# Supplementary material for: DNA Ligase C and Prim-PolC participate in base excision repair in mycobacteria
Source: Nat Commun. 2017 Nov 1;8:1251. doi: 10.1038/s41467-017-01365-y (PMC5663958; doi:10.1038/s41467-017-01365-y)
Supplement: Supplementary file 4 — Supplementary Data 1 [file 41467_2017_1365_MOESM4_ESM.xlsx]

## Sheet: proteinGroups
Protein IDs	Majority protein IDs	Peptide counts (all)	Peptide counts (razor+unique)	Peptide counts (unique)	Fasta headers	Proteins	Peptides	Razor + unique peptides	Unique peptides	Peptides LigC1	Peptides LigC2	Peptides PolC	Razor + unique peptides LigC1	Razor + unique peptides LigC2	Razor + unique peptides PolC	Unique peptides LigC1	Unique peptides LigC2	Unique peptides PolC	Sequence coverage [%]	Unique + razor sequence coverage [%]	Unique sequence coverage [%]	Mol. weight [kDa]	Sequence length	Slice average	Slice 1	Experiment LigC1	Experiment LigC2	Experiment PolC	PEP	Sequence coverage LigC1 [%]	Sequence coverage LigC2 [%]	Sequence coverage PolC [%]	Intensity	Intensity LigC1	Intensity LigC2	Intensity PolC	Only identified by site	Reverse	Contaminant	id	Peptide IDs	Peptide is razor	Mod. peptide IDs	Evidence IDs	MS/MS IDs	Best MS/MS	Oxidation (M) site IDs	Oxidation (M) site positions
MSMEG1401	MSMEG1401	24	24	24	>MSMEG1401 translation elongation factor Tu (tuf) {Mycobacterium smegmatis MC2}	1	24	24	24	23	23	22	23	23	22	23	23	22	84.6	84.6	84.6	43.735	396	1	240	60	75	105	0	80.6	83.1	79	164260000000	33091000000	27293000000	103880000000				357	384;1976;2075;2242;2573;3027;3054;3055;3264;3408;3691;3692;3726;4991;5073;5989;6531;6829;7301;7726;7972;7987;8002;8632	True;True;True;True;True;True;True;True;True;True;True;True;True;True;True;True;True;True;True;True;True;True;True;True	402;2098;2203;2389;2390;2733;3225;3255;3256;3485;3637;3929;3930;3966;5308;5309;5394;6454;6455;7028;7341;7342;7850;7851;8302;8574;8575;8576;8591;8607;8608;9270	939;940;941;942;943;944;945;5100;5101;5102;5363;5364;5365;5366;5367;5368;5369;5370;5371;5757;5758;5759;5760;5761;5762;5763;5764;5765;5766;5767;5768;5769;5770;5771;5772;5773;5774;5775;5776;5777;5778;6566;6567;6568;7689;7690;7762;7763;7764;7765;7766;7767;7768;7769;7770;7771;7772;7773;7774;8308;8309;8310;8311;8312;8313;8314;8315;8316;8317;8651;8652;8653;8654;8655;8656;8657;8658;8659;8660;8661;8662;8…	1109;1110;1111;1112;1113;1114;1115;1116;1117;1118;6411;6412;6413;6414;6730;6731;6732;6733;6734;6735;6736;6737;6738;6739;6740;6741;6742;6743;6744;6745;6746;6747;6748;6749;6750;7200;7201;7202;7203;7204;7205;7206;7207;7208;7209;7210;7211;7212;7213;7214;7215;7216;7217;7218;7219;7220;7221;7222;7223;7224;7225;7226;7227;7228;7229;7230;7231;7232;7233;7234;7235;7236;7237;7238;7239;7240;7241;7242;7243;7244…	1113;6411;6731;7210;8198;9545;9645;9656;10266;10711;11841;11845;11960;16159;16387;19517;21095;22713;24187;25350;26218;26264;26311;28653	240;241;242;243;244;245;246;247;248;249	94;101;115;154;194;214;263;352;354;371
MSMEG6242	MSMEG6242	19	19	19	>MSMEG6242 alcohol dehydrogenase, iron-containing [1.1.1.1] {Mycobacterium smegmatis MC2}	1	19	19	19	18	16	18	18	16	18	18	16	18	66.9	66.9	66.9	46.291	423	1	221	50	36	135	0	65.2	54.1	66.9	85168000000	20965000000	7715400000	56488000000				1533	539;540;720;1770;1839;1920;1946;2323;3283;3945;4655;4713;5922;5995;6451;7774;9017;9081;9286	True;True;True;True;True;True;True;True;True;True;True;True;True;True;True;True;True;True;True	563;564;565;754;1879;1880;1952;2036;2063;2064;2065;2475;2476;3504;4195;4953;5016;6386;6466;6467;6945;6946;8352;8353;9691;9757;9971;9972	1308;1309;1310;1311;1312;1313;1314;1315;1782;1783;1784;1785;1786;1787;1788;1789;1790;1791;1792;1793;1794;1795;1796;1797;1798;1799;1800;1801;1802;1803;1804;1805;1806;1807;1808;1809;1810;1811;1812;1813;1814;1815;1816;1817;1818;1819;1820;1821;1822;1823;1824;1825;1826;1827;1828;1829;1830;1831;1832;1833;1834;1835;1836;1837;1838;1839;1840;1841;1842;1843;1844;1845;1846;1847;1848;1849;1850;1851;1852;1853…	1532;1533;1534;1535;1536;1537;1538;1539;1540;1541;1542;1543;1544;1545;1546;1547;2117;2118;2119;2120;2121;2122;2123;2124;2125;2126;2127;2128;2129;2130;2131;2132;2133;2134;2135;2136;2137;2138;2139;2140;2141;2142;2143;2144;2145;2146;2147;2148;2149;2150;2151;2152;2153;2154;2155;2156;2157;2158;2159;2160;2161;2162;2163;2164;2165;2166;2167;2168;2169;2170;2171;2172;2173;2174;2175;2176;2177;2178;2179;2180…	1537;1547;2226;5851;6047;6262;6317;7452;10325;12587;14787;14977;19304;19561;20835;25509;29889;30081;30624	1017;1018;1019;1020;1021;1022;1023;1024	47;87;169;257;258;321;328;411
MSMEG4290	MSMEG4290	25	25	25	>MSMEG4290 glutamine synthetase, type I (glnA) [6.3.1.2] {Mycobacterium smegmatis MC2}	1	25	25	25	22	21	23	22	21	23	22	21	23	63.8	63.8	63.8	53.591	478	1	189	64	47	78	0	63.8	60	58.4	97034000000	20938000000	11505000000	64591000000				1086	1353;1434;1596;1634;2148;2565;2920;2986;2997;3732;3930;3931;4182;4452;4453;4784;4976;5588;6051;6191;6206;6600;7782;7931;8081	True;True;True;True;True;True;True;True;True;True;True;True;True;True;True;True;True;True;True;True;True;True;True;True;True	1431;1515;1686;1731;1732;2285;2286;2725;3105;3106;3107;3181;3192;3972;4179;4180;4448;4735;4736;5089;5291;5945;6528;6677;6693;7102;7103;8363;8364;8529;8691;8692	3545;3709;3710;3711;3712;3713;3714;3715;3716;3717;4149;4246;4247;4248;4249;4250;4251;4252;4253;4254;4255;4256;4257;4258;4259;5546;5547;5548;5549;5550;6525;6526;6527;6528;6529;6530;6531;6532;6533;6534;6535;6536;6537;6538;6539;6540;6541;6542;6543;6544;6545;6546;6547;6548;6549;6550;6551;6552;7387;7388;7389;7390;7391;7392;7393;7394;7395;7396;7397;7398;7399;7400;7401;7402;7403;7404;7405;7406;7407;7408…	4466;4467;4468;4671;4672;4673;4674;4675;4676;4677;4678;4679;4680;4681;4682;4683;4684;4685;5278;5279;5385;5386;5387;5388;5389;5390;5391;5392;5393;5394;5395;5396;5397;5398;5399;5400;5401;5402;5403;5404;5405;5406;5407;6954;6955;6956;6957;6958;6959;8127;8128;8129;8130;8131;8132;8133;8134;8135;8136;8137;8138;8139;8140;8141;8142;8143;8144;8145;8146;8147;8148;8149;8150;8151;8152;8153;8154;8155;8156;8157…	4467;4675;5279;5405;6957;8141;9227;9410;9442;11976;12530;12536;13381;14151;14158;15228;16101;18073;19756;20120;20171;21255;25567;26050;27108	756;757;758;759;760;761;762	69;70;91;202;263;275;461
MSMEG4210	MSMEG4210	17	17	17	>MSMEG4210 secreted protein {Mycobacterium smegmatis MC2}	1	17	17	17	16	13	15	16	13	15	16	13	15	73.4	73.4	73.4	34.566	327	1	100	37	30	33	0	67.9	61.5	69.7	71854000000	18547000000	6109200000	47197000000				1052	942;1111;1282;3412;3748;3942;4140;5764;5822;5904;7693;8065;8066;8600;8757;8860;8880	True;True;True;True;True;True;True;True;True;True;True;True;True;True;True;True;True	1000;1176;1356;1357;3641;3988;4192;4404;4405;6178;6179;6180;6271;6272;6364;8269;8674;8675;9238;9407;9408;9523;9524;9545	2436;2437;2438;2860;2861;2862;3383;3384;3385;3386;3387;3388;3389;3390;3391;3392;3393;8713;8714;8715;9770;9771;9772;9773;9774;9775;10233;10234;10235;10236;10237;10784;10785;10786;10787;10788;10789;15246;15247;15248;15249;15250;15251;15252;15253;15254;15255;15256;15496;15497;15498;15499;15500;15501;15502;15503;15504;15505;15689;20353;20354;20355;21679;21680;21681;21682;21683;21684;21685;22969;22970…	2896;2897;2898;3411;3412;3413;4235;4236;4237;4238;4239;4240;4241;4242;4243;4244;4245;4246;4247;4248;4249;4250;4251;4252;4253;10757;10758;10759;10760;12030;12031;12032;12033;12034;12035;12036;12037;12038;12039;12040;12041;12042;12043;12567;12568;12569;12570;12571;12572;12573;12574;12575;12576;13245;13246;13247;13248;13249;13250;13251;13252;13253;13254;13255;18749;18750;18751;18752;18753;18754;1875…	2896;3412;4244;10757;12035;12573;13245;18750;19038;19262;25247;27051;27057;28542;29066;29421;29474	723;724;725;726;727;728;729;730	39;40;60;83;125;174;252;274
MSMEG3143	MSMEG3143	47	47	47	>MSMEG3143 aconitate hydratase 1 (acnA) [4.2.1.3] {Mycobacterium smegmatis MC2}	1	47	47	47	39	41	45	39	41	45	39	41	45	61.6	61.6	61.6	102.17	943	1	211	59	59	93	0	52.5	53.7	59.8	95126000000	14232000000	10651000000	70244000000				812	449;460;567;888;909;1021;1121;1450;1471;1487;1684;1769;1834;2134;2678;3154;3180;3329;3355;3370;3882;3924;4400;4407;4421;4724;5195;5373;5902;6032;6068;6260;6620;7103;7145;7223;7495;7544;7834;8046;8341;8586;8593;8594;8724;9041;9168	True;True;True;True;True;True;True;True;True;True;True;True;True;True;True;True;True;True;True;True;True;True;True;True;True;True;True;True;True;True;True;True;True;True;True;True;True;True;True;True;True;True;True;True;True;True;True	470;481;594;942;943;967;1081;1082;1186;1531;1556;1573;1789;1878;1947;2265;2266;2846;3365;3398;3399;3554;3580;3596;4127;4173;4681;4688;4689;4703;5028;5526;5714;5715;6362;6509;6545;6748;7123;7124;7638;7684;7685;7768;8054;8107;8424;8425;8653;8966;9224;9231;9232;9373;9715;9846	1095;1096;1097;1110;1383;1384;1385;1386;2291;2292;2293;2294;2295;2296;2357;2605;2606;2607;2608;2609;2610;2611;2612;2613;2881;2882;2883;3750;3751;3752;3753;3754;3755;3756;3757;3758;3759;3760;3761;3826;3827;3828;3829;3830;3872;3873;3874;3875;3876;3877;3878;3879;4387;4388;4389;4390;4613;4614;4615;4767;4768;4769;5509;5510;5511;5512;6815;6816;6817;8043;8044;8045;8046;8118;8119;8120;8121;8477;8478;8479…	1295;1296;1297;1298;1312;1313;1624;1625;1626;1627;1628;1629;1630;1631;1632;2733;2734;2735;2736;2737;2738;2807;3091;3092;3093;3094;3095;3096;3097;3098;3099;3100;3101;3437;3438;3439;4723;4724;4725;4726;4727;4728;4729;4730;4731;4732;4733;4734;4735;4736;4837;4838;4839;4840;4841;4888;4889;4890;4891;4892;4893;4894;4895;4896;4897;4898;4899;4900;4901;4902;4903;4904;4905;4906;4907;4908;4909;4910;4911;4912…	1298;1312;1628;2735;2807;3095;3438;4729;4839;4904;5554;5838;6031;6910;8495;9974;10058;10464;10534;10572;12384;12508;14014;14042;14078;15033;16702;17290;19257;19711;19803;20293;21300;23568;23706;23965;24694;24806;25763;26444;27871;28500;28517;28522;28935;29969;30332	561;562;563;564;565;566;567	273;305;512;649;693;760;855
MSMEG5265	MSMEG5265	8	8	8	>MSMEG5265 putative cystathionine gamma-synthase [2.5.1.48] {Mycobacterium smegmatis MC2}	1	8	8	8	7	7	7	7	7	7	7	7	7	50.5	50.5	50.5	40.457	384	1	34	10	11	13	0	42.7	42.7	46.9	63707000000	13196000000	20767000000	29745000000				1318	554;1145;5009;6379;6489;8406;8684;9173	True;True;True;True;True;True;True;True	581;1212;5327;6869;6985;9033;9323;9851	1357;1358;1359;2945;2946;2947;2948;2949;2950;13181;13182;13183;16858;16859;16860;16861;16862;17129;17130;17131;17132;22510;22511;22512;22513;23181;23182;23183;23184;24451;24452;24453;24454;24455	1596;1597;1598;1599;3511;3512;3513;3514;3515;3516;3517;16228;16229;16230;16231;16232;20646;20647;20648;20649;20650;20979;20980;20981;20982;28031;28032;28033;28034;28035;28804;28805;28806;28807;28808;28809;28810;28811;30345;30346;30347;30348;30349;30350;30351;30352;30353;30354;30355	1598;3514;16228;20649;20981;28033;28808;30349
MSMEG3084	MSMEG3084	16	16	16	>MSMEG3084 glyceraldehyde-3-phosphate dehydrogenase, type I (gap) [1.2.1.12] {Mycobacterium smegmatis MC2}	1	16	16	16	15	13	15	15	13	15	15	13	15	67.4	67.4	67.4	35.947	340	1	110	30	20	60	0	59.1	54.1	65	62552000000	12573000000	5404500000	44574000000				791	11;17;549;1951;2412;3072;3125;4570;4727;5285;6052;6806;8655;8763;9055;9536	True;True;True;True;True;True;True;True;True;True;True;True;True;True;True;True	11;17;575;2070;2567;3274;3332;3333;4862;5031;5622;6529;7317;7318;9293;9414;9729;10233	21;22;33;34;35;36;1338;1339;1340;1341;5027;5028;5029;6165;6166;7815;7816;7817;7818;7819;7941;7942;7943;7944;7945;7946;7947;7948;7949;7950;7951;7952;7953;7954;7955;11872;11873;11874;12287;12288;12289;12290;12291;13816;13817;13818;13819;13820;13821;13822;13823;13824;13825;13826;13827;13828;13829;13830;13831;13832;13833;13834;13835;13836;13837;13838;13839;13840;13841;13842;13843;13844;13845;13846;13…	22;23;38;39;40;41;42;43;44;1572;1573;1574;1575;1576;1577;1578;1579;1580;6332;6333;6334;6335;6336;6337;6338;7688;7689;7690;7691;7692;7693;7694;9702;9703;9704;9705;9706;9848;9849;9850;9851;9852;9853;9854;9855;9856;9857;9858;9859;9860;9861;9862;14538;14539;14540;14541;14542;14543;15040;15041;15042;15043;15044;15045;16996;16997;16998;16999;17000;17001;17002;17003;17004;17005;17006;17007;17008;17009;1…	22;39;1573;6336;7693;9704;9851;14540;15042;17024;19766;22631;28718;29101;30001;31397	538;539	182;268
MSMEG0709	MSMEG0709	38	38	38	>MSMEG0709 chaperone protein DnaK (dnaK) {Mycobacterium smegmatis MC2}	1	38	38	38	29	33	29	29	33	29	29	33	29	68.2	68.2	68.2	66.646	622	1	141	44	59	38	0	54.8	61.9	51	44844000000	10553000000	17959000000	16332000000				169	657;1035;1101;1237;1238;1242;1253;1721;1806;1987;2111;3304;3426;3709;3923;4204;4205;4297;4359;4378;4402;4535;5095;5771;5901;6012;6024;6026;6058;6059;6459;6580;6595;6705;6900;7989;8316;8745	True;True;True;True;True;True;True;True;True;True;True;True;True;True;True;True;True;True;True;True;True;True;True;True;True;True;True;True;True;True;True;True;True;True;True;True;True;True	688;1096;1166;1310;1311;1316;1327;1828;1918;2110;2241;3527;3656;3949;4172;4470;4471;4570;4638;4659;4683;4823;5417;6192;6361;6485;6500;6503;6535;6536;6954;7081;7097;7210;7421;8593;8941;9395	1609;1610;1611;2647;2648;2649;2650;2651;2652;2844;3164;3165;3166;3167;3168;3169;3170;3171;3172;3180;3181;3182;3183;3184;3185;3186;3187;3305;3306;3307;3308;3309;3310;3311;4480;4481;4482;4483;4484;4485;4486;4487;4488;4489;4490;4491;4492;4493;4494;4495;4707;4708;4709;5136;5454;5455;8418;8419;8420;8421;8761;8762;8763;8764;8765;8766;8767;8768;8769;8770;9660;9661;9662;10184;10185;10186;10943;10944;1116…	1899;1900;1901;1902;3144;3145;3146;3147;3148;3149;3394;3395;3768;3769;3770;3771;3772;3773;3774;3775;3776;3789;3790;3791;3792;3793;3794;3795;3796;3797;3798;3799;3800;3801;3802;3803;3804;3805;3806;3807;3808;4120;4121;4122;4123;4124;4125;4126;4127;4128;4129;4130;5658;5659;5660;5661;5662;5663;5664;5665;5666;5667;5668;5669;5670;5671;5672;5673;5674;5675;5676;5677;5678;5679;5680;5963;5964;5965;5966;5967…	1899;3145;3395;3769;3771;3795;4125;5678;5963;6460;6846;10399;10836;11897;12503;13448;13449;13712;13905;13965;14023;14469;16460;18808;19255;19644;19674;19686;19786;19787;20872;21213;21240;22373;22951;26276;27811;29010	120	319
MSMEG1807	MSMEG1807	25	25	25	>MSMEG1807 acetyl-/propionyl-coenzyme A carboxylase alpha chain [6.3.4.14] {Mycobacterium smegmatis MC2}	1	25	25	25	21	19	24	21	19	24	21	19	24	61.2	61.2	61.2	63.137	598	1	95	30	28	37	0	50.8	49.5	58.5	50138000000	9702800000	8446500000	31988000000				473	148;594;869;1177;1232;1254;1438;1810;1967;2667;2917;3003;3706;3799;4091;4810;5006;5334;5529;5683;6518;6651;6934;7753;9181	True;True;True;True;True;True;True;True;True;True;True;True;True;True;True;True;True;True;True;True;True;True;True;True;True	153;154;622;922;1247;1305;1328;1519;1922;2088;2834;3101;3199;3945;4041;4351;5117;5324;5674;5881;6054;6055;6056;7014;7155;7457;8330;9859	329;330;331;332;333;334;1455;1456;2231;2232;2233;2234;2235;3028;3029;3030;3031;3152;3153;3312;3313;3314;3315;3316;3317;3318;3319;3723;4714;4715;4716;5075;5076;5077;5078;5079;6771;6772;6773;7377;7378;7379;7619;7620;7621;9647;9883;10649;12501;12502;12503;12504;13175;13176;13177;13971;13972;13973;13974;13975;13976;13977;14431;14432;14433;14434;14435;14436;15011;15012;15013;15014;15015;15016;17194;17…	372;373;374;375;376;377;1733;1734;2665;2666;2667;2668;2669;2670;2671;2672;3614;3615;3616;3617;3618;3619;3620;3755;3756;3757;4131;4132;4133;4134;4135;4136;4137;4138;4139;4140;4141;4692;5972;5973;5974;6385;6386;6387;6388;6389;8433;8434;8435;8436;9166;9167;9168;9169;9170;9467;9468;9469;11881;12167;13070;15327;15328;15329;15330;16221;16222;16223;16224;17181;17182;17183;17184;17185;17186;17187;17701;1…	373;1734;2670;3620;3755;4135;4692;5972;6388;8434;9168;9467;11881;12167;13070;15328;16221;17186;17701;18491;21069;22205;23038;25421;30375	342;343;344	374;391;536
MSMEG5246	MSMEG5246	24	24	24	>MSMEG5246 conserved hypothetical protein {Mycobacterium smegmatis MC2}	1	24	24	24	19	20	22	19	20	22	19	20	22	72.9	72.9	72.9	36.22	329	1	107	32	34	41	0	70.5	72.9	72	48134000000	8271900000	5270400000	34591000000				1309	197;878;1380;1452;1453;1848;1906;2584;2585;2586;4002;4756;4846;4847;4933;5276;5640;6221;6564;6668;6698;6699;7521;8195	True;True;True;True;True;True;True;True;True;True;True;True;True;True;True;True;True;True;True;True;True;True;True;True	203;931;1459;1534;1535;1961;2021;2746;2747;2748;4255;5060;5154;5155;5156;5246;5611;5612;5999;6708;7065;7172;7203;7204;8084;8811	439;2262;2263;2264;2265;2266;2267;2268;3605;3606;3607;3608;3609;3767;3768;3769;3770;3771;3772;3773;3774;4798;4799;4800;4927;6591;6592;6593;6594;6595;6596;6597;6598;6599;6600;10383;10384;10385;10386;10387;10388;12359;12360;12361;12583;12584;12585;12586;12587;12588;12589;12590;12591;12963;12964;12965;13790;13791;13792;13793;13794;13795;13796;13797;13798;13799;14891;14892;14893;14894;14895;16481;164…	501;2702;2703;2704;2705;2706;2707;2708;4555;4556;4557;4558;4559;4560;4742;4743;4744;4745;4746;4747;4748;4749;4750;6064;6065;6066;6067;6217;8235;8236;8237;8238;8239;8240;8241;8242;8243;8244;8245;8246;8247;8248;8249;12752;12753;12754;12755;12756;12757;12758;12759;12760;12761;12762;12763;12764;12765;12766;15125;15126;15127;15128;15423;15424;15425;15426;15427;15428;15429;15430;15431;15432;15940;15941…	501;2705;4556;4745;4750;6065;6217;8235;8246;8248;12753;15127;15424;15431;15942;16957;18341;20207;21178;22243;22336;22340;24764;27446	906;907	127;151
MSMEG0024	MSMEG0024	8	8	8	>MSMEG0024 peptidyl-prolyl cis-trans isomerase B [5.2.1.8] {Mycobacterium smegmatis MC2}	1	8	8	8	8	7	7	8	7	7	8	7	7	60	60	60	18.726	175	1	40	14	14	12	0	60	59.4	59.4	19555000000	7828800000	5458700000	6267100000				39	1777;3686;3790;6625;7952;8064;8522;8980	True;True;True;True;True;True;True;True	1889;3924;4031;7129;8550;8673;9154;9155;9653	4642;4643;4644;4645;4646;4647;9585;9586;9587;9588;9589;9590;9858;9859;9860;9861;9862;9863;17685;17686;21024;21025;21026;21027;21676;21677;21678;22755;22756;22757;22758;22759;22760;22761;22762;23983;23984;23985;23986;23987	5877;5878;5879;5880;5881;5882;5883;5884;5885;5886;5887;5888;11814;11815;11816;11817;11818;11819;11820;11821;11822;11823;12135;12136;12137;12138;12139;12140;12141;22148;22149;22150;26097;26098;26099;26100;26101;26102;26103;26104;26105;26106;26107;26108;26109;27034;27035;27036;27037;27038;27039;27040;28300;28301;28302;28303;28304;28305;28306;28307;28308;28309;28310;29766;29767;29768;29769;29770;297…	5878;11821;12135;22149;26099;27037;28306;29767	51	72
MSMEG3950	MSMEG3950	11	10	10	>MSMEG3950 universal stress protein family {Mycobacterium smegmatis MC2}	1	11	10	10	10	11	11	9	10	10	9	10	10	48.6	46.3	46.3	31.451	294	1	62	18	21	23	0	45.9	48.6	48.6	31607000000	7562800000	3930000000	20114000000				1024	921;2943;3168;3516;4612;5300;6317;6799;8225;8226;8646	True;True;True;True;False;True;True;True;True;True;True	979;3131;3132;3380;3749;4907;5638;6806;7309;7310;8843;8844;8845;8846;9284	2387;2388;2389;7465;7466;7467;7468;7469;7470;7471;7472;7473;8082;8083;8084;8085;8997;8998;11969;11970;11971;13889;13890;13891;13892;13893;13894;13895;13896;13897;16712;16713;16714;16715;18100;18101;18102;18103;22073;22074;22075;22076;22077;22078;22079;22080;22081;22082;22083;22084;22085;22086;22087;22088;22089;22090;23081;23082;23083;23084;23085;23086;23087;23088;23089	2840;2841;2842;2843;9295;9296;9297;9298;9299;9300;9301;9302;9303;9304;9305;10016;10017;10018;10019;11101;11102;14646;14647;14648;17084;17085;17086;17087;17088;17089;17090;17091;17092;17093;17094;17095;17096;17097;20460;20461;20462;20463;20464;22609;22610;22611;22612;27522;27523;27524;27525;27526;27527;27528;27529;27530;27531;27532;27533;27534;27535;27536;27537;27538;27539;28686;28687;28688;28689;…	2842;9300;10017;11101;14646;17085;20463;22611;27527;27536;28694	710;711;712	113;271;289
MSMEG0880	MSMEG0880	30	30	29	>MSMEG0880 chaperonin GroL (groL) {Mycobacterium smegmatis MC2}	1	30	30	29	22	27	27	22	27	27	21	26	26	71.4	71.4	69.8	60.508	576	1	126	33	42	51	0	50.7	60.1	69.1	56273000000	7441900000	9115000000	39716000000				216	19;173;314;315;419;797;848;1363;1546;1996;2186;3129;3486;3972;4405;4514;4603;6064;6214;6338;6385;6786;7491;7689;7690;8198;8554;8873;8907;9161	True;True;True;True;True;True;True;True;True;True;True;True;True;True;True;True;True;True;True;True;True;True;True;True;True;True;True;True;True;True	19;179;329;330;439;835;836;837;897;1442;1634;2119;2326;2327;3338;3719;4223;4686;4801;4897;6541;6701;6827;6875;7294;8050;8265;8266;8815;9190;9538;9576;9839	39;40;389;762;763;764;765;766;767;768;769;1034;1035;1036;2049;2050;2051;2052;2053;2054;2055;2056;2057;2058;2059;2185;2186;2187;3569;3570;3571;3572;3573;3574;3575;4019;4020;4021;4022;5156;5633;5634;5635;5636;7961;7962;7963;8903;8904;8905;8906;8907;8908;8909;8910;8911;8912;10302;10303;10304;11432;11433;11699;11700;11701;11702;11703;11704;11940;11941;11942;16130;16131;16468;16469;16470;16471;16767;1…	47;48;436;902;903;904;905;906;907;908;909;910;1223;1224;1225;2448;2449;2450;2451;2452;2453;2454;2455;2456;2457;2458;2459;2460;2461;2462;2463;2464;2465;2466;2467;2468;2469;2470;2471;2472;2473;2474;2475;2476;2615;2616;2617;4504;4505;4506;4507;4508;4509;4510;4511;4512;4513;4514;4515;4516;5101;5102;5103;5104;5105;5106;5107;5108;6482;6483;7048;7049;7050;7051;7052;7053;9868;9869;9870;9871;9872;10987;10…	48;436;903;909;1223;2476;2616;4510;5108;6482;7052;9870;10987;12664;14031;14330;14609;19797;20193;20536;20661;22560;24676;25242;25243;27470;28394;29457;29552;30314	143;144;145;146;147	199;321;325;571;574
MSMEG4938	MSMEG4938	26	26	26	>MSMEG4938 ATP synthase F1, alpha subunit (atpA) [3.6.3.14] {Mycobacterium smegmatis MC2}	1	26	26	26	22	24	24	22	24	24	22	24	24	57.8	57.8	57.8	58.888	548	1	105	32	35	38	0	49.8	57.7	55.1	36223000000	6721200000	4168300000	25333000000				1223	330;525;580;652;660;958;1800;1845;2051;2275;2432;3348;3713;3906;4476;4738;5359;5366;5595;5596;6424;6467;6501;7625;8431;9035	True;True;True;True;True;True;True;True;True;True;True;True;True;True;True;True;True;True;True;True;True;True;True;True;True;True	345;549;607;682;683;691;1017;1912;1958;2178;2423;2589;3573;3953;4154;4762;5042;5699;5700;5707;5952;5953;6914;6962;6997;8193;9059;9709	796;797;798;1275;1276;1277;1408;1409;1410;1583;1584;1585;1586;1587;1588;1589;1590;1591;1592;1617;1618;1619;2471;2472;2473;2474;2475;2476;4688;4689;4690;4691;4692;4693;4790;4791;5304;5305;5306;5307;5308;5842;5843;6211;6212;6213;6214;6215;8520;8521;8522;9675;9676;9677;9678;9679;9680;9681;10145;10146;10147;11602;11603;11604;11605;11606;11607;12314;12315;12316;14029;14030;14031;14032;14033;14045;1469…	943;944;945;946;947;948;949;950;951;1496;1497;1498;1661;1662;1663;1664;1665;1870;1871;1872;1873;1874;1875;1876;1877;1878;1879;1908;1909;1910;1911;1912;2936;2937;2938;2939;2940;2941;2942;2943;5942;5943;5944;5945;5946;5947;5948;6055;6056;6665;6666;6667;6668;6669;7314;7315;7754;7755;7756;7757;7758;10519;10520;10521;11910;11911;11912;11913;11914;11915;11916;11917;11918;11919;12461;12462;12463;14210;1…	944;1497;1661;1873;1909;2937;5943;6055;6665;7315;7756;10520;11917;12462;14212;15069;17248;17265;18096;18100;20756;20898;21018;25044;28092;29941	852;853;854	159;229;324
MSMEG2352	MSMEG2352	19	19	19	>MSMEG2352 electron transfer flavoprotein, alpha subunit (etfA) {Mycobacterium smegmatis MC2}	1	19	19	19	15	15	18	15	15	18	15	15	18	61.9	61.9	61.9	32.069	318	1	82	25	20	37	0	49.7	61.9	61.9	34452000000	6436700000	4303300000	23712000000				576	165;360;361;680;681;1340;2161;3402;3403;4016;4334;4525;6184;6185;6601;7718;7719;8840;8874	True;True;True;True;True;True;True;True;True;True;True;True;True;True;True;True;True;True;True	171;377;378;712;713;1417;2301;3631;3632;4270;4609;4813;6670;6671;7104;8294;8295;9501;9539	366;367;368;369;370;371;872;873;874;875;876;877;878;879;880;881;882;883;884;885;886;1669;1670;1671;1672;1673;1674;1675;3523;3524;3525;5573;5574;5575;5576;5577;5578;8641;8642;8643;8644;10422;10423;10424;10425;11265;11266;11267;11268;11269;11270;11271;11769;16383;16384;16385;16386;16387;16388;16389;16390;17364;17365;17366;17367;17368;20413;20414;20415;20416;20417;20418;23628;23629;23630;23631;23632…	410;411;412;413;414;415;416;417;1037;1038;1039;1040;1041;1042;1043;1044;1045;1046;1047;1048;1049;1050;1051;1972;1973;1974;1975;1976;1977;1978;1979;1980;1981;4443;4444;4445;6984;6985;6986;6987;6988;6989;6990;6991;6992;10660;10661;10662;10663;12803;12804;12805;12806;12807;12808;13832;13833;13834;13835;13836;13837;13838;13839;13840;13841;14431;20083;20084;20085;20086;20087;20088;20089;20090;20091;20…	412;1038;1048;1974;1979;4444;6989;10660;10663;12806;13839;14431;20086;20089;21259;25317;25322;29362;29459
MSMEG5415	MSMEG5415	16	16	16	>MSMEG5415 enolase (eno) [4.2.1.11] {Mycobacterium smegmatis MC2}	1	16	16	16	14	11	16	14	11	16	14	11	16	57.6	57.6	57.6	44.761	427	1	56	17	16	23	0	46.1	36.3	57.6	28128000000	6211100000	2717800000	19199000000				1342	12;96;180;1078;2733;3908;4211;4779;4891;5524;6030;6196;6944;8725;9160;9276	True;True;True;True;True;True;True;True;True;True;True;True;True;True;True;True	12;98;186;1142;2905;4156;4477;5084;5201;5876;6507;6683;7468;9374;9838;9960	23;24;25;200;201;202;203;204;205;403;404;405;406;407;408;2785;2786;2787;2788;2789;6932;6933;6934;10151;10152;10153;10954;10955;10956;12418;12419;12420;12864;12865;14420;14421;14422;14423;14424;16040;16041;16042;16043;16423;16424;18491;23301;23302;23303;23304;24419;24420;24421;24652;24653;24654	24;25;26;27;28;29;30;223;224;225;226;227;228;229;230;231;232;233;450;451;452;453;454;455;456;457;3322;3323;3324;3325;3326;3327;3328;3329;3330;8630;8631;8632;12467;12468;12469;13460;13461;13462;13463;13464;13465;13466;15211;15212;15213;15823;15824;17686;17687;17688;17689;17690;17691;17692;17693;17694;19693;19694;19695;19696;19697;19698;19699;19700;20135;20136;23070;28948;28949;28950;28951;28952;28…	25;226;455;3326;8632;12467;13466;15213;15823;17687;19696;20135;23070;28948;30311;30584
MSMEG0643	MSMEG0643	20	20	20	>MSMEG0643 extracellular solute-binding protein, family 5, putative {Mycobacterium smegmatis MC2}	1	20	20	20	19	17	18	19	17	18	19	17	18	47.7	47.7	47.7	60.56	551	1	103	34	28	41	0	47.7	44.6	45.6	31816000000	6203700000	3114500000	22497000000				157	943;1215;1248;1484;2847;3474;3993;4445;4783;4924;5765;5766;6325;6423;7148;7149;7374;7498;8191;9270	True;True;True;True;True;True;True;True;True;True;True;True;True;True;True;True;True;True;True;True	1001;1287;1288;1322;1570;3027;3028;3707;4246;4728;5088;5235;5236;5237;6181;6182;6183;6184;6814;6913;7688;7689;7931;8057;8058;8807;9954	2439;2440;2441;3110;3111;3112;3113;3114;3115;3116;3117;3118;3119;3120;3121;3290;3291;3292;3293;3294;3864;3865;7191;7192;7193;7194;7195;7196;7197;7198;7199;7200;7201;7202;8876;8877;8878;10352;10353;10354;10355;10356;10357;10358;10359;11531;11532;12425;12426;12427;12936;12937;12938;12939;12940;12941;12942;12943;12944;12945;15257;15258;15259;15260;15261;15262;15263;15264;15265;15266;15267;15268;1526…	2899;2900;2901;2902;3705;3706;3707;3708;3709;3710;3711;3712;3713;3714;3715;3716;3717;3718;3719;3720;3721;4104;4105;4106;4107;4108;4877;4878;4879;4880;8933;8934;8935;8936;8937;8938;8939;8940;8941;8942;8943;8944;8945;8946;8947;8948;8949;10958;10959;10960;12715;12716;12717;12718;12719;12720;12721;12722;12723;12724;12725;14135;14136;15220;15221;15222;15223;15224;15901;15902;15903;15904;15905;15906;15…	2900;3715;4108;4878;8945;10959;12720;14136;15221;15917;18773;18780;20496;20751;23714;23717;24402;24707;27424;30565	106;107;108;109;110;111	97;280;357;371;485;509
MSMEG3932	MSMEG3932	12	12	12	>MSMEG3932 14 kDa antigen {Mycobacterium smegmatis MC2}	1	12	12	12	12	11	12	12	11	12	12	11	12	75.2	75.2	75.2	15.927	145	1	62	19	19	24	1.78e-136	75.2	70.3	75.2	32271000000	5980900000	6432000000	19858000000				1016	363;364;1413;1443;1464;3030;3031;3896;6271;6871;7057;7339	True;True;True;True;True;True;True;True;True;True;True;True	380;381;1493;1524;1547;3228;3229;4142;4143;6759;7387;7388;7589;7590;7893	889;890;891;892;893;894;895;3675;3676;3677;3729;3730;3790;3791;3792;3793;3794;3795;3796;3797;7694;7695;7696;7697;7698;7699;7700;10115;10116;10117;10118;10119;16589;16590;16591;16592;16593;16594;16595;18299;18300;18301;18302;18303;18765;18766;18767;18768;18769;18770;18771;18772;18773;18774;18775;18776;18777;18778;18779;19514;19515;19516	1054;1055;1056;1057;1058;1059;1060;1061;4633;4634;4635;4636;4698;4699;4700;4768;4769;4770;4771;4772;4773;4774;4775;4776;4777;4778;4779;4780;4781;4782;9549;9550;9551;9552;9553;9554;9555;9556;9557;9558;9559;9560;9561;9562;12427;12428;12429;12430;12431;20321;20322;20323;20324;20325;20326;20327;20328;22851;22852;22853;22854;22855;22856;23391;23392;23393;23394;23395;23396;23397;23398;23399;23400;23401…	1057;1061;4636;4699;4773;9550;9560;12429;20326;22856;23412;24301	703;704;705	17;45;98
MSMEG3945	MSMEG3945	16	16	15	>MSMEG3945 universal stress protein family {Mycobacterium smegmatis MC2}	1	16	16	15	14	12	15	14	12	15	13	11	14	61.8	61.8	59.5	31.14	296	1	60	18	15	27	8.4747e-281	52.4	48.3	59.5	31253000000	5531500000	2753200000	22969000000				1022	655;940;2327;2939;2940;3105;3420;4349;4612;5099;5842;6603;6710;6878;8797;9459	True;True;True;True;True;True;True;True;True;True;True;True;True;True;True;True	686;998;2480;3126;3127;3309;3649;4625;4626;4907;5421;6298;7106;7215;7396;9453;10153	1600;1601;1602;1603;1604;1605;2432;2433;2434;5968;5969;5970;5971;5972;5973;7450;7451;7452;7453;7454;7455;7456;7885;7886;7887;8730;8731;8732;8733;11295;11296;11297;11298;11969;11970;11971;13381;13382;13383;15554;15555;17374;17375;17376;17897;17898;18322;18323;18324;18325;18326;18327;18328;23518;23519;23520;23521;25156;25157;25158	1890;1891;1892;1893;1894;1895;2892;2893;2894;7469;7470;7471;7472;7473;7474;9277;9278;9279;9280;9281;9282;9283;9284;9285;9286;9777;9778;9779;9780;9781;9782;10775;10776;10777;10778;10779;10780;10781;10782;10783;13865;13866;13867;13868;13869;13870;13871;13872;13873;13874;14646;14647;14648;16475;16476;16477;19108;19109;21267;21268;21269;22383;22384;22385;22882;22883;22884;22885;22886;22887;22888;2923…	1892;2892;7472;9277;9280;9781;10777;13869;14646;16475;19108;21268;22383;22884;29236;31181	709	44
MSMEG3103	MSMEG3103	29	29	29	>MSMEG3103 transketolase (tkt) [2.2.1.1] {Mycobacterium smegmatis MC2}	1	29	29	29	21	23	28	21	23	28	21	23	28	60.6	60.6	60.6	75.154	696	1	110	33	31	46	0	45.5	50	58.8	29329000000	5255700000	3672800000	20400000000				800	147;572;573;1208;1209;1211;1365;1667;1918;1960;3310;3388;3537;4105;4241;4527;4666;5246;5247;5249;5546;5770;6462;7706;7870;7964;8243;8577;8896	True;True;True;True;True;True;True;True;True;True;True;True;True;True;True;True;True;True;True;True;True;True;True;True;True;True;True;True;True	152;599;600;1279;1280;1281;1283;1444;1770;2034;2080;2081;3533;3617;3770;4365;4509;4815;4964;4965;5578;5579;5582;5898;6190;6191;6957;8282;8464;8564;8565;8863;9215;9563	327;328;1393;1394;1395;1396;3095;3096;3097;3098;3099;3103;3104;3577;3578;4344;4345;4346;4956;4957;4958;5047;5048;5049;5050;5051;5052;5053;5054;5055;5056;8432;8433;8609;9045;9046;9047;9048;9049;10683;10684;10685;11026;11771;11772;11773;11774;11775;12112;12113;12114;12115;12116;12117;12118;12119;12120;12121;12122;12123;12124;13706;13707;13708;13709;13710;13711;13712;13713;13714;13717;14478;14479;14…	370;371;1639;1640;1641;1642;1643;1644;1645;3688;3689;3690;3691;3692;3697;3698;4518;4519;5498;5499;5500;5501;5502;5503;6252;6253;6254;6255;6256;6356;6357;6358;6359;6360;6361;6362;6363;6364;6365;10415;10416;10620;11149;11150;11151;11152;11153;13120;13121;13122;13123;13124;13550;14433;14434;14435;14436;14437;14815;14816;14817;14818;14819;14820;14821;14822;14823;14824;14825;14826;14827;14828;14829;14…	370;1639;1643;3690;3692;3697;4519;5503;6254;6364;10415;10620;11153;13123;13550;14436;14822;16855;16861;16867;17763;18803;20886;25285;25896;26152;27619;28471;29534	549;550;551;552;553	277;444;471;481;548
MSMEG3726	MSMEG3726	21	21	21	>MSMEG3726 alcohol dehydrogenase [acceptor] [1.1.99.8] {Mycobacterium smegmatis MC2}	1	21	21	21	15	16	20	15	16	20	15	16	20	55.1	55.1	55.1	61.432	561	1	97	25	31	41	0	45.6	44.4	50.8	42089000000	5231200000	5824300000	31034000000				954	349;434;1936;2336;2929;3888;4473;4533;4770;5093;5905;6055;6167;7514;7623;7644;7831;8034;8119;9177;9490	True;True;True;True;True;True;True;True;True;True;True;True;True;True;True;True;True;True;True;True;True	366;454;2052;2489;3116;4133;4759;4821;5074;5075;5415;6365;6532;6649;8076;8077;8191;8214;8421;8640;8733;9855;10185	849;850;851;852;853;854;1061;1062;1063;1064;1065;4983;4984;4985;4986;4987;4988;5997;5998;5999;6000;6001;6002;7427;7428;7429;7430;10085;10086;11590;11591;11592;11593;11792;11793;11794;11795;11796;11797;11798;11799;11800;12391;12392;12393;12394;12395;12396;12397;12398;12399;12400;12401;12402;13366;15690;15691;16109;16110;16111;16112;16339;16340;16341;16342;16343;19909;19910;19911;19912;19913;19914;…	1010;1011;1012;1013;1014;1015;1016;1017;1018;1019;1251;1252;1253;1254;1255;1256;1257;6285;6286;6287;6288;6289;6290;7500;7501;7502;7503;7504;7505;9250;9251;9252;9253;9254;9255;12396;12397;14198;14199;14200;14201;14454;14455;14456;14457;14458;14459;14460;14461;14462;14463;14464;14465;14466;15159;15160;15161;15162;15163;15164;15165;15166;15167;15168;15169;15170;15171;15172;15173;15174;15175;15176;15…	1016;1251;6288;7505;9251;12396;14200;14460;15164;16435;19264;19776;20032;24752;25037;25086;25750;26395;27226;30364;31268	673;674;675;676	323;325;412;472
MSMEG1978	MSMEG1978	24	24	24	>MSMEG1978 chaperonin GroL (groL) {Mycobacterium smegmatis MC2}	1	24	24	24	21	22	21	21	22	21	21	22	21	56.1	56.1	56.1	58.046	549	1	100	28	31	41	0	49.7	54.3	52.6	40300000000	5104500000	5968100000	29227000000				529	97;255;752;849;1617;1678;1943;3002;3749;3839;4251;4802;5424;5451;5686;6985;6986;7820;8069;8164;8224;8336;8433;8603	True;True;True;True;True;True;True;True;True;True;True;True;True;True;True;True;True;True;True;True;True;True;True;True	99;267;268;786;898;1711;1712;1782;2059;2060;3198;3989;4082;4520;4521;5109;5767;5798;6059;6060;7511;7512;8406;8407;8678;8778;8842;8961;9061;9241	206;207;208;209;210;586;587;588;589;590;591;1950;1951;1952;2188;2189;4197;4198;4199;4200;4365;4366;5002;5003;5004;5005;7614;7615;7616;7617;7618;9776;9777;9778;9779;9970;9971;9972;11046;11047;11048;11049;11050;11051;12485;12486;12487;14177;14178;14179;14180;14181;14248;14249;14250;15021;15022;15023;15024;15025;15026;15027;15028;18576;18577;18578;18579;18580;18581;18582;20711;20712;20713;20714;2169…	234;235;236;237;238;683;684;685;686;687;688;689;690;691;692;2328;2329;2330;2331;2618;2619;5329;5330;5331;5332;5528;5529;5530;5531;6307;6308;6309;6310;9462;9463;9464;9465;9466;12044;12045;12046;12047;12048;12049;12050;12051;12264;12265;12266;13571;13572;13573;13574;13575;13576;15308;15309;15310;15311;15312;17427;17428;17429;17430;17431;17432;17503;17504;17505;18499;18500;18501;18502;18503;18504;18…	234;691;2328;2619;5329;5529;6310;9465;12047;12265;13576;15310;17432;17505;18501;23168;23173;25717;27068;27356;27521;27860;28094;28552	390;391;392;393;394;395	68;113;210;233;266;270
MSMEG5672	MSMEG5672	22	22	21	>MSMEG5672 citrate synthase I (gltA) [4.1.3.7] {Mycobacterium smegmatis MC2}	1	22	22	21	20	19	20	20	19	20	19	18	19	66.4	66.4	64.7	48.521	434	1	86	27	27	32	0	55.3	53.7	60.8	23468000000	4900400000	2528700000	16039000000				1398	792;2438;3495;3498;3688;3689;4510;4858;5177;5262;5293;5551;5654;5807;5847;6410;6527;6777;6876;7186;7659;9464	True;True;True;True;True;True;True;True;True;True;True;True;True;True;True;True;True;True;True;True;True;True	830;2595;3728;3731;3926;3927;4797;5167;5503;5597;5631;5904;5905;6015;6248;6249;6303;6304;6900;7023;7285;7394;7729;8229;10158	2043;2044;6232;6233;8936;8937;8938;8939;8942;8943;8944;9592;9593;9594;9595;9596;9597;9598;9599;9600;9601;9602;11693;11694;11695;12798;12799;12800;13549;13550;13551;13746;13747;13748;13749;13750;13751;13871;14493;14494;14495;14496;14926;14927;14928;14929;14930;14931;14932;15404;15405;15406;15407;15408;15409;15410;15411;15563;15564;15565;15566;15567;16920;16921;16922;17209;17210;17211;18038;18039;1…	2442;2443;7782;7783;7784;7785;7786;7787;11035;11036;11037;11038;11039;11040;11041;11044;11045;11046;11047;11825;11826;11827;11828;11829;11830;11831;11832;11833;11834;11835;14317;14318;14319;14320;14321;15750;15751;15752;16665;16666;16667;16897;16898;16899;16900;16901;16902;16903;16904;16905;16906;16907;17055;17776;17777;17778;17779;17780;17781;17782;17783;18381;18382;18383;18384;18385;18386;18387…	2442;7786;11038;11044;11828;11833;14319;15752;16666;16907;17055;17781;18384;18930;19121;20719;21087;22529;22874;23846;25114;31195	960;961;962;963	138;207;281;380
MSMEG4936	MSMEG4936	26	26	26	>MSMEG4936 ATP synthase F1, beta subunit (atpD) [3.6.3.14] {Mycobacterium smegmatis MC2}	1	26	26	26	22	25	26	22	25	26	22	25	26	81.5	81.5	81.5	51.616	475	1	128	32	36	60	0	70.9	74.1	81.5	29329000000	4824600000	3409800000	21095000000				1221	1357;1373;1561;1562;1671;1949;2251;2544;2652;2851;3019;3315;3390;3789;4284;4492;5777;5886;7024;7561;7799;8056;8197;8221;8985;9405	True;True;True;True;True;True;True;True;True;True;True;True;True;True;True;True;True;True;True;True;True;True;True;True;True;True	1435;1452;1650;1651;1774;1775;2068;2399;2703;2818;3032;3217;3538;3619;4030;4557;4778;6200;6201;6202;6345;7553;7554;8127;8128;8382;8663;8664;8813;8814;8838;9658;10097	3552;3553;3554;3555;3556;3557;3590;3591;3592;3593;3594;3595;4059;4060;4061;4062;4063;4064;4065;4066;4067;4068;4352;4353;4354;4355;5021;5022;5023;5796;5797;6474;6475;6476;6477;6744;6745;6746;7209;7210;7211;7212;7668;7669;7670;7671;7672;7673;7674;8441;8442;8443;8444;8445;8611;8612;8613;8614;8615;8616;9852;9853;9854;9855;9856;9857;11142;11143;11144;11635;11636;11637;11638;11639;15310;15311;15312;153…	4477;4478;4479;4480;4481;4482;4483;4484;4485;4486;4487;4488;4489;4490;4491;4492;4533;4534;4535;4536;4537;4538;4539;4540;5157;5158;5159;5160;5161;5162;5163;5164;5165;5166;5167;5168;5169;5170;5171;5509;5510;5511;5512;5513;5514;5515;5516;5517;5518;6326;6327;6328;7266;7267;8067;8068;8069;8070;8071;8072;8404;8405;8406;8407;8408;8959;8960;8961;8962;8963;8964;9517;9518;9519;9520;9521;9522;9523;9524;9525…	4483;4538;5160;5171;5518;6327;7266;8067;8404;8962;9520;10426;10627;12130;13683;14245;18836;19217;23287;24864;25623;26474;27462;27510;29784;30979	841;842;843;844;845;846;847;848;849	136;173;220;237;273;287;305;416;417
MSMEG1979	MSMEG1979	10	10	10	>MSMEG1979 antibiotic biosynthesis monooxygenase {Mycobacterium smegmatis MC2}	1	10	10	10	9	9	10	9	9	10	9	9	10	100	100	100	12.639	111	1	66	18	21	27	0	100	100	100	28236000000	4813700000	5392700000	18029000000				530	300;404;1494;1656;1657;2606;4112;5722;6138;7046	True;True;True;True;True;True;True;True;True;True	314;424;1580;1755;1756;1757;2769;4372;4373;6112;6113;6114;6620;7578	690;691;692;693;694;695;696;1002;1003;1004;3893;3894;3895;3896;3897;3898;4304;4305;4306;4307;4308;4309;4310;4311;4312;4313;4314;4315;4316;4317;4318;4319;6647;6648;6649;10702;10703;10704;10705;10706;10707;10708;10709;15120;15121;15122;15123;15124;15125;15126;15127;15128;15129;15130;15131;15132;15133;15134;15135;16295;18733;18734;18735;18736;18737;18738	800;801;802;803;804;805;806;807;808;809;810;811;812;813;1189;1190;1191;4937;4938;4939;4940;4941;4942;4943;4944;4945;4946;5453;5454;5455;5456;5457;5458;5459;5460;5461;5462;5463;5464;5465;5466;5467;5468;5469;5470;5471;5472;8299;8300;8301;8302;13143;13144;13145;13146;13147;13148;13149;13150;13151;13152;18607;18608;18609;18610;18611;18612;18613;18614;18615;18616;18617;18618;18619;18620;18621;18622;18…	801;1190;4940;5456;5470;8300;13150;18622;19984;23354	396;397;398	1;78;101
MSMEG1543	MSMEG1543	13	13	6	>MSMEG1543 eptc-inducible aldehyde dehydrogenase [1.2.1.3] {Mycobacterium smegmatis MC2}	1	13	13	6	11	8	12	11	8	12	5	3	5	34.9	34.9	15.8	55.175	507	1	57	20	11	26	2.0983e-297	30.8	21.3	30.6	25094000000	4694700000	1480000000	18919000000				404	635;1430;2257;3782;4130;4985;5762;5962;6364;7078;7176;9308;9340	True;True;True;True;True;True;True;True;True;True;True;True;True	663;1511;2405;4023;4394;5301;5302;6174;6175;6176;6426;6853;7611;7718;9995;10028	1546;1547;1548;3702;5807;5808;5809;5810;5811;5812;9839;9840;9841;10755;10756;10757;13112;13113;13114;13115;13116;15231;15232;15233;15234;15235;15236;15237;15238;15239;15240;15241;15242;15243;15843;15844;16822;16823;18827;18828;18829;18830;18831;18832;19097;19098;19099;19100;19101;19102;19103;24739;24740;24741;24845;24846;24847	1833;1834;1835;4664;7277;7278;7279;7280;7281;7282;7283;12114;12115;12116;12117;12118;13204;13205;13206;13207;13208;13209;13210;13211;13212;13213;16131;16132;16133;16134;16135;16136;16137;16138;18733;18734;18735;18736;18737;18738;18739;18740;18741;18742;18743;18744;18745;19445;19446;20603;20604;20605;23473;23474;23475;23476;23477;23478;23479;23480;23481;23482;23483;23484;23797;23798;23799;23800;23…	1834;4664;7278;12116;13210;16132;18742;19445;20604;23480;23804;30686;30810	148;149;150;284	250;340;484;485
MSMEG6179	MSMEG6179	24	24	24	>MSMEG6179 acetyl-coenzyme A synthetase [6.2.1.1] {Mycobacterium smegmatis MC2}	1	24	24	24	19	18	23	19	18	23	19	18	23	53.6	53.6	53.6	71.137	651	1	102	31	29	42	0	46.9	39.3	52.4	28609000000	4678300000	2963900000	20967000000				1508	119;939;1592;1593;1836;1969;2007;2059;2373;2511;3067;3553;3853;4326;4865;5096;5409;5564;6182;7026;7883;8188;9309;9382	True;True;True;True;True;True;True;True;True;True;True;True;True;True;True;True;True;True;True;True;True;True;True;True	123;997;1682;1683;1949;2090;2130;2187;2527;2670;3269;3787;4096;4097;4600;4601;5174;5418;5752;5919;6667;6668;7557;8479;8480;8804;9996;10073	253;254;255;256;257;2430;2431;4141;4142;4143;4774;4775;4776;4777;5085;5196;5197;5198;5199;5200;5325;5326;6081;6082;6083;6084;6394;6395;6396;6397;7797;7798;7799;9092;9093;9094;9997;9998;9999;10000;10001;10002;10003;10004;10005;11237;11238;11239;11240;11241;11242;11243;11244;11245;12810;12811;12812;12813;12814;12815;13373;13374;13375;14144;14145;14146;14147;14148;14149;14526;14527;14528;16376;16377…	281;282;283;284;285;286;2889;2890;2891;5269;5270;5271;5272;6037;6038;6039;6040;6395;6533;6534;6535;6536;6537;6538;6686;6687;7595;7596;7597;7598;7980;7981;7982;7983;9683;9684;9685;11197;11198;11199;12296;12297;12298;12299;12300;12301;12302;12303;12304;12305;13794;13795;13796;13797;13798;13799;13800;13801;13802;13803;13804;13805;13806;13807;15762;15763;15764;15765;15766;15767;16466;16467;16468;1646…	281;2890;5270;5271;6037;6395;6536;6687;7596;7980;9685;11198;12299;13804;15764;16466;17392;17819;20077;23291;25930;27411;30691;30920	1004;1005;1006;1007	421;437;478;527
MSMEG5273	MSMEG5273	17	17	17	>MSMEG5273 beta-ketoadipyl CoA thiolase [2.3.1.-] {Mycobacterium smegmatis MC2}	1	17	17	17	13	11	15	13	11	15	13	11	15	54.3	54.3	54.3	42.591	405	1	77	22	20	35	1.8972e-248	50.1	46.2	50.4	20169000000	4660600000	2734600000	12773000000				1321	298;687;1067;1861;1876;2021;2065;3298;4270;4371;5212;5668;6013;6156;6832;6833;8733	True;True;True;True;True;True;True;True;True;True;True;True;True;True;True;True;True	312;719;720;721;1130;1974;1975;1990;2145;2193;3519;3520;3521;4543;4650;4651;5543;5544;6034;6486;6487;6638;7345;7346;9382	680;681;682;683;684;1692;1693;1694;1695;1696;1697;1698;1699;1700;1701;1702;1703;1704;2729;2730;2731;2732;4822;4823;4824;4825;4826;4827;4852;4853;4854;4855;4856;5236;5237;5238;5339;5340;8396;8397;8398;8399;8400;8401;8402;8403;8404;8405;8406;11109;11110;11111;11112;11113;11114;11359;11360;11361;11362;11363;11364;11365;11366;11367;13631;13632;14976;15997;15998;15999;16323;18183;18184;18185;18186;181…	789;790;791;792;793;2007;2008;2009;2010;2011;2012;2013;2014;2015;2016;2017;2018;2019;2020;3236;3237;3238;3239;3240;3241;3242;3243;3244;3245;6096;6097;6098;6099;6100;6101;6102;6130;6131;6132;6133;6134;6582;6583;6584;6585;6586;6702;6703;10376;10377;10378;10379;10380;10381;10382;10383;10384;10385;10386;10387;13643;13644;13645;13646;13647;13648;13649;13941;13942;13943;13944;13945;13946;13947;13948;13…	793;2017;3239;6102;6130;6586;6702;10383;13646;13949;16757;18447;19646;20013;22727;22729;28977	916;917;918;919;920;921;922	25;34;143;172;300;344;364
MSMEG1977	MSMEG1977	10	10	10	>MSMEG1977 alcohol dehydrogenase {Mycobacterium smegmatis MC2}	1	10	10	10	8	8	9	8	8	9	8	8	9	56.9	56.9	56.9	35.861	341	1	45	14	13	18	0	42.2	42.2	54.3	21576000000	4658300000	3857200000	13061000000				528	757;758;1160;1576;2800;3844;7197;7510;9066;9281	True;True;True;True;True;True;True;True;True;True	791;792;1227;1665;1666;2978;4087;7740;8071;9740;9965	1959;1960;1961;1962;1963;1964;1965;1966;1967;2975;2976;2977;2978;2979;2980;4097;4098;4099;4100;4101;4102;4103;4104;7091;7092;7093;7094;9978;9979;9980;9981;19154;19899;19900;19901;19902;19903;19904;24201;24202;24667;24668;24669;24670;24671	2338;2339;2340;2341;2342;2343;2344;2345;2346;2347;2348;2349;2350;2351;2352;2353;2354;2355;2356;2357;3547;3548;3549;3550;3551;3552;3553;3554;3555;3556;3557;3558;3559;3560;3561;3562;3563;5204;5205;5206;5207;5208;5209;5210;5211;5212;5213;5214;5215;5216;5217;5218;5219;5220;5221;5222;5223;8813;8814;8815;8816;12274;12275;12276;12277;12278;12279;12280;23870;24729;24730;24731;24732;24733;24734;30030;3003…	2350;2357;3557;5218;8813;12277;23870;24731;30031;30607	389	256
MSMEG3811	MSMEG3811	11	11	11	>MSMEG3811 universal stress protein family, putative {Mycobacterium smegmatis MC2}	1	11	11	11	9	7	10	9	7	10	9	7	10	83.7	83.7	83.7	15.207	147	1	42	14	11	17	2.6058e-210	70.7	63.3	83.7	23223000000	4617100000	3313200000	15293000000				986	36;61;62;243;4973;5098;5670;6284;6823;7034;7534	True;True;True;True;True;True;True;True;True;True;True	36;62;63;253;5288;5420;6037;6038;6772;7335;7565;8097	75;76;77;131;132;133;134;135;136;137;557;558;13062;13063;13064;13065;13066;13067;13068;13378;13379;13380;14982;14983;14984;14985;16622;16623;16624;16625;16626;16627;18151;18152;18153;18154;18155;18156;18709;19950;19951;19952	87;88;89;145;146;147;148;149;150;151;152;153;154;155;652;653;16055;16056;16057;16058;16059;16060;16061;16062;16063;16064;16065;16066;16067;16472;16473;16474;18453;18454;18455;18456;18457;18458;18459;18460;20355;20356;20357;20358;20359;20360;20361;20362;22669;22670;22671;22672;22673;22674;22675;22676;23323;24785;24786;24787;24788	89;145;150;652;16056;16472;18459;20360;22670;23323;24785	691	61
MSMEG3727	MSMEG3727	7	7	7	>MSMEG3727 hypothetical protein {Mycobacterium smegmatis MC2}	1	7	7	7	7	7	7	7	7	7	7	7	7	57.7	57.7	57.7	17.02	156	1	58	15	20	23	1.3853e-100	57.7	57.7	57.7	25180000000	4440400000	5147100000	15592000000				955	222;1137;2550;3144;4751;8080;8628	True;True;True;True;True;True;True	229;230;1202;2709;3355;5055;8689;8690;9266	493;494;495;496;2914;2915;2916;2917;2918;2919;6487;6488;6489;6490;6491;7997;7998;7999;8000;8001;8002;8003;8004;8005;8006;8007;8008;8009;8010;8011;8012;8013;8014;8015;8016;8017;8018;8019;8020;8021;8022;8023;12345;12346;12347;12348;12349;12350;21716;21717;21718;21719;21720;21721;23041;23042;23043;23044	563;564;565;566;3473;3474;3475;3476;3477;3478;3479;3480;3481;8084;8085;8086;8087;8088;8089;8090;9909;9910;9911;9912;9913;9914;9915;9916;9917;9918;9919;9920;9921;9922;9923;9924;9925;9926;9927;9928;9929;9930;9931;9932;9933;9934;9935;9936;9937;9938;9939;9940;9941;9942;9943;9944;9945;9946;9947;9948;9949;9950;9951;15108;15109;15110;15111;15112;15113;15114;15115;27093;27094;27095;27096;27097;27098;2709…	563;3477;8088;9926;15109;27093;28638	677	47
MSMEG2378	MSMEG2378	23	23	23	>MSMEG2378 D-3-phosphoglycerate dehydrogenase (serA) [1.1.1.95] {Mycobacterium smegmatis MC2}	1	23	23	23	17	18	22	17	18	22	17	18	22	62.1	62.1	62.1	54.357	528	1	88	25	27	36	0	50.8	56.6	59.3	30609000000	4439100000	4790900000	21378000000				591	139;214;309;474;1112;2239;2865;2959;3407;3421;3448;4019;4444;4620;5026;6402;6812;7104;7216;7725;8044;8320;9247	True;True;True;True;True;True;True;True;True;True;True;True;True;True;True;True;True;True;True;True;True;True;True	143;221;324;497;1177;2386;3048;3149;3636;3650;3680;4273;4274;4727;4916;5345;6892;7324;7639;7761;8301;8651;8945;9930	295;296;297;298;299;300;477;478;479;480;746;747;748;749;750;751;752;753;1138;1139;1140;2863;2864;2865;2866;2867;5751;7251;7252;7253;7254;7501;7502;7503;7504;7505;7506;8650;8734;8735;8736;8737;8738;8739;8813;8814;8815;8816;8817;8818;8819;10428;10429;10430;11529;11530;11995;11996;11997;11998;11999;12000;12001;13216;13217;13218;13219;13220;16902;16903;16904;18132;18133;18901;18902;18903;19211;19212;…	333;334;335;336;337;338;339;340;341;544;545;546;547;548;549;882;883;884;885;886;887;888;889;1347;1348;1349;1350;3414;3415;3416;3417;3418;3419;3420;3421;7194;9010;9011;9012;9013;9334;9335;9336;9337;9338;9339;10669;10784;10785;10786;10787;10788;10789;10790;10791;10892;10893;10894;10895;10896;10897;10898;12811;12812;12813;14133;14134;14676;14677;14678;14679;14680;14681;14682;14683;14684;14685;14686;…	337;549;886;1348;3418;7194;9011;9337;10669;10785;10895;12813;14133;14683;16268;20695;22648;23577;23937;25344;26440;27823;30518	433	498
MSMEG1975	MSMEG1975	18	18	18	>MSMEG1975 amidohydrolase 2 {Mycobacterium smegmatis MC2}	1	18	18	18	14	12	17	14	12	17	14	12	17	58.2	58.2	58.2	39.976	347	1	82	25	22	35	4.154e-288	48.7	44.1	57.9	33169000000	4329100000	2882800000	25957000000				526	1245;1435;2672;3231;4102;4522;4711;5294;5493;5659;5712;5975;6737;8231;8625;9360;9361;9417	True;True;True;True;True;True;True;True;True;True;True;True;True;True;True;True;True;True	1319;1516;2839;2840;3452;4362;4810;5014;5632;5843;6020;6097;6439;7243;8851;9263;10048;10049;10109	3191;3192;3193;3718;6785;6786;6787;6788;6789;6790;6791;6792;6793;6794;6795;6796;6797;6798;6799;6800;8231;8232;8233;8234;10676;10677;10678;11723;11724;11725;11726;11727;11728;12231;12232;12233;13872;13873;13874;13875;13876;13877;13878;13879;13880;13881;14358;14359;14945;14946;14947;14948;14949;15093;15868;15869;15870;15871;17956;17957;22097;22098;22099;22100;22101;22102;22103;22104;22105;22106;230…	3812;3813;3814;3815;3816;3817;3818;4686;8452;8453;8454;8455;8456;8457;8458;8459;8460;8461;8462;8463;8464;8465;8466;8467;8468;8469;8470;8471;8472;8473;8474;8475;8476;8477;8478;10177;10178;10179;10180;13111;13112;13113;13114;13115;14352;14353;14354;14355;14356;14357;14358;14359;14962;14963;14964;17056;17057;17058;17059;17060;17061;17062;17063;17064;17065;17066;17067;17068;17069;17070;17071;17072;17…	3815;4686;8469;10180;13115;14357;14964;17061;17622;18410;18578;19473;22444;27554;28620;30865;30867;31007	387	293
MSMEG2263	MSMEG2263	21	21	21	>MSMEG2263 hydrogenase-2, large subunit (hybC) [1.12.99.6] {Mycobacterium smegmatis MC2}	1	21	21	21	19	18	20	19	18	20	19	18	20	60.4	60.4	60.4	59.617	535	1	109	32	30	47	0	56.1	57.4	60.4	25379000000	4231400000	2297000000	18851000000				571	517;1290;2216;2388;2766;2902;5642;5665;5837;6115;6557;6822;6972;7557;7675;8347;8923;9291;9343;9344;9376	True;True;True;True;True;True;True;True;True;True;True;True;True;True;True;True;True;True;True;True;True	541;1365;2361;2543;2939;3086;6001;6027;6028;6029;6291;6597;7057;7334;7497;8122;8123;8249;8250;8973;9592;9593;9977;10031;10032;10067	1251;1252;1253;1254;1255;1256;1257;1258;1259;3403;3404;3405;3406;3407;3408;5697;5698;5699;5700;5701;5702;6115;6116;6117;6118;6119;7009;7010;7011;7334;7335;7336;7337;7338;7339;7340;7341;14897;14898;14899;14957;14958;14959;14960;14961;14962;14963;14964;14965;14966;14967;15533;15534;15535;16257;16258;17269;17270;17271;18148;18149;18150;18548;18549;20005;20006;20007;20008;20009;20010;20011;20295;2029…	1468;1469;1470;1471;1472;1473;1474;1475;1476;1477;1478;1479;1480;4264;4265;4266;4267;4268;4269;4270;4271;4272;4273;4274;4275;4276;4277;4278;4279;4280;4281;4282;4283;4284;7134;7135;7136;7137;7138;7139;7140;7631;7632;7633;7634;7635;7636;7637;8718;8719;8720;8721;9106;9107;9108;9109;9110;9111;9112;9113;9114;9115;18346;18347;18348;18421;18422;18423;18424;18425;18426;18427;18428;18429;18430;18431;18432…	1475;4275;7135;7632;8718;9114;18347;18424;19078;19942;21156;22666;23136;24844;25176;27893;29614;30649;30816;30820;30907	423;424;425;426	38;85;364;393
MSMEG0694	MSMEG0694	4	4	4	>MSMEG0694 conserved hypothetical protein {Mycobacterium smegmatis MC2}	1	4	4	4	4	2	3	4	2	3	4	2	3	18.7	18.7	18.7	35.166	359	1	18	8	5	5	5.4999e-201	18.7	15	18.4	9848600000	4196900000	996810000	4654900000				166	1257;5813;7159;7949	True;True;True;True	1331;6259;6260;7700;8547	3324;3325;3326;3327;3328;3329;15475;15476;19054;19055;19056;19057;19058;19059;19060;19061;21015;21016	4146;4147;4148;4149;4150;4151;4152;4153;4154;4155;19006;19007;23751;23752;23753;23754;23755;23756;23757;23758;23759;23760;26088;26089	4149;19006;23760;26088	115	1
MSMEG1654	MSMEG1654	29	29	29	>MSMEG1654 isocitrate dehydrogenase, NADP-dependent [1.1.1.42] {Mycobacterium smegmatis MC2}	1	29	29	29	22	23	28	22	23	28	22	23	28	60.7	60.7	60.7	82.603	743	1	128	35	39	54	0	49.8	48	59.5	29668000000	4125100000	3001100000	22542000000				435	614;696;1151;1768;1893;3048;3071;3492;3711;3894;4083;4111;4209;4430;4447;4692;5277;5379;5757;6800;6939;7589;7616;7668;7933;7943;8024;8742;9141	True;True;True;True;True;True;True;True;True;True;True;True;True;True;True;True;True;True;True;True;True;True;True;True;True;True;True;True;True	642;730;1218;1877;2007;3247;3248;3249;3273;3725;3951;4139;4342;4371;4475;4713;4730;4991;4992;4993;5613;5721;5722;6165;7311;7463;8156;8184;8238;8239;8240;8531;8541;8630;9392;9818;9819	1505;1506;1507;1508;1509;1723;1724;1725;1726;2961;2962;2963;4609;4610;4611;4612;4894;4895;4896;4897;4898;4899;7740;7741;7742;7743;7744;7745;7746;7747;7748;7749;7750;7814;8926;8927;8928;8929;9668;9669;9670;9671;9672;10105;10106;10107;10108;10109;10614;10615;10616;10617;10618;10619;10700;10701;10952;11498;11534;11535;11536;12181;12182;12183;12184;12185;12186;12187;13800;13801;13802;13803;13804;1380…	1788;1789;1790;1791;1792;1793;2054;2055;2056;2057;2058;3529;3530;3531;3532;5828;5829;5830;5831;5832;5833;5834;5835;5836;6180;6181;6182;6183;6184;6185;9613;9614;9615;9616;9617;9618;9619;9620;9621;9622;9623;9624;9625;9626;9701;11021;11022;11023;11024;11025;11903;11904;11905;11906;11907;12416;12417;12418;12419;12420;13030;13031;13032;13033;13034;13035;13139;13140;13141;13142;13458;14102;14138;14139;…	1790;2055;3530;5832;6180;9626;9701;11022;11905;12418;13032;13140;13458;14102;14139;14908;16976;17309;18719;22616;23054;24925;25008;25149;26053;26072;26371;29001;30233	298;299;300;301;302;303;304;305;306;307;308;309;310	164;227;229;355;358;406;415;485;522;528;568;575;620
MSMEG5525	MSMEG5525	18	18	18	>MSMEG5525 succinyl-CoA synthetase, beta subunit (sucC) [6.2.1.5] {Mycobacterium smegmatis MC2}	1	18	18	18	16	14	16	16	14	16	16	14	16	53.5	53.5	53.5	40.932	387	1	69	21	19	29	0	48.1	40.6	49.1	23119000000	4068500000	2469400000	16581000000				1372	595;1294;1850;2147;3382;3642;4082;4722;4723;5156;5625;5681;6460;6991;7683;7854;8927;9266	True;True;True;True;True;True;True;True;True;True;True;True;True;True;True;True;True;True	623;1369;1963;2284;3610;3877;4340;4341;5026;5027;5479;5984;6051;6052;6955;7517;8258;8259;8447;9597;9949	1457;1458;1459;1460;1461;3416;3417;3418;4803;4804;4805;4806;5543;5544;5545;8597;9351;9352;10605;10606;10607;10608;10609;10610;10611;10612;10613;12276;12277;12278;12279;13500;14860;14861;14862;15004;15005;15006;15007;15008;15009;17042;17043;17044;17045;18594;18595;18596;20324;20325;20326;20327;20328;20329;20330;20331;20332;20808;20809;20810;20811;23854;23855;23856;23857;23858;24630;24631;24632	1735;1736;1737;1738;1739;4296;4297;4298;4299;4300;6070;6071;6072;6073;6074;6075;6076;6951;6952;6953;10608;11496;11497;13013;13014;13015;13016;13017;13018;13019;13020;13021;13022;13023;13024;13025;13026;13027;13028;13029;15026;15027;15028;15029;16608;18299;18300;18301;18302;18303;18304;18480;18481;18482;18483;18484;18485;20873;20874;20875;20876;23187;23188;23189;23190;23191;23192;25216;25217;25218…	1738;4296;6071;6953;10608;11497;13026;15026;15028;16608;18301;18481;20876;23189;25221;25849;29622;30558	949;950;951	1;43;374
MSMEG4283	MSMEG4283	17	17	17	>MSMEG4283 2-oxoglutarate dehydrogenase, E2 component, dihydrolipoamide succinyltransferase (sucB) [2.3.1.61] {Mycobacterium smegmatis MC2}	1	17	17	17	10	13	17	10	13	17	10	13	17	45.6	45.6	45.6	61.029	585	1	66	17	19	30	1.5482e-285	27.7	39.1	45.6	35657000000	4059900000	4402000000	27195000000				1083	337;340;514;582;1114;2228;3979;3980;4029;4501;4546;4942;6313;6335;6964;8376;8562	True;True;True;True;True;True;True;True;True;True;True;True;True;True;True;True;True	353;356;538;609;610;1179;2373;2374;4230;4231;4284;4788;4834;5257;6802;6824;7488;7489;9003;9200	809;810;811;812;813;814;819;1245;1246;1413;1414;1415;1416;1417;1418;1419;1420;2869;2870;2871;5722;5723;5724;5725;5726;10315;10316;10317;10318;10319;10320;10321;10322;10323;10447;10448;10449;10450;11662;11663;11664;11665;11666;11667;11827;11828;12993;12994;12995;16693;16694;16695;16696;16697;16698;16699;16700;16701;16759;18529;18530;22447;22863;22864;22865;22866	963;964;965;966;967;968;969;974;1462;1463;1668;1669;1670;1671;1672;1673;1674;1675;1676;1677;1678;1679;1680;1681;1682;1683;1684;1685;3423;3424;3425;7162;7163;7164;7165;7166;12677;12678;12679;12680;12681;12682;12683;12684;12685;12830;12831;12832;12833;14271;14272;14273;14274;14275;14276;14493;14494;15981;15982;15983;20439;20440;20441;20442;20443;20444;20445;20446;20447;20448;20524;23116;23117;23118…	963;974;1463;1683;3425;7163;12677;12683;12832;14271;14494;15982;20441;20524;23116;27961;28426	753;754;755	7;382;519
MSMEG3632	MSMEG3632	19	19	19	>MSMEG3632 6-phosphogluconate dehydrogenase, decarboxylating (gnd) [1.1.1.44] {Mycobacterium smegmatis MC2}	1	19	19	19	15	12	19	15	12	19	15	12	19	54.7	54.7	54.7	51.812	488	1	68	21	15	32	0	42	34.8	54.7	21012000000	4009700000	1390200000	15613000000				930	429;754;1047;1298;1303;1420;1766;2492;2826;3576;4073;4410;5217;6231;6778;6902;7483;7631;9074	True;True;True;True;True;True;True;True;True;True;True;True;True;True;True;True;True;True;True	449;788;1108;1373;1378;1500;1501;1875;2650;3006;3810;4331;4692;5549;6718;7286;7423;8042;8199;9750	1053;1955;1956;2677;2678;2679;2680;2681;3428;3429;3430;3436;3437;3438;3687;3688;3689;3690;4605;4606;6345;7145;7146;7147;7148;7149;7150;7151;9167;9168;9169;10573;10574;10575;10576;11450;11451;11452;13639;13640;13641;16505;16506;18042;18043;18044;18045;18046;18047;18390;18391;18392;18393;18394;18395;19832;19833;19834;19835;20184;20185;20186;24221;24222;24223;24224;24225;24226	1242;1243;2334;2335;3174;3175;3176;3177;3178;3179;3180;4310;4311;4312;4313;4314;4320;4321;4322;4323;4324;4647;4648;4649;4650;4651;4652;5824;5825;7918;8873;8874;8875;8876;8877;8878;8879;8880;8881;8882;11277;11278;11279;12977;12978;12979;12980;12981;14054;14055;14056;16766;16767;16768;16769;16770;16771;20233;20234;22533;22534;22535;22536;22537;22538;22539;22540;22541;22954;22955;22956;22957;22958;2…	1243;2334;3176;4312;4323;4649;5824;7918;8876;11279;12980;14055;16768;20234;22539;22961;24652;25055;30061	656	220
MSMEG2426;REV__RS_MSMEG1715	MSMEG2426	10;1	10;1	10;1	>MSMEG2426 nitrogen regulatory protein P-II {Mycobacterium smegmatis MC2}	2	10	10	10	8	8	8	8	8	8	8	8	8	75.7	75.7	75.7	12.463	115	1	41	16	11	14	1.8977e-116	75.7	75.7	69.6	11597000000	3891200000	2084900000	5620800000				619	2744;3004;4993;4994;6163;7633;8380;8381;8989;9092	True;True;True;True;True;True;True;True;True;True	2916;3200;5311;5312;6645;8201;8202;9007;9008;9662;9768	6963;6964;6965;7622;7623;13134;13135;13136;13137;13138;13139;13140;16331;20188;20189;20190;20191;20192;20193;20194;20195;22453;22454;22455;22456;22457;22458;22459;24012;24013;24014;24015;24016;24017;24018;24019;24020;24021;24261;24262;24263	8668;8669;8670;9470;9471;16172;16173;16174;16175;16176;16177;16178;20021;25059;25060;25061;25062;25063;25064;25065;25066;25067;27967;27968;27969;27970;27971;27972;27973;27974;29806;29807;29808;29809;29810;29811;29812;29813;29814;29815;29816;29817;29818;29819;29820;30111;30112;30113;30114;30115;30116	8669;9470;16172;16177;20021;25060;27967;27974;29806;30113	446	31
MSMEG1439	MSMEG1439	16	16	16	>MSMEG1439 ribosomal protein L2 (rplB) {Mycobacterium smegmatis MC2}	1	16	16	16	14	12	13	14	12	13	14	12	13	64.4	64.4	64.4	30.357	278	1	60	20	17	23	7.2217e-176	58.6	55	53.6	20439000000	3580400000	1801700000	15057000000				368	1046;1954;2783;3459;3661;4532;5778;5924;5925;6365;6770;7121;7446;7447;8185;9401	True;True;True;True;True;True;True;True;True;True;True;True;True;True;True;True	1107;2073;2959;3691;3692;3896;4820;6203;6388;6389;6854;7278;7656;8004;8005;8801;10093	2674;2675;2676;5033;5034;7055;7056;7057;8836;8837;8838;8839;8840;8841;8842;8843;8844;8845;8846;8847;9505;9506;9507;9508;11791;15321;15734;15735;15736;15737;15738;15739;15740;16824;16825;18025;18026;18027;18938;18939;18940;18941;19746;19747;19748;19749;19750;19751;19752;19753;19754;21978;21979;21980;21981;21982;21983;24979;24980;24981	3171;3172;3173;6342;6343;8771;8772;8773;10916;10917;10918;10919;10920;10921;10922;10923;10924;10925;10926;10927;11714;11715;11716;11717;14453;18840;19313;19314;19315;19316;19317;19318;19319;19320;20606;20607;22514;22515;22516;22517;23614;23615;23616;23617;24561;24562;24563;24564;24565;24566;24567;24568;24569;24570;27400;27401;27402;27403;27404;27405;30967;30968;30969	3172;6343;8773;10918;11716;14453;18840;19313;19318;20606;22517;23617;24562;24568;27403;30968	258	226
MSMEG4217	MSMEG4217	15	15	15	>MSMEG4217 DivIVA protein {Mycobacterium smegmatis MC2}	1	15	15	15	13	12	15	13	12	15	13	12	15	77.6	77.6	77.6	29.544	272	1	56	17	17	22	1.7347e-294	74.3	69.1	77.6	23425000000	3565400000	3058300000	16802000000				1054	198;199;891;3273;3490;3672;4448;4955;6229;6502;6621;6930;8107;8163;8676	True;True;True;True;True;True;True;True;True;True;True;True;True;True;True	204;205;206;946;947;3494;3723;3907;3908;4731;5270;6716;6998;7125;7453;8721;8777;9315	440;441;442;443;444;445;446;447;448;2300;2301;2302;2303;2304;2305;2306;8336;8337;8338;8919;8920;8921;8922;9545;9546;9547;9548;9549;9550;9551;9552;9553;11537;11538;11539;13022;16500;16501;16502;17162;17163;17164;17410;17411;18451;18452;18453;21799;21800;21801;21925;21926;21927;23163;23164;23165	502;503;504;505;506;507;508;509;510;2743;2744;2745;2746;2747;2748;2749;10293;10294;10295;10296;10297;10298;11008;11009;11010;11011;11012;11013;11014;11015;11016;11774;11775;11776;11777;11778;11779;11780;11781;11782;14141;14142;14143;16010;20228;20229;20230;21021;21022;21023;21305;21306;23022;23023;23024;23025;27190;27191;27192;27341;27342;27343;27344;27345;27346;27347;28784;28785;28786;28787;28788	503;506;2745;10297;11009;11776;14143;16010;20228;21021;21306;23023;27192;27341;28785	731;732;733	149;171;205
MSMEG0903	MSMEG0903	20	20	20	>MSMEG0903 dihydrolipoamide dehydrogenase (lpdA) [1.8.1.4] {Mycobacterium smegmatis MC2}	1	20	20	20	17	16	20	17	16	20	17	16	20	62.9	62.9	62.9	49.469	464	1	81	24	22	35	7.4288e-258	54.1	48.5	62.9	23664000000	3561700000	2688600000	17413000000				223	140;489;548;733;734;1344;2640;4277;5318;5587;5841;6110;7665;7843;8184;8345;8348;8667;9137;9363	True;True;True;True;True;True;True;True;True;True;True;True;True;True;True;True;True;True;True;True	144;512;573;574;767;768;1421;2805;4550;5657;5658;5944;6296;6297;6592;8235;8436;8799;8800;8971;8974;9306;9814;10052	301;302;303;304;305;1171;1172;1173;1174;1175;1176;1335;1336;1337;1904;1905;1906;1907;1908;1909;3532;6715;6716;6717;11124;11125;11126;11127;11128;11129;13934;13935;13936;13937;13938;13939;13940;14668;14669;14670;14671;14672;14673;15547;15548;15549;15550;15551;15552;15553;16249;16250;20258;20778;20779;20780;20781;20782;21972;21973;21974;21975;21976;21977;22378;22379;22380;22381;22384;22385;22386;23…	342;343;344;345;346;347;1383;1384;1385;1386;1387;1388;1569;1570;1571;2266;2267;2268;2269;2270;2271;4452;8372;8373;8374;8375;8376;13659;13660;13661;13662;13663;13664;17138;17139;17140;17141;17142;17143;17144;17145;17146;18057;18058;18059;18060;18061;18062;18063;18064;18065;18066;18067;19101;19102;19103;19104;19105;19106;19107;19933;19934;19935;25132;25133;25805;25806;25807;25808;25809;27394;27395;…	346;1387;1571;2266;2270;4452;8374;13662;17145;18061;19107;19934;25132;25805;27395;27888;27895;28761;30207;30874	152;153;154;155	61;101;297;323
MSMEG2351	MSMEG2351	14	14	14	>MSMEG2351 electron transfer flavoprotein, beta subunit (etfB) {Mycobacterium smegmatis MC2}	1	14	14	14	11	11	14	11	11	14	11	11	14	76	76	76	27.787	263	1	56	15	14	27	3.7321e-258	64.6	61.2	76	22873000000	3413000000	2037800000	17422000000				575	691;756;1080;1310;1783;1938;2241;2324;3775;4475;5361;6543;7833;8597	True;True;True;True;True;True;True;True;True;True;True;True;True;True	725;790;1144;1385;1895;2054;2388;2477;4015;4761;5702;7041;8423;9235	1708;1709;1710;1711;1712;1713;1714;1958;2793;2794;2795;3449;3450;3451;3452;3453;3454;4659;4660;4661;4990;4991;4992;5754;5755;5756;5959;5960;5961;5962;5963;5964;5965;9823;9824;9825;11597;11598;11599;11600;11601;14036;14037;17241;17242;20742;20743;20744;20745;20746;22957;22958;22959;22960;22961;22962	2024;2025;2026;2027;2028;2029;2030;2031;2032;2033;2034;2035;2036;2037;2038;2039;2040;2041;2042;2043;2044;2045;2337;3334;3335;3336;3337;3338;4337;4338;4339;4340;4341;4342;4343;4344;5907;5908;5909;5910;5911;5912;5913;5914;6292;6293;6294;6295;7197;7198;7199;7460;7461;7462;7463;7464;7465;7466;12096;12097;12098;14205;14206;14207;14208;14209;17253;17254;17255;21126;21127;21128;21129;25755;25756;25757;2…	2036;2337;3336;4343;5907;6293;7199;7465;12096;14208;17253;21128;25755;28534
MSMEG5049	MSMEG5049	45	45	45	>MSMEG5049 2-oxoglutarate dehydrogenase, E1 component (sucA) [1.2.4.2] {Mycobacterium smegmatis MC2}	1	45	45	45	38	37	41	38	37	41	38	37	41	44	44	44	135.94	1227	1	148	45	46	57	0	38.9	36.5	40.4	19141000000	3271600000	2588200000	13282000000				1256	600;1219;1415;1476;1773;1878;2055;2061;2478;2722;2812;3000;3534;3546;3551;3710;3762;3935;3982;4062;4236;4398;4412;4515;4596;5000;5118;5192;5413;5990;6210;6290;6331;6981;7123;7320;7518;7622;7703;7995;8285;8530;8837;9023;9169	True;True;True;True;True;True;True;True;True;True;True;True;True;True;True;True;True;True;True;True;True;True;True;True;True;True;True;True;True;True;True;True;True;True;True;True;True;True;True;True;True;True;True;True;True	628;1292;1495;1562;1885;1992;2182;2189;2636;2893;2991;3195;3196;3767;3779;3785;3950;4002;4185;4233;4319;4504;4679;4694;4802;4890;5318;5441;5523;5756;6456;6457;6697;6779;6820;7507;7658;7871;7872;8081;8190;8279;8599;8909;9164;9498;9697;9847	1467;1468;1469;1470;3129;3130;3131;3679;3680;3847;3848;3849;3850;4634;4635;4859;4860;4861;5314;5315;5316;5329;5330;5331;5332;6315;6316;6317;6914;6915;6916;7113;7604;7605;7606;7607;7608;7609;7610;9032;9033;9034;9035;9036;9074;9075;9084;9663;9664;9665;9666;9667;9800;9801;9802;10215;10216;10217;10327;10328;10329;10330;10537;10538;10539;11016;11017;11411;11412;11413;11457;11458;11459;11705;11706;1192…	1745;1746;1747;1748;3730;3731;3732;4638;4639;4640;4858;4859;4860;4861;5869;5870;6137;6138;6139;6675;6676;6677;6690;6691;6692;6693;6694;7883;7884;7885;8606;8607;8608;8609;8610;8835;9451;9452;9453;9454;9455;9456;9457;11136;11137;11138;11139;11140;11178;11179;11188;11898;11899;11900;11901;11902;12072;12073;12074;12546;12547;12548;12689;12690;12691;12692;12693;12933;12934;12935;13538;13539;14007;1400…	1747;3731;4638;4860;5870;6138;6676;6694;7884;8607;8835;9455;11137;11178;11188;11900;12072;12547;12690;12934;13539;14008;14062;14333;14597;16198;16514;16693;17402;19531;20181;20379;20512;23159;23622;24243;24758;25030;25275;26289;27732;28330;29347;29909;30335	868;869;870	116;384;1098
MSMEG2656	MSMEG2656	28	28	28	>MSMEG2656 guanosine pentaphosphate synthetase I/polyribonucleotide nucleotidyltransferase (gpsI) [2.7.-.- 2.7.7.8] {Mycobacterium smegmatis MC2}	1	28	28	28	22	23	25	22	23	25	22	23	25	47.6	47.6	47.6	81.026	763	1	124	37	38	49	0	41.4	42.6	42.6	22638000000	3270600000	3019600000	16348000000				672	490;745;782;884;1095;1394;1428;1448;1595;2000;2004;2027;2532;2887;3791;4133;4144;4179;4592;4658;4719;4948;5459;5671;6223;7970;8352;9512	True;True;True;True;True;True;True;True;True;True;True;True;True;True;True;True;True;True;True;True;True;True;True;True;True;True;True;True	513;779;817;937;938;1159;1160;1473;1509;1529;1685;2123;2127;2152;2691;3070;3071;4032;4397;4409;4445;4886;4956;5023;5263;5806;5807;5808;6039;6040;6710;8572;8978;10207;10208	1177;1178;1179;1180;1181;1938;1939;2018;2019;2020;2021;2022;2023;2281;2282;2283;2284;2827;2828;2829;2830;2831;2832;2833;2834;2835;3637;3638;3639;3700;3743;3744;3745;3746;3747;3748;4147;4148;5169;5170;5184;5185;5253;6447;6448;7302;7303;7304;7305;7306;7307;9864;9865;9866;9867;9868;9869;9870;10762;10763;10764;10793;10794;10795;10881;10882;10883;11920;11921;12093;12094;12095;12096;12097;12266;12267;1…	1389;1390;1391;1392;1393;2316;2317;2413;2414;2415;2416;2417;2418;2419;2420;2421;2422;2723;2724;2725;2726;3376;3377;3378;3379;3380;3381;3382;3383;3384;3385;4590;4591;4592;4593;4594;4595;4662;4715;4716;4717;4718;4719;4720;4721;5276;5277;6504;6505;6519;6520;6609;8034;8035;9069;9070;9071;9072;9073;9074;9075;9076;9077;12142;12143;12144;12145;12146;12147;12148;12149;12150;12151;13218;13219;13220;13259;…	1391;2317;2417;2723;3381;4593;4662;4719;5276;6504;6520;6609;8035;9074;12145;13218;13261;13374;14589;14800;15018;15996;17531;18464;20218;26179;27900;31325	478;479;480;481;482;483;484;485	51;189;390;393;498;531;577;587
MSMEG6302	MSMEG6302	16	16	16	>MSMEG6302 DNA ligase {Mycobacterium smegmatis MC2}	1	16	16	16	15	1	0	15	1	0	15	1	0	52.1	52.1	52.1	39.839	351	1	22	21	1		5.4165e-139	52.1	2.6	0	3255800000	3255800000	0	0				1551	1309;1814;4766;5032;5033;5682;5733;6645;6937;7588;7938;8739;9211;9242;9350;9351	True;True;True;True;True;True;True;True;True;True;True;True;True;True;True;True	1384;1926;5070;5351;5352;6053;6127;6128;7149;7460;8155;8536;9388;9891;9924;10038;10039	3448;4723;12379;13234;13235;15010;15155;15156;15157;15158;17725;17726;18471;20073;20074;20992;23337;24533;24583;24872;24873;24874	4336;5982;15147;16288;16289;18486;18487;18650;18651;18652;18653;18654;18655;18656;22189;22190;23045;23046;24920;24921;26060;26061;28989;28990;28991;28992;30448;30504;30846;30847;30848;30849	4336;5982;15147;16288;16289;18487;18650;22189;23046;24921;26061;28990;30448;30504;30846;30849	1034;1035;1036;1037;1038	4;15;115;243;271
MSMEG2374	MSMEG2374	14	14	14	>MSMEG2374 ketol-acid reductoisomerase (ilvC) [1.1.1.86] {Mycobacterium smegmatis MC2}	1	14	14	14	12	7	13	12	7	13	12	7	13	45.1	45.1	45.1	36.421	337	1	61	19	13	29	0	34.4	28.5	43	20746000000	3206800000	1247900000	16291000000				587	302;805;841;1087;1482;1552;2026;2855;4406;5001;5507;6664;6703;8251	True;True;True;True;True;True;True;True;True;True;True;True;True;True	316;849;889;890;1151;1568;1640;1641;2151;3036;4687;5319;5859;7168;7208;8871	700;701;702;2093;2094;2095;2096;2097;2171;2172;2173;2174;2175;2176;2805;2806;3859;3860;3861;4030;4031;4032;4033;4034;4035;4036;4037;4038;4039;5249;5250;5251;5252;7220;7221;11434;11435;11436;11437;13157;13158;13159;13160;13161;13162;13163;13164;13165;14389;14390;14391;17759;17760;17883;22166;22167;22168;22169;22170;22171;22172	817;818;819;2516;2517;2518;2519;2520;2599;2600;2601;2602;2603;2604;2605;2606;3349;3350;4872;4873;4874;5116;5117;5118;5119;5120;5121;5122;5123;5124;5125;5126;5127;5128;5129;5130;5131;5132;5133;6604;6605;6606;6607;6608;8972;8973;14034;14035;14036;14037;16199;16200;16201;16202;16203;16204;16205;16206;16207;16208;17655;17656;17657;22227;22228;22369;27644;27645;27646;27647;27648;27649;27650	817;2517;2600;3350;4873;5133;6606;8972;14034;16205;17656;22228;22369;27647	430;431;432	5;128;326
MSMEG4674	MSMEG4674	14	14	14	>MSMEG4674 trigger factor (tig) [5.2.1.8] {Mycobacterium smegmatis MC2}	1	14	14	14	14	14	14	14	14	14	14	14	14	45.2	45.2	45.2	51.655	469	1	57	19	19	19	2.8159e-283	45.2	45.2	45.2	16086000000	3083000000	2687100000	10316000000				1168	535;1886;2093;2203;2374;2796;4160;4308;4364;6044;6561;7280;7333;9487	True;True;True;True;True;True;True;True;True;True;True;True;True;True	559;2000;2221;2347;2528;2973;4426;4581;4643;6521;7061;7062;7829;7887;10182	1296;1297;1298;1299;1300;4876;4877;4878;5406;5407;5408;5409;5410;5411;5672;5673;5674;6085;6086;6087;6088;7082;7083;7084;10835;10836;10837;11195;11196;11197;11198;11199;11200;11338;11339;11340;11341;16078;16079;16080;17279;17280;17281;17282;17283;17284;19363;19364;19365;19502;19503;19504;25218;25219;25220;25221;25222	1517;1518;1519;1520;1521;1522;1523;1524;6160;6161;6162;6789;6790;6791;6792;6793;6794;6795;6796;6797;6798;6799;7106;7107;7108;7599;7600;7601;7602;7603;8802;8803;8804;8805;8806;13306;13307;13308;13309;13310;13311;13741;13742;13743;13744;13745;13746;13747;13748;13749;13750;13920;13921;13922;13923;19740;19741;19742;21167;21168;21169;21170;21171;21172;21173;21174;21175;24102;24103;24104;24274;24275;24…	1521;6160;6795;7107;7602;8803;13311;13747;13921;19741;21168;24102;24274;31260	806	404
MSMEG1368	MSMEG1368	62	62	62	>MSMEG1368 DNA-directed RNA polymerase, beta subunit (rpoC) [2.7.7.6] {Mycobacterium smegmatis MC2}	1	62	62	62	38	42	51	38	42	51	38	42	51	56.1	56.1	56.1	146.51	1317	1	149	41	49	59	0	36.5	42.1	46.2	18579000000	3020600000	2957400000	12601000000				351	651;860;910;963;1235;1249;1262;1285;1945;2049;2158;2316;2393;2582;2992;3077;3200;3272;3543;3590;3638;4003;4057;4119;4288;4391;4438;4490;4707;4740;4772;4871;4911;4944;5169;5170;5518;5520;5526;5705;5738;5929;5933;6103;6279;6425;6484;6724;6935;6974;7106;7318;7378;7402;7592;8560;8704;8805;8921;8967;8968;9364	True;True;True;True;True;True;True;True;True;True;True;True;True;True;True;True;True;True;True;True;True;True;True;True;True;True;True;True;True;True;True;True;True;True;True;True;True;True;True;True;True;True;True;True;True;True;True;True;True;True;True;True;True;True;True;True;True;True;True;True;True;True	681;912;968;1022;1308;1323;1336;1360;2062;2176;2298;2467;2548;2743;2744;3187;3279;3420;3493;3776;3824;3873;4256;4313;4381;4561;4672;4721;4776;5010;5044;5077;5180;5221;5259;5492;5493;5870;5872;5878;6086;6137;6138;6139;6393;6397;6585;6767;6915;6980;7230;7458;7499;7500;7641;7869;7935;7936;7960;8160;9197;9198;9345;9346;9461;9590;9639;9640;10053	1580;1581;1582;2214;2215;2216;2358;2359;2360;2487;2488;3162;3295;3296;3297;3337;3398;5007;5008;5009;5301;5302;5569;5928;5929;5930;6126;6127;6582;6583;6584;6585;6586;6587;7580;7581;7582;7583;7584;7827;8163;8332;8333;8334;8335;9063;9064;9065;9066;9200;9201;9334;9335;10389;10390;10391;10517;10518;10519;10728;11149;11150;11151;11402;11511;11630;11631;11632;11633;12222;12320;12321;12322;12408;12409;12…	1867;1868;1869;2648;2649;2650;2808;2809;2810;2954;2955;3766;4109;4110;4111;4164;4259;6312;6313;6314;6662;6663;6979;7410;7411;7412;7644;7645;8222;8223;8224;8225;8226;8227;8228;8229;8230;9426;9427;9428;9429;9430;9715;10107;10289;10290;10291;10292;11167;11168;11169;11170;11311;11312;11474;11475;12767;12768;12769;12770;12908;12909;12910;13173;13690;13691;13692;13693;13998;14115;14239;14240;14241;1424…	1867;2648;2810;2955;3766;4109;4164;4259;6313;6662;6979;7410;7644;8229;9428;9715;10107;10290;11167;11311;11475;12767;12909;13173;13691;13998;14115;14242;14951;15080;15202;15783;15864;15987;16637;16638;17674;17678;17696;18559;18675;19332;19339;19920;20343;20757;20968;22419;23041;23141;23580;24237;24411;24469;24939;28420;28863;29259;29599;29729;29730;30877	225;226;227;228;229;230;231;232;233;234;235;236	1;92;447;457;581;671;687;705;732;1011;1113;1209
MSMEG1843	MSMEG1843	15	15	15	>MSMEG1843 adenosylhomocysteinase (ahcY) [3.3.1.1] {Mycobacterium smegmatis MC2}	1	15	15	15	13	11	14	13	11	14	13	11	14	41.9	41.9	41.9	45.468	418	1	69	21	17	31	2.9851e-272	37.1	31.3	39.7	16110000000	2980500000	1837600000	11292000000				489	479;1474;2346;3445;3449;4152;4457;4585;6025;6604;7007;8029;8146;8399;8882	True;True;True;True;True;True;True;True;True;True;True;True;True;True;True	502;1559;1560;2499;3677;3681;4418;4742;4878;4879;6501;6502;7107;7534;8635;8760;9026;9547;9548	1147;1148;1149;1150;3836;3837;3838;3839;3840;3841;3842;3843;3844;3845;6021;6022;6023;6024;6025;8806;8807;8808;8820;8821;8822;10819;10820;10821;10822;10823;11560;11561;11562;11563;11564;11903;11904;11905;11906;11907;16028;16029;16030;16031;16032;17377;18639;18640;21238;21883;21884;22490;22491;22492;23729;23730;23731;23732;23733;23734;23735;23736;23737;23738;23739;23740;23741;23742;23743	1357;1358;1359;1360;1361;1362;4847;4848;4849;4850;4851;4852;4853;4854;4855;4856;7525;7526;7527;7528;7529;10883;10884;10885;10886;10899;10900;10901;10902;13289;13290;13291;13292;13293;14166;14167;14168;14169;14170;14572;14573;14574;14575;14576;19678;19679;19680;19681;19682;19683;19684;21270;23245;23246;23247;26384;27283;27284;28005;28006;28007;28008;28009;28010;29479;29480;29481;29482;29483;29484;…	1357;4855;7529;10886;10902;13289;14169;14572;19684;21270;23245;26384;27284;28006;29501	351;352;353;354;355	36;40;307;340;361
MSMEG1365	MSMEG1365	8	8	8	>MSMEG1365 ribosomal protein L7/L12 (rplL) {Mycobacterium smegmatis MC2}	1	8	8	8	6	5	7	6	5	7	6	5	7	44.6	44.6	44.6	13.458	130	1	30	12	7	11	1.1965e-45	44.6	43.1	43.1	15907000000	2952800000	2338300000	10616000000				348	596;1583;1584;2022;2142;4771;5404;5405	True;True;True;True;True;True;True;True	624;1673;1674;2146;2277;2278;5076;5747;5748	1462;4114;4115;4116;4117;4118;4119;4120;5239;5240;5241;5525;5526;5527;5528;5529;5530;5531;5532;5533;5534;12403;12404;12405;12406;12407;14135;14136;14137;14138	1740;5236;5237;5238;5239;5240;5241;5242;5243;5244;6587;6588;6589;6590;6591;6592;6593;6594;6595;6596;6926;6927;6928;6929;6930;6931;6932;6933;6934;6935;6936;6937;6938;6939;6940;6941;6942;15192;15193;15194;15195;15196;15197;15198;15199;15200;17377;17378;17379;17380;17381;17382	1740;5236;5241;6587;6929;15198;17379;17381	212	16
MSMEG3227;MSMEG0154;REV__MSMEG3450	MSMEG3227	21;1;1	21;1;1	21;1;1	>MSMEG3227 pyruvate kinase (pyk) [2.7.1.40] {Mycobacterium smegmatis MC2}	3	21	21	21	17	16	21	17	16	21	17	16	21	66.3	66.3	66.3	50.988	472	1	90	28	21	41	0	49.4	49.2	66.3	15882000000	2901200000	1799100000	11181000000				850	145;287;774;776;1433;1465;2145;2827;2871;3442;4060;4795;4903;4928;5157;5202;6415;6733;7086;7155;9469	True;True;True;True;True;True;True;True;True;True;True;True;True;True;True;True;True;True;True;True;True	149;150;301;808;810;811;1514;1548;2282;3007;3054;3673;3674;4317;5100;5101;5213;5241;5480;5533;6905;7239;7619;7695;7696;10164	316;317;318;319;320;658;659;660;1996;1997;1998;2001;2002;2003;2004;2005;3706;3707;3708;3798;3799;3800;5539;5540;7152;7153;7154;7155;7265;8799;8800;8801;10528;10529;10530;10531;10532;10533;10534;12457;12458;12459;12460;12461;12462;12463;12464;12465;12466;12889;12890;12891;12892;12955;12956;12957;12958;13501;13502;13600;13601;13602;13603;13604;13605;13606;16930;16931;16932;17947;17948;17949;18852;1…	358;359;360;361;362;764;765;766;767;768;2387;2388;2389;2390;2391;2394;2395;2396;2397;2398;2399;4668;4669;4670;4783;4784;4785;4786;4787;4788;4789;4790;4791;6947;6948;8883;8884;8885;8886;8887;8888;9024;10876;10877;10878;12922;12923;12924;12925;12926;12927;12928;12929;15266;15267;15268;15269;15270;15271;15272;15273;15274;15275;15276;15277;15278;15279;15849;15850;15851;15852;15931;15932;15933;15934;1…	362;765;2389;2399;4669;4787;6947;8887;9024;10878;12926;15268;15852;15933;16609;16726;20732;22436;23510;23736;31208	589;590;591;592;593;594	29;65;162;169;206;239
MSMEG3952	MSMEG3952	15	15	15	>MSMEG3952 conserved hypothetical protein {Mycobacterium smegmatis MC2}	1	15	15	15	15	11	13	15	11	13	15	11	13	60.1	60.1	60.1	35.227	318	1	61	24	16	21	1.3737e-287	60.1	50.9	52.8	13534000000	2897700000	1206100000	9430500000				1025	877;1970;2102;2587;2701;3670;3830;4013;4053;4581;5272;6735;7041;9248;9296	True;True;True;True;True;True;True;True;True;True;True;True;True;True;True	930;2091;2092;2232;2749;2870;2871;3905;4073;4267;4309;4874;5607;7241;7573;9931;9983	2256;2257;2258;2259;2260;2261;5086;5087;5088;5089;5090;5091;5434;5435;6601;6861;6862;6863;6864;6865;9537;9538;9539;9540;9541;9542;9952;9953;9954;10416;10417;10418;10503;10504;10505;10506;10507;10508;11892;11893;11894;13776;13777;13778;13779;13780;17952;17953;17954;18724;18725;18726;24597;24598;24599;24600;24601;24716;24717;24718;24719	2696;2697;2698;2699;2700;2701;6396;6397;6398;6399;6400;6401;6823;6824;8250;8547;8548;8549;8550;8551;11765;11766;11767;11768;11769;11770;11771;12242;12243;12244;12245;12797;12798;12799;12888;12889;12890;12891;12892;12893;12894;12895;12896;12897;14561;14562;14563;16936;16937;16938;16939;16940;16941;22440;22441;22442;23338;23339;23340;23341;30519;30520;30521;30522;30523;30661;30662;30663;30664	2697;6399;6824;8250;8550;11769;12242;12799;12895;14562;16939;22441;23339;30520;30663	713;714	101;144
MSMEG4533	MSMEG4533	15	15	15	>MSMEG4533 sulfate-binding protein {Mycobacterium smegmatis MC2}	1	15	15	15	14	9	15	14	9	15	14	9	15	55.6	55.6	55.6	36.683	349	1	47	16	9	22	1.5843e-192	52.7	37.8	55.6	16033000000	2887600000	974430000	12171000000				1142	1171;1757;3026;3035;3925;4058;4388;5600;5634;5895;6125;6269;6370;8154;9209	True;True;True;True;True;True;True;True;True;True;True;True;True;True;True	1239;1866;3224;3234;4174;4314;4669;5957;5993;6355;6607;6757;6859;8768;9889	3008;3009;3010;4589;4590;4591;4592;7687;7688;7707;7708;7709;7710;7711;10188;10189;10190;10191;10520;10521;10522;11393;11394;11395;14740;14741;14742;14879;14880;14881;15672;15673;16276;16277;16278;16279;16583;16584;16585;16586;16831;16832;16833;21906;21907;21908;24531	3592;3593;3594;3595;3596;5804;5805;5806;5807;5808;5809;5810;9542;9543;9569;9570;9571;9572;9573;9574;9575;9576;9577;9578;9579;9580;12509;12510;12511;12512;12513;12514;12515;12516;12517;12911;12912;12913;12914;13982;13983;13984;13985;13986;13987;13988;13989;13990;13991;18165;18166;18167;18324;18325;18326;18327;19244;19245;19961;19962;19963;19964;19965;19966;19967;19968;20315;20316;20317;20318;20613…	3594;5809;9543;9576;12513;12911;13987;18166;18326;19244;19964;20316;20615;27318;30446
MSMEG1367	MSMEG1367	43	43	43	>MSMEG1367 DNA-directed RNA polymerase, beta subunit (rpoB) [2.7.7.6] {Mycobacterium smegmatis MC2}	1	43	43	43	31	34	35	31	34	35	31	34	35	53.8	53.8	53.8	128.53	1169	1	128	39	40	49	0	39.3	41.8	43.5	14947000000	2817600000	2792900000	9336500000				350	18;79;693;1403;1481;1692;1711;1851;1916;2210;2459;2850;2873;2886;3719;4124;4474;4876;4913;4915;5243;5339;5342;5351;5530;5767;5815;5959;6201;6326;6447;6470;6704;6865;7139;7169;7195;7250;7255;8039;8723;9073;9099	True;True;True;True;True;True;True;True;True;True;True;True;True;True;True;True;True;True;True;True;True;True;True;True;True;True;True;True;True;True;True;True;True;True;True;True;True;True;True;True;True;True;True	18;80;727;1483;1567;1798;1818;1964;2031;2032;2354;2617;3031;3056;3069;3959;4387;4388;4760;5186;5223;5224;5226;5575;5679;5682;5691;5882;6185;6186;6262;6263;6423;6688;6815;6939;6940;6941;6965;7209;7381;7678;7710;7738;7795;7796;7801;8646;9372;9749;9775	37;38;165;166;167;1718;1719;3654;3857;3858;4403;4404;4405;4446;4447;4448;4449;4450;4451;4807;4808;4944;4945;4946;4947;4948;4949;5684;5685;6267;7208;7267;7268;7269;7301;9695;10739;10740;10741;10742;10743;11594;11595;11596;12841;12842;12843;12911;12912;12913;12914;12916;12917;13699;13700;13701;13702;13984;13985;13986;13987;13991;13992;13993;13994;13995;14015;14016;14017;14437;14438;15271;15272;1527…	45;46;184;185;186;2049;2050;4611;4870;4871;5574;5575;5576;5577;5622;5623;5624;5625;5626;5627;6077;6078;6236;6237;6238;6239;6240;6241;6242;6243;6244;6245;7118;7119;7120;7121;7827;8958;9026;9027;9028;9029;9030;9031;9068;11936;13185;13186;13187;13188;13189;13190;13191;13192;14202;14203;14204;15797;15798;15799;15800;15801;15872;15873;15874;15875;15876;15878;15879;16846;16847;16848;16849;16850;17194;1…	46;186;2049;4611;4871;5574;5625;6078;6244;7121;7827;8958;9030;9068;11936;13190;14203;15799;15872;15878;16847;17194;17203;17229;17710;18787;19014;19439;20160;20503;20816;20917;22371;22832;23680;23781;23866;24020;24041;26423;28924;30052;30135	213;214;215;216;217;218;219;220;221;222;223;224	94;249;250;346;395;431;577;584;621;895;917;1042
MSMEG0372	MSMEG0372	22	22	22	>MSMEG0372 oxidoreductase, short chain dehydrogenase/reductase family {Mycobacterium smegmatis MC2}	1	22	22	22	19	13	20	19	13	20	19	13	20	75.6	75.6	75.6	46.498	450	1	77	28	18	31	7.3198e-293	62	38.2	70	15834000000	2778100000	960770000	12095000000				102	462;656;945;2130;2792;3022;3053;3260;4266;5046;5210;5433;5804;6422;6824;7430;8294;8409;8537;9077;9117;9483	True;True;True;True;True;True;True;True;True;True;True;True;True;True;True;True;True;True;True;True;True;True	483;484;687;1004;2261;2968;2969;3220;3254;3481;4539;5366;5541;5777;6243;6244;6912;7336;7988;8919;9036;9171;9172;9753;9794;10178	1112;1113;1114;1115;1116;1117;1118;1119;1606;1607;1608;2445;2446;2447;5501;5502;5503;7075;7076;7677;7678;7679;7680;7760;7761;8300;8301;11092;11093;11094;11095;11096;11097;11098;11099;11100;13259;13627;14203;15394;15395;15396;15397;16941;16942;16943;18157;18158;19715;19716;19717;19718;19719;22264;22265;22266;22267;22521;22522;22792;22793;22794;22795;22796;22797;24231;24232;24233;24234;24312;24313;…	1315;1316;1317;1318;1319;1320;1321;1322;1323;1324;1896;1897;1898;2906;2907;2908;6899;6900;6901;6902;8795;8796;9530;9531;9532;9533;9534;9639;9640;9641;10251;10252;13624;13625;13626;13627;13628;13629;13630;13631;13632;16317;16752;16753;17454;18917;18918;18919;18920;18921;20742;20743;20744;20745;22677;22678;24528;24529;24530;24531;24532;24533;24534;27752;27753;27754;27755;28043;28044;28340;28341;283…	1322;1896;2907;6901;8796;9530;9640;10251;13626;16317;16753;17454;18918;20743;22678;24531;27754;28044;28343;30070;30169;31250	77;78;79;80	174;344;363;393
MSMEG3620	MSMEG3620	17	17	17	>MSMEG3620 conserved hypothetical protein {Mycobacterium smegmatis MC2}	1	17	17	17	12	8	14	12	8	14	12	8	14	80.6	80.6	80.6	33.972	309	1	54	17	11	26	9.1946e-190	50.2	32.7	66.7	15381000000	2775300000	1093300000	11513000000				925	585;1136;1451;1794;2608;2881;3552;4630;4705;6017;6165;7346;7563;7712;8608;8609;8813	True;True;True;True;True;True;True;True;True;True;True;True;True;True;True;True;True	613;1201;1532;1533;1906;2771;2772;3064;3786;4926;5006;5007;6491;6647;7901;8130;8288;9246;9247;9469	1423;1424;1425;2913;3762;3763;3764;3765;3766;4680;6651;6652;7287;7288;7289;7290;7291;7292;9085;9086;9087;9088;9089;9090;9091;12025;12026;12211;12212;12213;12214;12215;12216;16005;16006;16007;16333;16334;16335;16336;16337;19530;19531;19532;20026;20027;20402;22989;22990;22991;22992;23558;23559;23560	1688;1689;1690;3472;4737;4738;4739;4740;4741;5934;8304;8305;9051;9052;9053;9054;9055;9056;11189;11190;11191;11192;11193;11194;11195;11196;14719;14720;14721;14722;14936;14937;14938;14939;14940;14941;14942;14943;14944;14945;19654;19655;19656;20023;20024;20025;20026;20027;20028;24319;24320;24321;24322;24323;24324;24868;24869;25305;28569;28570;28571;28572;28573;28574;29279;29280;29281;29282	1689;3472;4741;5934;8304;9051;11194;14721;14944;19656;20026;24322;24869;25305;28570;28574;29280	640;641;642	43;148;179
MSMEG1524	MSMEG1524	16	16	16	>MSMEG1524 DNA-directed RNA polymerase, alpha subunit (rpoA) [2.7.7.6] {Mycobacterium smegmatis MC2}	1	16	16	16	13	13	14	13	13	14	13	13	14	65.4	65.4	65.4	37.919	350	1	65	18	20	27	2.2351e-257	62.6	62.6	59.7	15302000000	2682100000	2559700000	10060000000				400	1272;1883;2090;2692;3160;3504;3861;4191;4502;4925;4974;5745;6259;6373;7573;7776	True;True;True;True;True;True;True;True;True;True;True;True;True;True;True;True	1346;1997;2218;2860;3371;3737;4105;4457;4789;5238;5289;6148;6149;6747;6862;6863;8140;8355	3356;3357;3358;3359;3360;3361;3362;4868;4869;5399;5400;5401;5402;6843;6844;6845;6846;8061;8062;8063;8064;8065;8971;10018;10019;10020;10021;10022;10023;10910;10911;10912;11668;11669;12946;12947;12948;12949;12950;12951;13069;13070;13071;13072;15192;15193;15194;15195;15196;15197;16560;16561;16840;16841;16842;16843;16844;20042;20043;20560;20561;20562;20563;20564;20565	4196;4197;4198;4199;4200;4201;4202;4203;4204;4205;4206;4207;4208;4209;4210;4211;4212;4213;6149;6150;6151;6781;6782;6783;6784;6785;8527;8528;8529;8530;9995;9996;9997;9998;9999;11075;12319;12320;12321;12322;12323;12324;13413;13414;13415;13416;13417;14277;14278;15922;15923;15924;15925;15926;15927;16068;16069;16070;16071;16072;18692;18693;18694;18695;18696;18697;18698;20289;20290;20624;20625;20626;20…	4203;6151;6783;8528;9998;11075;12322;13415;14277;15926;16072;18698;20289;20625;24889;25523	281;282;283	1;95;123
MSMEG3647	MSMEG3647	5	5	5	>MSMEG3647 forkhead-associated protein {Mycobacterium smegmatis MC2}	1	5	5	5	4	4	5	4	4	5	4	4	5	55.7	55.7	55.7	16.584	158	1	16	5	5	6	3.6032e-80	44.3	44.3	55.7	8817700000	2656800000	1410300000	4750500000				938	215;2175;2536;3649;5538	True;True;True;True;True	222;2315;2695;3884;5890	481;482;483;5606;6456;6457;6458;9368;9369;9370;9371;9372;9373;14454;14455;14456	550;551;552;553;7021;8046;8047;8048;8049;8050;11518;11519;11520;11521;11522;11523;17727;17728;17729;17730	552;7021;8048;11521;17729
MSMEG3833	MSMEG3833	21	21	21	>MSMEG3833 30S ribosomal protein S1 {Mycobacterium smegmatis MC2}	1	21	21	21	14	17	20	14	17	20	14	17	20	56.4	56.4	56.4	53.315	479	1	71	19	23	29	0	39.7	50.1	52.8	15559000000	2555000000	2671000000	10333000000				990	1031;1185;1186;1190;2918;3540;3707;5583;5714;6002;6251;6312;6483;6579;6868;6872;7661;8314;8340;9347;9372	True;True;True;True;True;True;True;True;True;True;True;True;True;True;True;True;True;True;True;True;True	1092;1255;1256;1260;3102;3103;3773;3946;3947;5940;6100;6474;6739;6801;6979;7080;7384;7389;8231;8939;8965;10035;10061;10062	2639;2640;2641;3047;3048;3049;3050;3061;3062;3063;7380;7381;7382;7383;7384;7385;9052;9053;9054;9055;9056;9057;9648;9649;9650;9651;9652;9653;9654;9655;9656;14659;14660;15099;15970;16541;16542;16543;16544;16690;16691;16692;17112;17113;17114;17115;17116;17317;17318;17319;17320;17321;18292;18293;18294;18304;18305;18306;18307;20246;20247;20248;22306;22363;22364;24862;24863;24910;24911;24912;24913	3134;3135;3136;3137;3636;3637;3638;3639;3652;3653;3654;9171;9172;9173;9174;9175;9176;9177;9178;9179;11156;11157;11158;11159;11160;11161;11882;11883;11884;11885;11886;11887;11888;11889;11890;18048;18049;18584;19612;20270;20271;20272;20273;20434;20435;20436;20437;20438;20961;20962;20963;20964;20965;21208;21209;21210;21211;21212;22842;22843;22844;22845;22846;22857;22858;22859;22860;25120;25121;25122…	3135;3638;3639;3652;9176;11158;11883;18048;18584;19612;20271;20435;20963;21209;22845;22859;25121;27802;27868;30832;30893	694;695;696	155;345;380
MSMEG2389	MSMEG2389	5	5	5	>MSMEG2389 DNA-binding protein HU (hup) {Mycobacterium smegmatis MC2}	1	5	5	5	5	5	5	5	5	5	5	5	5	24	24	24	21.23	208	1	22	7	6	9	1.5535e-49	24	24	24	11756000000	2530900000	1702900000	7522200000				598	326;5218;6322;8575;8576	True;True;True;True;True	341;5550;6811;9213;9214	789;790;791;13642;13643;13644;16725;16726;16727;16728;16729;16730;22895;22896;22897;22898;22899;22900;22901;22902;22903;22904	931;932;933;934;935;936;937;16772;16773;16774;20480;20481;20482;20483;20484;20485;20486;20487;20488;20489;20490;28460;28461;28462;28463;28464;28465;28466;28467;28468;28469	936;16774;20490;28462;28466
MSMEG2982	MSMEG2982	11	11	11	>MSMEG2982 putative periplasmic binding protein {Mycobacterium smegmatis MC2}	1	11	11	11	11	7	8	11	7	8	11	7	8	40	40	40	46.643	432	1	33	14	8	11	2.0577e-175	40	26.2	28.7	7522900000	2513900000	705890000	4303100000				748	576;1198;2846;3217;3989;4495;4682;6389;7126;8469;8918	True;True;True;True;True;True;True;True;True;True;True	603;1268;3026;3437;4240;4781;4981;6879;7661;9101;9587	1399;1400;1401;1402;3074;3075;7188;7189;7190;8201;8202;8203;10340;10341;10342;10343;11642;12161;12162;12163;12164;16877;16878;16879;16880;18953;18954;18955;18956;18957;18958;22645;23829	1649;1650;1651;1652;1653;1654;3666;3667;8927;8928;8929;8930;8931;8932;10145;10146;10147;12703;12704;12705;12706;14251;14880;14881;14882;14883;14884;14885;20665;20666;20667;20668;20669;20670;20671;23629;23630;23631;23632;23633;23634;23635;28170;29592	1649;3667;8932;10145;12705;14251;14883;20667;23629;28170;29592	517;518	75;340
MSMEG3640	MSMEG3640	25	25	25	>MSMEG3640 malate synthase G (glcB) [2.3.3.9] {Mycobacterium smegmatis MC2}	1	25	25	25	16	16	23	16	16	23	16	16	23	52.7	52.7	52.7	79.444	732	1	83	22	22	39	0	35.2	37	49.6	17858000000	2491600000	1637800000	13729000000				934	1751;2381;2829;2915;3574;3847;4254;6028;6073;6101;6356;6587;6987;7615;7646;7647;7855;8338;8440;8631;8741;8916;9001;9051;9170	True;True;True;True;True;True;True;True;True;True;True;True;True;True;True;True;True;True;True;True;True;True;True;True;True	1860;2535;3009;3099;3808;4090;4524;6505;6550;6551;6552;6583;6845;7089;7513;8183;8216;8217;8448;8963;9068;9069;9269;9390;9391;9585;9675;9725;9848	4557;4558;4559;4560;4561;4562;4563;4564;4565;4566;4567;4568;4569;6100;6101;7157;7158;7369;7370;7371;7372;7373;7374;9155;9156;9987;11055;11056;11057;16037;16149;16150;16151;16152;16153;16154;16155;16156;16157;16229;16230;16809;16810;16811;17335;17336;18583;18584;18585;18586;18587;18588;20143;20219;20220;20221;20812;20813;20814;22359;22360;22361;22586;22587;22588;22589;23048;23049;23050;23051;23341…	5752;5753;5754;5755;5756;5757;5758;5759;5760;5761;5762;5763;5764;5765;5766;5767;5768;5769;5770;5771;5772;5773;5774;5775;5776;5777;7615;7616;7617;8890;8891;9148;9149;9150;9151;9152;9153;9154;9155;9156;9157;9158;9159;9160;9161;9162;9163;11263;11264;12286;13584;13585;13586;19690;19816;19817;19818;19819;19820;19821;19822;19823;19824;19825;19826;19827;19912;19913;20587;20588;20589;20590;20591;20592;21…	5769;7615;8891;9155;11264;12286;13585;19690;19827;19912;20591;21227;23178;25005;25092;25093;25855;27864;28110;28648;28998;29587;29846;29994;30339	659;660;661;662;663;664;665	272;348;376;435;475;480;635
MSMEG5524	MSMEG5524	11	11	11	>MSMEG5524 succinyl-CoA synthetase, alpha subunit (sucD) [6.2.1.5] {Mycobacterium smegmatis MC2}	1	11	11	11	10	10	9	10	10	9	10	10	9	47	47	47	30.948	300	1	42	15	11	16	6.3826e-170	46.7	47	43	11922000000	2465400000	1331400000	8125400000				1371	469;829;1490;1817;2247;3218;3681;4426;7817;8564;8565	True;True;True;True;True;True;True;True;True;True;True	492;877;1576;1929;2395;3438;3918;3919;4709;8400;8401;9202;9203	1128;1129;2147;2148;2149;2150;3883;3884;3885;3886;3887;3888;4731;5788;5789;5790;5791;5792;8204;8205;8206;9570;9571;9572;9573;9574;9575;11489;11490;20688;20689;20690;20691;20692;20693;22868;22869;22870;22871;22872;22873;22874	1335;1336;2573;2574;2575;2576;4921;4922;4923;4924;4925;4926;4927;4928;4929;4930;4931;5990;7255;7256;7257;7258;7259;7260;7261;7262;10148;10149;10150;10151;10152;11799;11800;11801;11802;11803;11804;14093;14094;25685;25686;25687;25688;25689;25690;28430;28431;28432;28433;28434;28435;28436;28437;28438;28439	1335;2576;4928;5990;7258;10149;11804;14093;25688;28430;28434	946;947;948	28;215;254
MSMEG4915	MSMEG4915	31	31	31	>MSMEG4915 alpha-glucan phosphorylase family protein {Mycobacterium smegmatis MC2}	1	31	31	31	23	22	25	23	22	25	23	22	25	47.6	47.6	47.6	97.115	876	1	87	27	26	34	0	34.6	37.8	40.2	10408000000	2397300000	1330000000	6680800000				1213	405;705;1318;2072;2256;2368;2595;2729;3690;3781;4080;4185;4708;4709;5039;5107;5125;5145;5328;5865;6234;6494;6584;6642;7235;8026;8271;8506;9082;9346;9541	True;True;True;True;True;True;True;True;True;True;True;True;True;True;True;True;True;True;True;True;True;True;True;True;True;True;True;True;True;True;True	425;739;1393;2200;2404;2522;2757;2901;3928;4021;4022;4338;4451;5011;5012;5358;5430;5448;5468;5668;6322;6721;6990;7086;7146;7780;8632;8894;9138;9758;10034;10239	1005;1006;1746;1747;1748;3473;3474;3475;3476;3477;5355;5356;5805;5806;6068;6069;6620;6927;6928;9603;9604;9834;9835;9836;9837;9838;10600;10601;10602;10603;10894;10895;10896;10897;12223;12224;12225;12226;13246;13247;13248;13397;13398;13399;13400;13401;13434;13473;13474;13475;13476;13477;13478;13959;13960;13961;13962;13963;13964;15598;15599;16512;17142;17143;17144;17329;17330;17331;17719;17720;19256…	1192;1193;2078;2079;2080;4369;4370;4371;4372;4373;4374;4375;4376;6718;6719;6720;6721;6722;7275;7276;7580;7581;8272;8621;8622;8623;8624;11836;11837;12109;12110;12111;12112;12113;13008;13009;13010;13011;13388;13389;13390;13391;13392;13393;13394;13395;13396;14952;14953;14954;14955;16304;16305;16306;16491;16492;16493;16494;16495;16531;16574;16575;16576;16577;16578;16579;17169;17170;17171;17172;17173;…	1192;2078;4373;6719;7275;7581;8272;8621;11837;12112;13010;13392;14952;14954;16304;16493;16531;16579;17171;19159;20240;20999;21222;22184;23987;26377;27697;28260;30090;30829;31410	833;834	598;600
MSMEG1523	MSMEG1523	14	14	14	>MSMEG1523 ribosomal protein S4 (rpsD) {Mycobacterium smegmatis MC2}	1	14	14	14	12	10	14	12	10	14	12	10	14	60.2	60.2	60.2	23.375	201	1	49	14	12	23	3.3833e-142	54.2	50.2	60.2	13105000000	2319100000	1136000000	9649700000				399	911;2238;2633;4137;4742;4904;6199;6652;6702;6740;7099;8295;8878;9538	True;True;True;True;True;True;True;True;True;True;True;True;True;True	969;2385;2797;2798;4401;5046;5214;6686;7156;7207;7246;7634;8920;9543;10235	2361;2362;2363;2364;2365;2366;5747;5748;5749;5750;6699;6700;6701;6702;6703;10772;10773;10774;10775;10776;10777;12327;12328;12329;12893;12894;12895;16433;16434;16435;17742;17743;17744;17877;17878;17879;17880;17881;17882;17960;18886;22268;22269;23720;23721;23722;25340;25341;25342	2811;2812;2813;2814;2815;2816;2817;7187;7188;7189;7190;7191;7192;7193;8354;8355;8356;8357;8358;13229;13230;13231;13232;13233;13234;13235;15090;15091;15092;15853;15854;15855;20151;20152;20153;20154;22210;22211;22212;22363;22364;22365;22366;22367;22368;22448;23554;23555;27756;27757;29466;29467;29468;29469;29470;29471;31403;31404;31405	2813;7190;8357;13233;15090;15854;20153;22212;22364;22448;23555;27756;29470;31403
MSMEG2695	MSMEG2695	13	13	13	>MSMEG2695 35 kDa protein {Mycobacterium smegmatis MC2}	1	13	13	13	11	10	12	11	10	12	11	10	12	60.9	60.9	60.9	30.338	279	1	45	14	14	17	0	51.6	52	58.4	10483000000	2288000000	1249000000	6945600000				684	1004;1090;3109;4411;5143;5782;6311;6378;6413;7134;8810;9284;9433	True;True;True;True;True;True;True;True;True;True;True;True;True	1064;1154;3313;4693;5466;6208;6800;6868;6903;7670;7671;9466;9968;9969;10126	2570;2571;2572;2810;2811;2812;7897;7898;7899;7900;7901;7902;11453;11454;11455;11456;13470;13471;15330;15331;15332;16688;16689;16852;16853;16854;16855;16856;16857;16928;18972;18973;18974;18975;18976;18977;23550;23551;23552;24678;24679;24680;24681;25045;25046	3048;3049;3050;3051;3355;3356;3357;9794;9795;9796;9797;9798;9799;14057;14058;14059;14060;16571;16572;18851;18852;18853;20432;20433;20639;20640;20641;20642;20643;20644;20645;20729;23649;23650;23651;23652;23653;23654;29270;29271;29272;30615;30616;30617;30618;31038;31039	3051;3355;9796;14059;16571;18852;20433;20639;20729;23652;29270;30617;31038	488;489;490;491;492;493	13;142;143;163;174;201
MSMEG5241	MSMEG5241	12	12	12	>MSMEG5241 GAF family protein {Mycobacterium smegmatis MC2}	1	12	12	12	12	0	1	12	0	1	12	0	1	26.3	26.3	26.3	56.98	533	1	16	15		1	4.143e-104	26.3	0	2.6	2323100000	2286800000	0	36361000				1305	998;1470;1843;1892;3415;4042;4759;5644;5795;6648;7423;7596	True;True;True;True;True;True;True;True;True;True;True;True	1058;1555;1956;2006;3644;4298;5063;6003;6230;7152;7981;8164	2560;3825;4788;4893;8722;8723;10476;10477;12366;14901;15376;17733;17734;17735;19699;20096	3037;4834;4835;4836;6053;6179;10767;10768;12859;12860;15133;18350;18899;22197;22198;22199;24512;24951	3037;4835;6053;6179;10767;12860;15133;18350;18899;22198;24512;24951	905	334
MSMEG3461	MSMEG3461	33	33	33	>MSMEG3461 catalase/peroxidase HPI (katG) [1.11.1.6] {Mycobacterium smegmatis MC2}	1	33	33	33	25	18	29	25	18	29	25	18	29	66.4	66.4	66.4	81.997	748	1	95	31	21	43	0	51.6	42.9	61	14987000000	2272900000	1015800000	11698000000				891	244;648;1205;1398;1414;1866;1867;2385;2702;3202;3573;4212;4526;4760;4922;6018;6027;6097;6117;7156;7210;7282;7459;7477;7485;7590;7666;7942;8308;8865;9189;9234;9422	True;True;True;True;True;True;True;True;True;True;True;True;True;True;True;True;True;True;True;True;True;True;True;True;True;True;True;True;True;True;True;True;True	254;678;1275;1478;1494;1980;1981;2539;2872;3422;3807;4478;4814;5064;5233;6492;6493;6494;6504;6579;6599;7697;7753;7754;7831;8017;8036;8044;8157;8236;8540;8933;9530;9867;9916;10114	559;1575;3086;3087;3088;3089;3090;3091;3645;3646;3647;3678;4837;4838;4839;4840;4841;4842;6106;6866;8168;8169;9154;10957;10958;11770;12367;12929;12930;12931;12932;16008;16009;16010;16011;16012;16013;16014;16015;16035;16036;16218;16219;16220;16221;16222;16223;16261;19048;19049;19190;19191;19192;19193;19194;19371;19372;19373;19778;19779;19780;19821;19839;19840;19841;20078;20079;20259;20260;20261;209…	654;1862;3678;3679;3680;3681;3682;3683;3684;4601;4602;4603;4604;4637;6113;6114;6115;6116;6117;6118;6119;6120;7622;8552;10112;10113;11261;11262;13467;13468;14432;15134;15893;15894;15895;15896;15897;19657;19658;19659;19660;19661;19662;19663;19664;19687;19688;19689;19896;19897;19898;19899;19900;19901;19902;19903;19904;19905;19906;19946;23745;23746;23909;23910;23911;23912;23913;24111;24112;24113;2459…	654;1862;3681;4602;4637;6115;6119;7622;8552;10113;11262;13468;14432;15134;15895;19664;19689;19904;19946;23745;23911;24111;24597;24641;24661;24933;25135;26069;27784;29436;30403;30489;31018	618;619;620	386;393;671
MSMEG4939	MSMEG4939	20	20	20	>MSMEG4939 ATP synthase delta chain [3.6.3.14] {Mycobacterium smegmatis MC2}	1	20	20	20	16	11	17	16	11	17	16	11	17	50.6	50.6	50.6	47.449	445	1	57	19	14	24	0	46.7	36.4	49	12496000000	2178100000	720570000	9597700000				1224	90;209;312;507;766;907;2414;3603;4462;4561;5115;5352;5439;6189;6488;6569;7634;8602;8846;9232	True;True;True;True;True;True;True;True;True;True;True;True;True;True;True;True;True;True;True;True	92;216;327;531;800;964;965;2569;3838;4747;4850;5438;5692;5785;6675;6984;7070;8203;9240;9507;9914	186;187;188;467;468;469;470;759;1222;1223;1224;1225;1226;1227;1983;2350;2351;2352;6168;6169;6170;6171;6172;6173;9235;9236;9237;11576;11855;13413;13414;14018;14019;14020;14220;14221;14222;16398;16399;16400;16401;16402;16403;17127;17128;17300;17301;17302;20196;22973;23645;23646;23647;24561;24562;24563;24564	208;209;210;533;534;535;536;537;899;1435;1436;1437;1438;1439;1440;2374;2799;2800;2801;7696;7697;7698;7699;7700;7701;7702;7703;7704;7705;7706;7707;7708;11352;11353;11354;14182;14521;16507;16508;16509;17230;17231;17232;17233;17234;17472;17473;17474;20102;20103;20104;20105;20106;20107;20108;20977;20978;21191;21192;21193;25068;28547;29378;29379;29380;30478;30479;30480;30481	208;533;899;1437;2374;2800;7701;11353;14182;14521;16509;17230;17472;20104;20977;21191;25068;28547;29378;30479	855;856	57;109
MSMEG4262	MSMEG4262	21	21	21	>MSMEG4262 ubiquinol-Cytochrome c reductase iron-sulfur subunit {Mycobacterium smegmatis MC2}	1	21	21	21	16	13	21	16	13	21	16	13	21	54.4	54.4	54.4	46.326	421	1	68	18	15	35	5.3649e-197	39.4	35.2	54.4	13028000000	2167800000	748010000	10112000000				1071	625;1013;1150;2213;2503;2513;3245;3323;3859;3860;4077;4432;4443;5435;5788;6022;6023;6168;6194;8007;9216	True;True;True;True;True;True;True;True;True;True;True;True;True;True;True;True;True;True;True;True;True	653;1073;1217;2358;2662;2672;3466;3547;3548;4103;4104;4335;4715;4726;5779;5780;6217;6218;6219;6498;6499;6650;6681;8613;9897	1526;2587;2588;2589;2958;2959;2960;5692;5693;6366;6367;6368;6403;6404;6405;6406;6407;8267;8268;8269;8462;8463;8464;8465;8466;8467;8468;8469;10014;10015;10016;10017;10590;10591;10592;10593;11500;11501;11525;11526;11527;11528;14205;14206;14207;14208;15347;15348;15349;15350;15351;15352;15353;16021;16022;16023;16344;16345;16346;16417;16418;16419;21189;21190;21191;21192;24540;24541	1810;1811;3066;3067;3068;3525;3526;3527;3528;7129;7130;7939;7940;7941;7942;7943;7989;7990;7991;7992;7993;10213;10214;10215;10216;10447;10448;10449;10450;10451;10452;10453;10454;10455;12315;12316;12317;12318;12996;12997;12998;12999;14104;14105;14129;14130;14131;14132;17456;17457;17458;17459;18869;18870;18871;18872;18873;18874;18875;18876;19670;19671;19672;20037;20038;20039;20129;20130;20131;26326;…	1810;3066;3526;7130;7940;7990;10215;10448;12317;12318;12996;14104;14131;17457;18876;19670;19672;20038;20129;26330;30456	738;739;740;741;742	50;269;279;306;313
MSMEG3085	MSMEG3085	21	21	21	>MSMEG3085 phosphoglycerate kinase (pgk) [2.7.2.3] {Mycobacterium smegmatis MC2}	1	21	21	21	17	17	18	17	17	18	17	17	18	79.2	79.2	79.2	42.094	408	1	72	21	20	31	0	65	69.1	67.2	13622000000	2163300000	1243900000	10214000000				792	310;604;2094;2357;2634;2747;3368;3717;4685;4878;5061;5388;5709;6321;6654;6849;7742;8035;8515;8566;8670	True;True;True;True;True;True;True;True;True;True;True;True;True;True;True;True;True;True;True;True;True	325;632;2222;2511;2799;2919;3594;3957;4984;5188;5381;5731;6092;6093;6810;7158;7365;8319;8641;8642;9147;9204;9309	754;755;756;757;1477;1478;1479;1480;5412;6047;6704;6705;6706;6972;8557;8558;8559;9688;9689;9690;9691;9692;9693;12170;12171;12172;12845;13285;13286;13287;13288;13289;14101;14102;14103;15085;15086;15087;15088;16722;16723;16724;17746;17747;18252;18253;18254;20467;20468;20469;21246;21247;21248;21249;21250;21251;21252;21253;22740;22741;22742;22743;22744;22875;22876;22877;22878;23146;23147;23148;23149;…	890;891;892;893;894;895;896;897;1755;1756;1757;1758;1759;1760;6800;7554;8359;8360;8361;8362;8677;10562;10563;10564;10565;11926;11927;11928;11929;11930;11931;11932;11933;11934;14891;14892;14893;15803;16345;16346;16347;16348;16349;16350;17330;17331;17332;17333;17334;17335;18569;18570;18571;18572;20471;20472;20473;20474;20475;20476;20477;20478;20479;22214;22215;22800;22801;22802;22803;22804;25384;25…	892;1757;6800;7554;8361;8677;10563;11928;14892;15803;16346;17333;18571;20475;22215;22803;25386;26405;28285;28442;28769	540;541	303;331
MSMEG5541	MSMEG5541	19	19	19	>MSMEG5541 glucose-6-phosphate isomerase (pgi) [5.3.1.9] {Mycobacterium smegmatis MC2}	1	19	19	19	15	11	19	15	11	19	15	11	19	49.5	49.5	49.5	59.629	549	1	55	19	11	25	9.05e-245	41	22.2	49.5	12889000000	2149900000	930500000	9808800000				1374	723;1138;1142;2713;3558;3624;3725;4721;5579;5612;6581;6753;6946;7397;7601;7746;7758;8712;9199	True;True;True;True;True;True;True;True;True;True;True;True;True;True;True;True;True;True;True	757;1203;1209;2884;3792;3859;3965;5025;5935;5936;5970;7082;7083;7260;7470;7955;8169;8323;8335;9357;9358;9879	1880;1881;2920;2921;2922;2940;2941;6894;6895;9105;9106;9107;9291;9292;9293;9706;9707;9708;12274;12275;14643;14644;14766;14767;14768;14769;14770;17323;17324;17325;17989;17990;17991;17992;18497;18498;19647;19648;19649;20109;20474;20475;20476;20477;20507;20508;20509;23253;23254;23255;23256;23257;23258;24513;24514	2238;2239;2240;3482;3483;3484;3503;3504;3505;3506;8585;8586;11210;11211;11212;11414;11415;11416;11947;11948;11949;15024;15025;18031;18032;18193;18194;18195;18196;18197;21215;21216;21217;22477;22478;22479;22480;23080;23081;24454;24455;24456;24966;25393;25394;25395;25396;25397;25444;25445;25446;25447;28884;28885;28886;28887;28888;28889;30428;30429	2238;3483;3505;8586;11210;11415;11948;15024;18031;18196;21217;22479;23081;24454;24966;25396;25444;28885;30429	954;955;956;957	80;420;425;459
MSMEG1557	MSMEG1557	8	8	8	>MSMEG1557 ribosomal protein S9 (rpsI) {Mycobacterium smegmatis MC2}	1	8	8	8	7	6	6	7	6	6	7	6	6	63.3	63.3	63.3	16.765	150	1	27	10	8	9	7.1698e-153	58	47.3	52.7	9247400000	2149300000	1313800000	5784400000				412	703;704;870;2176;5586;7535;8313;8499	True;True;True;True;True;True;True;True	737;738;923;2316;5943;8098;8938;9131	1738;1739;1740;1741;1742;1743;1744;1745;2236;5607;5608;5609;5610;5611;5612;14665;14666;14667;19953;19954;22302;22303;22304;22305;22707;22708;22709	2070;2071;2072;2073;2074;2075;2076;2077;2673;7022;7023;7024;7025;7026;7027;18054;18055;18056;24789;24790;27796;27797;27798;27799;27800;27801;28247;28248;28249	2070;2075;2673;7023;18054;24789;27796;28248
MSMEG3507	MSMEG3507	14	14	14	>MSMEG3507 fructose-bisphosphate aldolase class-I [4.1.2.13] {Mycobacterium smegmatis MC2}	1	14	14	14	11	10	14	11	10	14	11	10	14	66	66	66	31.925	297	1	47	14	13	20	2.6835e-240	55.9	48.5	66	10008000000	2143400000	1027900000	6836500000				899	278;3078;3079;3460;4069;5051;5391;5648;5812;6242;6537;7315;8579;8971	True;True;True;True;True;True;True;True;True;True;True;True;True;True	292;3280;3281;3693;4327;5371;5734;6007;6008;6009;6257;6258;6730;7035;7866;9217;9644	638;639;7828;7829;7830;7831;8848;8849;8850;10559;10560;10561;13269;13270;13271;14108;14109;14110;14111;14112;14910;14911;14912;14913;15471;15472;15473;15474;16526;16527;17231;19456;19457;19458;19459;19460;19461;22911;22912;22913;22914;22915;23962;23963;23964;23965;23966	741;742;9716;9717;9718;9719;9720;10928;10929;10930;12962;12963;12964;16328;16329;16330;17340;17341;17342;17343;17344;17345;18359;18360;18361;18362;19002;19003;19004;19005;20255;20256;21112;24221;24222;24223;24224;24225;24226;24227;24228;24229;24230;24231;28476;28477;28478;28479;28480;28481;29740;29741;29742;29743;29744;29745;29746	741;9716;9720;10928;12964;16329;17344;18361;19003;20255;21112;24225;28481;29743	625;626;627;628;629;630	10;47;54;79;118;121
MSMEG1813	MSMEG1813	17	17	17	>MSMEG1813 propionyl-CoA carboxylase beta chain [6.4.1.3] {Mycobacterium smegmatis MC2}	1	17	17	17	12	12	15	12	12	15	12	12	15	37.1	37.1	37.1	58.427	542	1	66	16	19	31	0	27.7	28.8	35.8	12764000000	2111900000	1308600000	9343800000				477	3500;3501;3955;4086;4206;4460;5900;6037;6208;6715;6971;7261;7547;7645;7961;8082;8804	True;True;True;True;True;True;True;True;True;True;True;True;True;True;True;True;True	3733;3734;4205;4345;4472;4745;6360;6514;6695;7220;7496;7808;8111;8215;8561;8693;8694;9460	8951;8952;8953;8954;8955;8956;8957;8958;8959;8960;10270;10626;10627;10628;10629;10630;10631;10632;10945;10946;10947;11570;11571;11572;11573;15680;16061;16062;16063;16064;16065;16066;16454;16455;17911;17912;18542;18543;18544;18545;18546;18547;19321;19322;19323;19978;20214;20215;20216;20217;20218;21050;21051;21052;21053;21054;21055;21729;21730;21731;21732;21733;21734;23537;23538;23539	11054;11055;11056;11057;11058;11059;11060;11061;11062;11063;11064;12626;13042;13043;13044;13045;13046;13047;13048;13450;13451;13452;14176;14177;14178;14179;19253;19722;19723;19724;19725;19726;19727;19728;20174;20175;22399;22400;23130;23131;23132;23133;23134;23135;24057;24058;24059;24815;25087;25088;25089;25090;25091;26138;26139;26140;26141;26142;26143;26144;26145;26146;27111;27112;27113;27114;271…	11054;11059;12626;13045;13452;14177;19253;19726;20174;22400;23133;24057;24815;25091;26140;27116;29258	346;347;348	225;235;532
MSMEG3247	MSMEG3247	12	12	12	>MSMEG3247 branched-chain amino acid ABC transporter substrate-binding protein {Mycobacterium smegmatis MC2}	1	12	12	12	9	10	10	9	10	10	9	10	10	41.5	41.5	41.5	40.403	386	1	44	13	14	17	2.4357e-167	37.6	37.3	39.1	14327000000	2102000000	1648300000	10577000000				862	241;385;1015;1383;1411;1412;2477;2734;3013;3086;4435;6107	True;True;True;True;True;True;True;True;True;True;True;True	251;403;1075;1462;1491;1492;2635;2906;3210;3288;3289;4718;6589	553;554;555;946;947;2591;2592;2593;2594;2595;2596;3613;3614;3672;3673;3674;6307;6308;6309;6310;6311;6312;6313;6314;6935;6936;6937;6938;6939;6940;7648;7842;7843;7844;7845;7846;7847;11504;11505;11506;11507;16243;16244;16245	647;648;649;650;1119;1120;3070;3071;3072;3073;3074;3075;3076;3077;3078;3079;3080;3081;3082;4564;4565;4630;4631;4632;7871;7872;7873;7874;7875;7876;7877;7878;7879;7880;7881;7882;8633;8634;8635;8636;8637;8638;8639;8640;8641;8642;8643;8644;9497;9731;9732;9733;9734;9735;9736;14108;14109;14110;14111;19927;19928;19929	649;1119;3078;4564;4630;4632;7873;8639;9497;9734;14110;19928	599	187
MSMEG1471	MSMEG1471	6	6	6	>MSMEG1471 ribosomal protein L18 (rplR) {Mycobacterium smegmatis MC2}	1	6	6	6	6	5	5	6	5	5	6	5	5	46.7	46.7	46.7	14.471	135	1	19	7	6	6	3.016e-59	46.7	40.7	40.7	8405100000	2095200000	1118000000	5191900000				381	72;2989;3750;7553;8181;8466	True;True;True;True;True;True	73;3184;3990;8118;8796;9098	151;152;153;7576;9780;9781;9782;19994;19995;19996;19997;19998;19999;21964;21965;21966;22637;22638;22639	170;171;172;9422;12052;12053;12054;24832;24833;24834;24835;24836;24837;27385;27386;27387;27388;28161;28162;28163	171;9422;12054;24834;27387;28162
MSMEG0035	MSMEG0035	8	8	8	>MSMEG0035 FHA domain protein {Mycobacterium smegmatis MC2}	1	8	8	8	5	7	4	5	7	4	5	7	4	30.4	30.4	30.4	51.423	481	1	22	7	10	5	1.0759e-141	18.5	22.9	16.4	6023900000	2085500000	1577700000	2360600000				45	2801;2970;3241;3482;3493;3528;5238;6376	True;True;True;True;True;True;True;True	2979;3161;3462;3715;3726;3761;5570;6866	7095;7525;7526;7527;7528;7529;7530;8259;8260;8892;8893;8930;8931;8932;8933;8934;9019;9020;9021;13686;13687;16850	8817;9358;9359;9360;9361;9362;9363;10205;10206;10976;10977;11026;11027;11028;11029;11030;11031;11032;11033;11123;11124;11125;16829;16830;20636;20637	8817;9360;10205;10977;11030;11125;16830;20637
MSMEG3055	MSMEG3055	14	14	14	>MSMEG3055 S-adenosylmethionine synthetase (metK) [2.5.1.6] {Mycobacterium smegmatis MC2}	1	14	14	14	9	12	13	9	12	13	9	12	13	51.6	51.6	51.6	42.59	399	1	55	16	15	24	1.0808e-249	39.6	45.6	48.6	13697000000	1975300000	1076800000	10645000000				775	133;251;544;545;1510;2694;4070;4096;4837;5161;6094;7505;7918;9037	True;True;True;True;True;True;True;True;True;True;True;True;True;True	137;261;262;263;569;570;1597;2862;2863;4328;4356;5145;5484;6576;8066;8516;9711	280;281;282;283;284;285;573;574;575;576;577;578;579;580;581;582;1322;1323;1324;1325;1326;1327;1328;1329;3934;3935;3936;3937;3938;3939;6848;6849;10562;10563;10662;10663;10664;12558;12559;12560;12561;12562;13510;13511;13512;16215;19893;20952;20953;24138;24139;24140;24141;24142;24143	309;310;311;312;313;314;315;316;317;318;319;320;321;322;323;668;669;670;671;672;673;674;675;676;677;678;679;1554;1555;1556;1557;1558;1559;1560;1561;1562;1563;4993;4994;4995;4996;4997;4998;8532;8533;8534;12965;12966;12967;13089;13090;13091;13092;13093;15395;15396;15397;15398;15399;16618;16619;16620;16621;19893;24723;26014;26015;26016;26017;29949;29950;29951;29952;29953;29954;29955;29956	315;674;1555;1557;4994;8532;12965;13089;15396;16618;19893;24723;26014;29953	533;534;535	134;146;253
MSMEG4757	MSMEG4757	81	81	81	>MSMEG4757 fatty acid synthase {Mycobacterium smegmatis MC2}	1	81	81	81	44	39	74	44	39	74	44	39	74	36.5	36.5	36.5	329.53	3089	1	172	45	41	86	0	19.6	17.7	34	15206000000	1968500000	1287200000	11951000000				1198	411;440;602;736;852;937;1291;1375;1491;1587;1646;2109;2255;2431;2646;2679;2931;2932;3049;3059;3103;3167;3286;3303;3491;3539;3740;3741;3752;3769;4554;4923;4930;4970;5034;5078;5252;5422;5509;5535;5593;5711;5801;5833;5949;6076;6195;6218;6287;6442;6524;6582;6606;6607;6671;6676;6794;6856;6914;6950;7172;7190;7349;7400;7608;8058;8095;8099;8106;8144;8176;8277;8300;8473;8652;8866;9045;9119;9182;9385;9485	True;True;True;True;True;True;True;True;True;True;True;True;True;True;True;True;True;True;True;True;True;True;True;True;True;True;True;True;True;True;True;True;True;True;True;True;True;True;True;True;True;True;True;True;True;True;True;True;True;True;True;True;True;True;True;True;True;True;True;True;True;True;True;True;True;True;True;True;True;True;True;True;True;True;True;True;True;True;True;True…	431;460;630;770;902;995;1366;1454;1577;1677;1745;2239;2403;2588;2812;2847;3118;3119;3250;3260;3261;3307;3379;3507;3526;3724;3772;3980;3981;3992;4009;4842;5234;5243;5285;5353;5399;5585;5765;5861;5887;5950;6095;6096;6239;6287;6413;6555;6682;6705;6775;6933;7020;7084;7109;7110;7175;7180;7303;7372;7435;7474;7713;7714;7733;7905;7958;8176;8666;8709;8713;8720;8758;8791;8901;8925;9105;9290;9531;9719;9796;…	1015;1016;1017;1072;1073;1074;1472;1473;1474;1912;2196;2197;2198;2428;3409;3410;3411;3598;3889;3890;4125;4126;4279;5448;5449;5801;5802;5803;5804;6209;6210;6732;6733;6734;6818;7434;7435;7436;7751;7781;7782;7783;7882;7883;8081;8369;8370;8371;8414;8415;8416;8417;8923;8924;8925;9051;9749;9750;9751;9752;9785;9811;9812;9813;11843;12933;12934;12935;12960;13059;13236;13331;13332;13333;13334;13722;14173;1…	1202;1203;1204;1267;1268;1269;1750;1751;1752;2274;2627;2628;2629;2887;4285;4286;4287;4288;4289;4290;4291;4544;4932;4933;5250;5251;5252;5428;6837;6838;7271;7272;7273;7274;7752;7753;8392;8393;8394;8498;9259;9260;9261;9262;9627;9666;9667;9668;9774;9775;10015;10337;10338;10339;10395;10396;10397;10398;11017;11018;11019;11020;11155;12000;12001;12002;12003;12057;12083;12084;12085;14509;15898;15899;15900…	1203;1268;1750;2274;2629;2887;4286;4544;4932;5250;5428;6837;7272;7752;8393;8498;9260;9262;9627;9666;9775;10015;10338;10396;11018;11155;12002;12003;12057;12085;14509;15899;15937;16050;16290;16397;16872;17423;17660;17721;18091;18577;18912;19071;19411;19832;20132;20200;20367;20800;21081;21218;21272;21275;22259;22270;22597;22813;22990;23088;23791;23855;24332;24462;24991;26487;27164;27170;27189;27280;…	825;826;827;828;829;830	207;435;1042;2249;2299;2831
MSMEG3080	MSMEG3080	3	3	3	>MSMEG3080 conserved hypothetical protein {Mycobacterium smegmatis MC2}	1	3	3	3	1	0	2	1	0	2	1	0	2	8.2	8.2	8.2	37.431	354	1	3	1		2	6.3826e-05	2.8	0	5.4	2151600000	1960800000	0	190710000				789	4560;5124;8489	True;True;True	4849;5447;9121	11854;13433;22693	14520;16530;28233	14520;16530;28233
MSMEG4326	MSMEG4326	6	6	6	>MSMEG4326 acyl carrier protein (acpP) {Mycobacterium smegmatis MC2}	1	6	6	6	5	5	4	5	5	4	5	5	4	66.7	66.7	66.7	10.737	99	1	19	6	7	6	2.7579e-118	66.7	64.6	64.6	13762000000	1931200000	1932500000	9898700000				1101	155;4172;4785;8036;8037;8038	True;True;True;True;True;True	161;4438;5090;8643;8644;8645	346;347;348;349;10864;10865;10866;12432;12433;12434;12435;12436;12437;21254;21255;21256;21257;21258;21259	389;390;391;392;13345;13346;13347;13348;13349;13350;13351;13352;13353;13354;15233;15234;15235;15236;15237;15238;15239;15240;15241;15242;26412;26413;26414;26415;26416;26417;26418;26419;26420;26421;26422	390;13349;15239;26418;26421;26422
MSMEG1442	MSMEG1442	15	15	15	>MSMEG1442 ribosomal protein S3 (rpsC) {Mycobacterium smegmatis MC2}	1	15	15	15	10	10	15	10	10	15	10	10	15	57.5	57.5	57.5	30.139	275	1	41	12	12	17	7.7848e-258	42.9	42.5	57.5	12311000000	1894000000	1333500000	9083100000				371	157;226;444;2033;2205;4857;4872;5053;6009;6172;6546;6712;6969;8293;8767	True;True;True;True;True;True;True;True;True;True;True;True;True;True;True	163;234;465;2158;2349;5166;5181;5373;6482;6654;7045;7217;7494;8918;9418	352;353;354;502;503;504;1084;5270;5271;5272;5273;5274;5676;5677;5678;12797;12829;13273;13274;15985;15986;15987;15988;15989;15990;16350;17246;17247;17248;17900;17901;17902;17903;18538;18539;18540;22261;22262;22263;23432;23433	395;396;397;573;574;575;576;1280;1281;6627;6628;6629;6630;6631;7110;7111;7112;15749;15784;16332;16333;19628;19629;19630;19631;19632;19633;19634;19635;19636;19637;20043;20044;21133;21134;21135;22387;22388;22389;22390;23126;23127;23128;27749;27750;27751;29113;29114	397;575;1280;6629;7111;15749;15784;16332;19635;20043;21134;22389;23127;27750;29113
MSMEG4263	MSMEG4263	13	13	13	>MSMEG4263 ubiquinol-Cytochrome c reductase cytochrome b subunit {Mycobacterium smegmatis MC2}	1	13	13	13	10	6	12	10	6	12	10	6	12	30.2	30.2	30.2	60.21	546	1	44	14	9	21	1.8726e-209	26.2	19	28.8	11205000000	1890700000	686980000	8627300000				1072	2304;3694;3953;4009;4540;4894;5264;6659;8714;8912;8913;9124;9389	True;True;True;True;True;True;True;True;True;True;True;True;True	2453;3932;4203;4263;4828;5204;5599;7163;9361;9362;9581;9582;9801;10080	5902;5903;9614;9615;10266;10407;10408;11814;11815;11816;12870;12871;12872;12873;12874;13755;13756;13757;13758;13759;13760;13761;13762;13763;17753;23268;23269;23270;23271;23272;23806;23807;23808;23809;23810;23811;23812;23813;24322;24323;24946;24947;24948;24949	7381;7382;11848;11849;12621;12788;12789;14480;14481;14482;15829;15830;15831;15832;15833;15834;16911;16912;16913;16914;16915;16916;16917;16918;16919;16920;16921;16922;22221;28900;28901;28902;28903;28904;29568;29569;29570;29571;29572;29573;29574;29575;30179;30180;30181;30933;30934;30935;30936	7381;11849;12621;12789;14481;15832;16918;22221;28902;29573;29575;30179;30935	743;744	254;415
MSMEG4340	MSMEG4340	14	14	14	>MSMEG4340 NAD/mycothiol-dependent formaldehyde dehydrogenase [1.2.1.66] {Mycobacterium smegmatis MC2}	1	14	14	14	12	10	14	12	10	14	12	10	14	50.4	50.4	50.4	38.404	363	1	61	17	15	29	6.6271e-290	50.4	47.7	50.4	13199000000	1879200000	908490000	10411000000				1107	1379;1502;1509;1917;1941;4004;4036;4037;4455;4456;4796;5713;5810;7352	True;True;True;True;True;True;True;True;True;True;True;True;True;True	1458;1588;1589;1596;2033;2057;4257;4291;4292;4293;4738;4739;4740;4741;5102;5103;6098;6099;6254;6255;7908	3602;3603;3604;3910;3911;3912;3913;3914;3915;3930;3931;3932;3933;4950;4951;4952;4953;4954;4955;4997;4998;4999;5000;10392;10393;10394;10395;10396;10397;10463;10464;10465;10466;10467;10468;10469;11556;11557;11558;11559;12467;12468;12469;12470;12471;12472;15094;15095;15096;15097;15098;15424;15425;15426;15427;15428;15429;15430;19545;19546;19547	4548;4549;4550;4551;4552;4553;4554;4960;4961;4962;4963;4964;4965;4966;4982;4983;4984;4985;4986;4987;4988;4989;4990;4991;4992;6246;6247;6248;6249;6250;6251;6300;6301;6302;6303;6304;6305;12771;12772;12773;12774;12775;12776;12846;12847;12848;12849;12850;12851;12852;14162;14163;14164;14165;15280;15281;15282;15283;15284;15285;15286;15287;15288;15289;15290;15291;15292;15293;18579;18580;18581;18582;1858…	4548;4964;4985;6246;6302;12774;12850;12852;14163;14164;15290;18580;18954;24338	782;783;784;785;786	117;212;285;289;349
MSMEG2520	MSMEG2520	12	12	12	>MSMEG2520 translation elongation factor Ts (tsf) {Mycobacterium smegmatis MC2}	1	12	12	12	10	9	11	10	9	11	10	9	11	54.2	54.2	54.2	29.405	275	1	43	13	14	16	5.9304e-168	49.8	47.3	51.6	10041000000	1868000000	1936100000	6237200000				637	32;714;985;1752;1753;1786;1882;3768;5840;5855;5874;7621	True;True;True;True;True;True;True;True;True;True;True;True	32;748;1045;1861;1862;1898;1996;4008;6295;6312;6333;8189	68;69;70;71;1772;1773;1774;2525;2526;2527;4570;4571;4572;4573;4574;4665;4666;4667;4668;4669;4670;4867;9810;15541;15542;15543;15544;15545;15546;15582;15583;15584;15617;15618;15619;15620;15621;15622;20157;20158;20159;20160;20161	79;80;81;82;83;2106;2107;2108;2109;2996;2997;2998;2999;5778;5779;5780;5781;5782;5918;5919;5920;5921;5922;5923;6147;6148;12082;19087;19088;19089;19090;19091;19092;19093;19094;19095;19096;19097;19098;19099;19100;19143;19144;19145;19179;19180;19181;19182;19183;19184;25023;25024;25025;25026;25027;25028;25029	81;2107;2999;5778;5781;5923;6148;12082;19099;19144;19182;25025
MSMEG2408	MSMEG2408	11	11	11	>MSMEG2408 2,5-diketo-D-gluconic acid reductase A [1.1.1.274] {Mycobacterium smegmatis MC2}	1	11	11	11	8	8	9	8	8	9	8	8	9	69.6	69.6	69.6	30.636	280	1	27	8	8	11	1.6314e-141	48.9	50.4	62.9	16590000000	1759700000	1197400000	13633000000				608	519;1051;1865;3589;4289;4867;4906;5631;7003;7852;9174	True;True;True;True;True;True;True;True;True;True;True	543;1112;1979;3823;4562;5176;5216;5990;7530;8445;9852	1261;1262;1263;2693;2694;4836;9197;9198;9199;11152;12821;12822;12823;12897;14874;14875;14876;18628;18629;18630;18631;18632;20804;20805;20806;24456;24457	1482;1483;1484;3195;3196;6112;11308;11309;11310;13694;15776;15777;15778;15858;18319;18320;18321;23229;23230;23231;23232;23233;23234;23235;23236;23237;23238;25844;25845;25846;25847;30356;30357;30358	1483;3196;6112;11308;13694;15777;15858;18321;23232;25846;30357
MSMEG6114	MSMEG6114	6	6	6	>MSMEG6114 inorganic pyrophosphatase (ppa) [3.6.1.1] {Mycobacterium smegmatis MC2}	1	6	6	6	5	6	6	5	6	6	5	6	6	32.7	32.7	32.7	18.349	162	1	32	10	10	12	1.5189e-97	28.4	32.7	32.7	11403000000	1718800000	1260900000	8422900000				1500	277;3554;5941;7404;9133;9336	True;True;True;True;True;True	291;3788;6405;7962;9810;10024	634;635;636;637;9095;9096;9097;9098;9099;15784;15785;15786;15787;15788;15789;15790;15791;15792;19664;19665;24336;24337;24338;24339;24340;24341;24831;24832;24833;24834;24835;24836	737;738;739;740;11200;11201;11202;11203;11204;19366;19367;19368;19369;19370;19371;19372;19373;19374;24471;24472;30194;30195;30196;30197;30198;30199;30200;30201;30795;30796;30797;30798;30799;30800	738;11203;19370;24471;30197;30796
MSMEG4756	MSMEG4756	9	9	9	>MSMEG4756 holo-(acyl-carrier-protein) synthase (acpS) [2.7.8.7] {Mycobacterium smegmatis MC2}	1	9	9	9	6	9	7	6	9	7	6	9	7	70.8	70.8	70.8	14.165	130	1	53	7	35	11	1.8126e-188	50	70.8	50	21660000000	1707100000	13308000000	6645100000				1197	587;588;1468;1469;3610;5372;6136;6187;6669	True;True;True;True;True;True;True;True;True	615;616;1551;1552;1553;1554;3845;5713;6618;6673;7173	1429;1430;1431;1432;1433;1434;1435;1436;1437;1438;3809;3810;3811;3812;3813;3814;3815;3816;3817;3818;3819;3820;3821;3822;3823;3824;9249;9250;9251;9252;9253;9254;9255;9256;9257;14053;14054;14055;16290;16291;16292;16293;16392;16393;16394;16395;17776;17777;17778;17779;17780;17781;17782	1694;1695;1696;1697;1698;1699;1700;1701;1702;1703;1704;1705;1706;1707;1708;1709;1710;1711;1712;1713;1714;4806;4807;4808;4809;4810;4811;4812;4813;4814;4815;4816;4817;4818;4819;4820;4821;4822;4823;4824;4825;4826;4827;4828;4829;4830;4831;4832;4833;11366;11367;11368;11369;11370;11371;11372;11373;11374;11375;11376;17273;17274;17275;19979;19980;19981;19982;20094;20095;20096;20097;20098;20099;22248;2224…	1695;1699;4808;4826;11369;17275;19979;20094;22253	824	89
MSMEG1971	MSMEG1971	24	24	24	>MSMEG1971 propane monooxygenase hydroxylase large subunit {Mycobacterium smegmatis MC2}	1	24	24	24	16	16	22	16	16	22	16	16	22	50.7	50.7	50.7	63.041	542	1	71	19	18	34	7.355e-252	33.6	31.2	45.9	15379000000	1683500000	1329200000	12366000000				522	379;1261;1498;2236;2332;2437;2481;3189;3502;3679;3881;4233;4831;5652;5829;5937;6038;7370;7375;7805;9100;9187;9369;9467	True;True;True;True;True;True;True;True;True;True;True;True;True;True;True;True;True;True;True;True;True;True;True;True	397;1335;1584;2383;2485;2594;2639;3408;3735;3916;4125;4126;4501;5139;6013;6282;6283;6401;6515;7926;7927;7932;8388;9776;9865;10058;10162	931;932;933;3335;3336;3902;3903;3904;5743;5744;5984;5985;5986;5987;5988;5989;6229;6230;6231;6320;6321;6322;8138;8961;8962;8963;8964;8965;9566;9567;9568;10068;10069;10070;10071;10072;10073;11011;11012;12542;12543;12544;12545;14919;15520;15521;15522;15523;15524;15765;15766;15767;15768;16067;16068;16069;19589;19590;19591;19606;20661;24283;24284;24485;24486;24487;24904;24905;24906;24907;25175	1101;1102;1103;4162;4163;4950;4951;4952;4953;4954;7183;7184;7487;7488;7489;7490;7491;7492;7775;7776;7777;7778;7779;7780;7781;7888;7889;7890;10081;11065;11066;11067;11068;11069;11795;11796;11797;12377;12378;12379;12380;12381;12382;13532;13533;15371;15372;15373;15374;15375;15376;15377;15378;15379;15380;18368;18369;19063;19064;19065;19066;19067;19346;19347;19348;19349;19729;19730;19731;24387;24388;2…	1102;4162;4951;7183;7492;7778;7889;10081;11065;11796;12381;13532;15374;18369;19066;19349;19730;24388;24405;25647;30136;30398;30885;31206	377;378;379	54;353;502
MSMEG4323	MSMEG4323	28	28	28	>MSMEG4323 pyruvate dehydrogenase E1 component [1.2.4.1] {Mycobacterium smegmatis MC2}	1	28	28	28	15	20	26	15	20	26	15	20	26	48.5	48.5	48.5	103.08	929	1	80	19	25	36	0	27.7	34.3	46.7	12310000000	1677000000	1652700000	8980500000				1099	684;1153;1154;1690;1955;2330;2560;2751;2926;3499;3647;4061;4362;4623;5186;5485;6330;6341;6798;6983;7033;7591;7617;7988;8190;8791;9208;9349	True;True;True;True;True;True;True;True;True;True;True;True;True;True;True;True;True;True;True;True;True;True;True;True;True;True;True;True	716;1220;1221;1795;1796;2074;2483;2720;2923;3113;3732;3882;4318;4641;4919;5516;5517;5835;6819;6830;7307;7308;7509;7564;8158;8159;8185;8592;8806;9447;9888;10037	1682;1683;1684;2965;2966;2967;2968;2969;4396;4397;4398;4399;5035;5976;5977;5978;5979;6508;6509;6510;6511;6512;6977;6978;6979;7421;8945;8946;8947;8948;8949;8950;9364;10535;10536;11333;11334;11335;12011;13565;13566;14344;14345;16744;16745;16746;16778;16779;18097;18098;18099;18574;18706;18707;18708;20080;20081;20082;20147;21143;21144;21145;21146;21147;21995;21996;21997;23503;23504;23505;23506;23507;…	1992;1993;1994;3534;3535;3536;3537;3538;3539;3540;3541;5567;5568;5569;5570;6344;7477;7478;7479;7480;7481;8107;8108;8109;8110;8111;8682;8683;8684;9242;11048;11049;11050;11051;11052;11053;11510;11511;11512;11513;12930;12931;12932;13915;13916;13917;14702;16681;16682;17606;17607;17608;20509;20510;20511;20553;20554;22606;22607;22608;23164;23165;23320;23321;23322;24934;24935;24936;25009;26268;26269;262…	1994;3535;3537;5569;6344;7480;8108;8683;9242;11053;11511;12931;13917;14702;16682;17608;20509;20553;22608;23165;23321;24934;25009;26272;27419;29220;30445;30841	771;772;773;774;775	213;263;562;652;771
MSMEG4207	MSMEG4207	8	8	8	>MSMEG4207 universal stress protein family {Mycobacterium smegmatis MC2}	1	8	8	8	7	5	7	7	5	7	7	5	7	86.9	86.9	86.9	13.96	130	1	28	9	5	14	4.1283e-180	72.3	60.8	85.4	9310100000	1611100000	923800000	6775200000				1049	174;175;1680;5111;5731;6277;6468;6945	True;True;True;True;True;True;True;True	180;181;1784;5434;6125;6765;6963;7469	390;391;392;393;394;4369;4370;13406;13407;13408;15152;15153;16603;16604;16605;16606;16607;17065;17066;17067;17068;17069;17070;18492;18493;18494;18495;18496	437;438;439;440;441;5534;5535;16500;16501;16502;18647;18648;20336;20337;20338;20339;20340;20903;20904;20905;20906;20907;20908;20909;20910;20911;20912;20913;20914;20915;23071;23072;23073;23074;23075;23076;23077;23078;23079	437;441;5534;16500;18648;20339;20908;23076	720	1
MSMEG5249	MSMEG5249	16	16	16	>MSMEG5249 serine hydroxymethyltransferase (glyA) [2.1.2.1] {Mycobacterium smegmatis MC2}	1	16	16	16	11	10	15	11	10	15	11	10	15	58.1	58.1	58.1	52.132	492	1	66	20	18	28	0	41.9	38.8	55.1	9460000000	1551600000	1093700000	6814700000				1311	1259;1922;1982;2904;2961;3595;4935;6042;6299;6454;7373;8167;8333;8405;8486;9273	True;True;True;True;True;True;True;True;True;True;True;True;True;True;True;True	1333;2038;2104;2105;3088;3151;3152;3829;5248;5249;6519;6788;6949;7930;8781;8958;9032;9118;9957	3331;3332;3333;4967;5117;5118;5119;5120;5121;5122;5123;5124;5125;5126;7345;7346;7347;7509;7510;9206;9207;9208;9209;9210;12968;12969;12970;12971;12972;12973;12974;12975;16076;16661;17024;17025;17026;17027;17028;17029;19596;19597;19598;19599;19600;19601;21942;22351;22504;22505;22506;22507;22508;22509;22681;22682;22683;22684;22685;22686;24642;24643;24644;24645;24646;24647	4157;4158;4159;4160;6269;6434;6435;6436;6437;6438;6439;6440;6441;6442;6443;6444;6445;6446;6447;6448;6449;6450;9119;9120;9121;9342;9343;11317;11318;11319;11320;11321;11322;15946;15947;15948;15949;15950;15951;15952;15953;15954;15955;15956;15957;15958;15959;19738;20400;20846;20847;20848;20849;20850;20851;20852;20853;20854;20855;20856;24394;24395;24396;24397;24398;24399;24400;27362;27855;28024;28025;…	4159;6269;6444;9120;9342;11318;15954;19738;20400;20850;24396;27362;27855;28028;28222;30569	908;909;910	76;259;302
MSMEG1399	MSMEG1399	8	8	8	>MSMEG1399 ribosomal protein S7 (rpsG) {Mycobacterium smegmatis MC2}	1	8	8	8	6	7	7	6	7	7	6	7	7	59.6	59.6	59.6	17.628	156	1	26	9	8	9	2.2556e-110	42.3	48.7	59	8773700000	1548100000	870480000	6355200000				355	643;4387;4638;6689;6728;7649;8434;9203	True;True;True;True;True;True;True;True	671;4668;4935;7194;7234;8219;9062;9883	1561;1562;1563;1564;1565;11391;11392;12044;17831;17832;17833;17834;17835;17939;17940;20225;20226;20227;22573;22574;22575;22576;22577;24522;24523;24524	1848;1849;1850;1851;1852;13980;13981;14741;22309;22310;22311;22312;22313;22314;22427;22428;25098;25099;25100;28096;28097;28098;28099;28100;30437;30438;30439	1848;13981;14741;22310;22427;25100;28100;30438
MSMEG5240	MSMEG5240	17	17	17	>MSMEG5240 fumarate hydratase class II [4.2.1.2] {Mycobacterium smegmatis MC2}	1	17	17	17	13	12	11	13	12	11	13	12	11	50	50	50	49.762	468	1	54	17	15	22	3.7744e-198	43.8	32.5	31.4	10040000000	1530200000	1164400000	7345100000				1304	262;1089;1427;1524;1525;2041;3618;3914;4758;4852;5390;5957;6387;7470;7672;7686;9206	True;True;True;True;True;True;True;True;True;True;True;True;True;True;True;True;True	275;1153;1508;1612;1613;2168;3853;4162;4163;5062;5161;5733;6421;6877;8029;8244;8245;8262;9886	600;601;2808;2809;3698;3699;3975;3976;3977;3978;3979;5284;5285;5286;5287;5288;9272;9273;9274;9275;10162;10163;10164;10165;10166;10167;10168;10169;10170;12364;12365;12603;14105;14106;14107;15832;15833;15834;15835;16875;19806;19807;20276;20277;20278;20279;20280;20281;20282;20283;20337;20338;20339;24527	701;702;3352;3353;3354;4660;4661;5048;5049;5050;5051;5052;5053;5054;5055;6645;6646;6647;6648;6649;11393;11394;11395;11396;11397;12479;12480;12481;12482;12483;12484;12485;12486;12487;15131;15132;15452;17337;17338;17339;19431;19432;19433;19434;19435;19436;20663;24626;24627;25155;25156;25157;25158;25159;25160;25161;25162;25163;25229;25230;25231;30442	701;3353;4661;5048;5054;6646;11395;12481;15131;15452;17337;19434;20663;24626;25155;25231;30442	900;901;902;903;904	15;187;296;319;461
MSMEG2519	MSMEG2519	12	12	12	>MSMEG2519 ribosomal protein S2 (rpsB) {Mycobacterium smegmatis MC2}	1	12	12	12	9	10	12	9	10	12	9	10	12	41.2	41.2	41.2	30.107	277	1	46	11	12	23	4.2988e-111	35.7	35.4	41.2	10386000000	1519600000	1105000000	7761000000				636	1968;2013;2053;4499;5013;6314;6427;6750;8451;8513;8782;9194	True;True;True;True;True;True;True;True;True;True;True;True	2089;2136;2137;2180;4785;5331;5332;6803;6917;7257;9081;9082;9145;9437;9873;9874	5080;5081;5082;5083;5084;5214;5215;5216;5217;5310;5311;11654;11655;11656;13190;13191;16702;16703;16704;16954;16955;17981;17982;17983;22612;22613;22614;22615;22616;22732;22733;22734;22735;22736;22737;23483;23484;23485;24499;24500;24501;24502;24503;24504;24505;24506	6390;6391;6392;6393;6394;6558;6559;6560;6561;6562;6671;6672;14263;14264;14265;16239;16240;20449;20450;20451;20452;20761;20762;22469;22470;22471;28135;28136;28137;28138;28139;28273;28274;28275;28276;28277;28278;29190;29191;29192;29193;30414;30415;30416;30417;30418;30419;30420;30421	6391;6560;6671;14263;16240;20451;20761;22469;28137;28274;29190;30420	450;451;452;453	89;100;120;136
MSMEG3645	MSMEG3645	11	11	11	>MSMEG3645 conserved hypothetical protein {Mycobacterium smegmatis MC2}	1	11	11	11	10	9	9	10	9	9	10	9	9	82.9	82.9	82.9	18.177	164	1	47	12	18	17	1.2252e-160	76.8	82.9	82.9	8384600000	1516100000	2975400000	3893100000				937	1529;1923;2512;4331;6227;6244;8364;8478;8479;9436;9437	True;True;True;True;True;True;True;True;True;True;True	1617;2039;2671;4606;6714;6732;8990;9110;9111;10129;10130	3986;3987;3988;3989;4968;4969;6398;6399;6400;6401;6402;11252;11253;11254;11255;11256;11257;11258;11259;11260;11261;11262;16498;16529;16530;16531;16532;22415;22416;22417;22418;22663;22664;22665;22666;22667;22668;22669;22670;25049;25050;25051;25052;25053;25054;25055;25056	5063;5064;5065;5066;6270;6271;7984;7985;7986;7987;7988;13814;13815;13816;13817;13818;13819;13820;13821;13822;13823;13824;13825;13826;13827;13828;13829;20225;20258;20259;20260;20261;27925;27926;27927;27928;27929;27930;28191;28192;28193;28194;28195;28196;28197;28198;28199;28200;28201;28202;28203;28204;28205;28206;28207;31042;31043;31044;31045;31046;31047;31048;31049;31050;31051;31052;31053	5064;6271;7986;13824;20225;20259;27928;28194;28203;31043;31051
MSMEG1364	MSMEG1364	8	8	8	>MSMEG1364 50S ribosomal protein L10 {Mycobacterium smegmatis MC2}	1	8	8	8	7	6	6	7	6	6	7	6	6	57.7	57.7	57.7	18.011	175	1	23	8	7	8	1.4819e-59	51.4	44	44	5966800000	1476500000	896890000	3593500000				347	69;146;679;759;976;991;3155;4539	True;True;True;True;True;True;True;True	70;151;711;793;1035;1051;3366;4827	146;147;148;321;322;323;324;325;326;1668;1968;1969;1970;2506;2507;2545;8047;8048;8049;8050;11811;11812;11813	165;166;167;363;364;365;366;367;368;369;1971;2358;2359;2360;2976;2977;3020;9979;9980;9981;9982;9983;14477;14478;14479	166;365;1971;2360;2976;3020;9982;14478
MSMEG0229	MSMEG0229	12	12	12	>MSMEG0229 dihydroxy-acid dehydratase (ilvD) [4.2.1.9] {Mycobacterium smegmatis MC2}	1	12	12	12	11	7	10	11	7	10	11	7	10	24	24	24	61.644	587	1	47	16	12	19	1.1188e-152	22.1	16.7	22.3	6178100000	1468500000	618020000	4091600000				80	799;1722;1742;2138;2297;3704;6765;6938;7015;7201;7244;8759	True;True;True;True;True;True;True;True;True;True;True;True	839;840;1829;1830;1851;2271;2272;2446;3942;3943;7272;7461;7462;7542;7543;7744;7789;9410	2061;2062;2063;2064;2065;2066;2067;2068;4496;4497;4498;4538;5518;5519;5886;5887;5888;9634;9635;9636;9637;9638;9639;9640;9641;9642;9643;9644;18014;18015;18016;18472;18473;18474;18475;18476;18659;18660;18661;19166;19278;19279;19280;19281;23402;23403;23404	2478;2479;2480;2481;2482;2483;2484;2485;2486;5681;5682;5683;5728;5729;6918;6919;6920;7363;7364;7365;11868;11869;11870;11871;11872;11873;11874;11875;11876;11877;11878;22502;22503;22504;23047;23048;23049;23050;23051;23267;23268;23269;23884;24009;24010;24011;24012;29077;29078;29079	2484;5682;5729;6920;7365;11875;22503;23047;23269;23884;24010;29077	67;68;69;70;71;72;73	156;158;273;359;400;478;497
MSMEG0912	MSMEG0912	11	11	11	>MSMEG0912 3-hydroxybutyryl-CoA dehydrogenase [1.1.1.157] {Mycobacterium smegmatis MC2}	1	11	11	11	10	9	10	10	9	10	10	9	10	52.1	52.1	52.1	30.681	286	1	41	12	11	18	4.3889e-94	52.1	41.3	41.3	7288400000	1460500000	911030000	4916900000				227	1170;2171;2656;2860;3753;5364;5700;5823;8363;8558;8624	True;True;True;True;True;True;True;True;True;True;True	1237;1238;2311;2822;2823;3043;3993;5705;6078;6079;6273;6274;8989;9194;9195;9262	3001;3002;3003;3004;3005;3006;3007;5599;6752;6753;6754;7236;7237;7238;7239;9786;9787;9788;14041;14042;14043;15059;15060;15061;15062;15063;15506;15507;15508;15509;15510;22412;22413;22414;22849;22850;22851;22852;22853;22854;23028	3585;3586;3587;3588;3589;3590;3591;7014;8414;8415;8416;8994;8995;8996;8997;12058;12059;12060;17259;17260;17261;17262;17263;18540;18541;18542;18543;18544;18545;19049;19050;19051;19052;19053;27922;27923;27924;28409;28410;28411;28412;28413;28414;28415;28617	3591;7014;8414;8994;12059;17261;18540;19051;27923;28415;28617	156;157;158;159;160	82;127;207;230;251
MSMEG1610	MSMEG1610	14	14	14	>MSMEG1610 GMP synthase [glutamine-hydrolyzing] [6.3.5.2] {Mycobacterium smegmatis MC2}	1	14	14	14	11	9	12	11	9	12	11	9	12	38.7	38.7	38.7	55.814	520	1	35	11	9	15	1.2169e-154	33.1	26	35.4	6331600000	1452200000	773890000	4105500000				427	386;952;1390;2064;2526;2533;4343;4611;5608;6458;6979;8104;8796;9107	True;True;True;True;True;True;True;True;True;True;True;True;True;True	404;1011;1469;2192;2685;2692;4619;4906;5966;6953;7505;8718;9452;9784	948;2455;2456;3625;5336;5337;5338;6435;6436;6449;6450;6451;11286;11287;11964;11965;11966;11967;11968;14755;14756;14757;17036;17037;17038;18563;21786;21787;21788;21789;23516;23517;24297;24298;24299	1121;2916;2917;4578;6698;6699;6700;6701;8021;8022;8023;8036;8037;8038;8039;8040;8041;13856;13857;14641;14642;14643;14644;14645;18181;18182;18183;20866;20867;20868;23152;27177;27178;27179;27180;29230;29231;30152;30153;30154;30155	1121;2916;4578;6699;8022;8039;13857;14644;18181;20866;23152;27178;29230;30154	297	476
MSMEG2621	MSMEG2621	29	29	29	>MSMEG2621 prolyl-tRNA synthetase (proS) [6.1.1.15] {Mycobacterium smegmatis MC2}	1	29	29	29	21	16	28	21	16	28	21	16	28	63.4	63.4	63.4	64.1	588	1	81	27	18	36	0	45.4	35.4	61.7	7993200000	1439100000	843530000	5710600000				662	418;837;1107;1241;1382;1388;1670;2165;2509;3014;3239;3466;3720;4451;4534;4840;4863;5465;5512;5796;5862;6893;7789;7920;8076;9013;9098;9215;9239	True;True;True;True;True;True;True;True;True;True;True;True;True;True;True;True;True;True;True;True;True;True;True;True;True;True;True;True;True	438;885;1172;1314;1315;1461;1467;1773;2305;2668;3211;3460;3699;3960;4734;4822;5148;5172;5814;5815;5864;6231;6232;6319;7413;7414;8371;8518;8685;9687;9774;9896;9921	1031;1032;1033;2164;2165;2166;2852;3178;3179;3611;3612;3621;3622;3623;4350;4351;5587;5588;6378;7649;7650;7651;8257;8862;8863;8864;8865;9696;9697;9698;11542;11543;11544;11801;12571;12572;12573;12574;12808;14289;14290;14291;14292;14293;14398;14399;15377;15378;15379;15380;15594;18364;18365;18366;18367;18368;18369;18370;18371;18372;20617;20618;20956;20957;20958;20959;21707;21708;21709;24071;24072;240…	1220;1221;1222;2592;2593;2594;3403;3787;3788;4562;4563;4572;4573;4574;4575;4576;5507;5508;7001;7002;7954;9498;9499;9500;10203;10942;10943;10944;10945;10946;11937;11938;11939;14146;14147;14148;14467;15409;15410;15411;15412;15413;15760;17549;17550;17551;17552;17553;17664;17665;18900;18901;18902;18903;19155;22926;22927;22928;22929;22930;22931;22932;22933;22934;22935;25595;25596;26020;26021;26022;260…	1221;2594;3403;3788;4563;4574;5508;7001;7954;9499;10203;10946;11938;14147;14467;15412;15760;17552;17664;18901;19155;22933;25595;26022;27084;29875;30133;30453;30497	470;471;472;473	8;66;460;545
MSMEG0777	MSMEG0777	14	14	14	>MSMEG0777 F420-dependent glucose-6-phosphate dehydrogenase {Mycobacterium smegmatis MC2}	1	14	14	14	12	8	13	12	8	13	12	8	13	57	57	57	37.275	337	1	42	14	9	19	8.9957e-155	50.4	30.6	54.3	10647000000	1402800000	833590000	8410200000				187	23;938;1930;2128;2717;2780;2849;3674;3957;4257;5985;8281;9165;9185	True;True;True;True;True;True;True;True;True;True;True;True;True;True	23;996;2046;2259;2888;2956;3030;3910;3911;4207;4527;6449;8905;9843;9863	48;49;50;2429;4977;5497;5498;6903;6904;6905;7043;7044;7045;7046;7047;7048;7206;7207;9555;9556;9557;9558;10273;10274;11064;11065;11066;15893;15894;15895;15896;22234;22235;22236;24431;24432;24433;24434;24435;24479;24480;24481	56;57;58;59;2888;6279;6894;6895;8595;8596;8597;8757;8758;8759;8760;8761;8762;8763;8764;8956;8957;11784;11785;11786;11787;12629;12630;12631;13594;13595;13596;19501;19502;19503;19504;19505;19506;27722;27723;27724;30323;30324;30325;30326;30327;30387;30388;30389;30390;30391;30392	57;2888;6279;6894;8595;8761;8956;11787;12631;13595;19506;27724;30326;30389	135	269
MSMEG1028;MSMEG2308	MSMEG1028;MSMEG2308	15;15	15;15	15;15	>MSMEG1028 geranylgeranyl reductase {Mycobacterium smegmatis MC2};>MSMEG2308 geranylgeranyl reductase {Mycobacterium smegmatis MC2}	2	15	15	15	9	10	15	9	10	15	9	10	15	42.6	42.6	42.6	48.273	437	1	49	13	12	24	3.0021e-179	24	26.3	42.6	9102900000	1387500000	914820000	6800600000				268	1166;2331;3510;4408;4945;5684;5708;6102;6680;6892;7670;8540;8953;9101;9306	True;True;True;True;True;True;True;True;True;True;True;True;True;True;True	1233;2484;3743;4690;5260;6057;6090;6091;6584;7184;7185;7411;7412;8242;9175;9625;9777;9993	2992;2993;5980;5981;5982;5983;8981;8982;8983;11447;13000;13001;15017;15018;15019;15083;15084;16231;16232;16233;16234;16235;17807;17808;17809;17810;17811;17812;17813;17814;17815;18357;18358;18359;18360;18361;18362;18363;20273;20274;22801;22802;22803;23919;23920;23921;24285;24286;24735	3576;3577;7482;7483;7484;7485;7486;11085;11086;11087;14051;15988;15989;18495;18496;18497;18567;18568;19914;19915;19916;19917;19918;19919;22279;22280;22281;22282;22283;22284;22285;22286;22287;22919;22920;22921;22922;22923;22924;22925;25152;25153;28353;28354;28355;29693;29694;29695;30138;30139;30680	3577;7483;11086;14051;15988;18496;18568;19917;22284;22921;25152;28355;29693;30138;30680	182;183;184	101;134;226
MSMEG3564	MSMEG3564	8	8	8	>MSMEG3564 bacterioferritin (bfr) {Mycobacterium smegmatis MC2}	1	8	8	8	7	8	7	7	8	7	7	8	7	65.2	65.2	65.2	18.482	161	1	32	8	11	13	4.8603e-232	60.2	65.2	60.2	8108900000	1358200000	1380300000	5370400000				908	347;3511;4116;5085;5119;5781;5783;6173	True;True;True;True;True;True;True;True	363;364;3744;4377;5406;5407;5442;6206;6207;6209;6210;6655	843;844;8984;8985;10715;10716;10717;13346;13347;13348;13349;13350;13421;13422;13423;13424;15324;15325;15326;15327;15328;15329;15333;15334;15335;15336;15337;15338;16351;16352;16353;16354	1002;1003;11088;11089;13159;13160;13161;13162;16412;16413;16414;16415;16416;16417;16516;16517;16518;16519;16520;18843;18844;18845;18846;18847;18848;18849;18850;18854;18855;18856;18857;18858;18859;20045;20046;20047;20048	1002;11089;13159;16417;16517;18847;18856;20047	632;633;634;635	1;31;52;141
MSMEG5715	MSMEG5715	12	12	12	>MSMEG5715 conserved hypothetical protein {Mycobacterium smegmatis MC2}	1	12	12	12	10	10	12	10	10	12	10	10	12	53.9	53.9	53.9	36.682	330	1	37	11	11	15	1.8962e-147	39.4	39.4	53.9	7256400000	1354700000	1058300000	4843400000				1416	1212;2468;3734;4706;4739;6495;6788;6960;8042;8138;8816;9287	True;True;True;True;True;True;True;True;True;True;True;True	1284;2626;3974;5008;5009;5043;6991;7297;7484;8649;8752;9473;9973	3105;3106;3107;6285;6286;6287;9733;9734;9735;9736;12217;12218;12219;12220;12221;12317;12318;12319;17145;18076;18077;18078;18523;18524;18525;21267;21268;21269;21270;21860;21861;21862;23567;23568;24695;24696;24697	3699;3700;3701;3702;7848;7849;7850;7851;11982;11983;11984;11985;11986;11987;14946;14947;14948;14949;14950;15071;15072;15073;15074;15075;15076;15077;21001;21002;22585;22586;22587;23108;23109;23110;23111;26432;26433;26434;26435;26436;26437;27260;27261;27262;29291;29292;30638;30639;30640;30641	3702;7850;11985;14949;15072;21001;22587;23110;26432;27261;29292;30639	971;972	111;146
MSMEG1521	MSMEG1521	5	5	5	>MSMEG1521 ribosomal protein S13p/S18e (rpsM) {Mycobacterium smegmatis MC2}	1	5	5	5	5	4	3	5	4	3	5	4	3	33.1	33.1	33.1	14.217	124	1	16	6	5	5	5.8107e-43	33.1	31.5	26.6	5999300000	1347800000	1729500000	2922000000				397	1575;1767;5552;7142;7724	True;True;True;True;True	1664;1876;5906;7681;8300	4095;4096;4607;4608;14497;14498;14499;14500;14501;14502;19000;19001;19002;20428;20429;20430	5202;5203;5826;5827;17784;17785;17786;17787;17788;17789;17790;17791;17792;17793;17794;23687;23688;23689;25341;25342;25343	5202;5827;17790;23688;25343
MSMEG6452	MSMEG6452	12	12	12	>MSMEG6452 succinate-semialdehyde dehydrogenase [NADP+] [1.2.1.16] {Mycobacterium smegmatis MC2}	1	12	12	12	11	9	12	11	9	12	11	9	12	33.3	33.3	33.3	47.953	448	1	40	14	10	16	1.1838e-128	31	27.9	33.3	6952100000	1347000000	701710000	4903400000				1601	420;1025;2188;2507;2515;4519;5020;6344;7170;8140;8166;9366	True;True;True;True;True;True;True;True;True;True;True;True	440;1086;2329;2666;2674;4807;5339;6833;7711;8754;8780;10055	1037;1038;1039;2619;2620;5639;5640;5641;6374;6375;6376;6409;6410;6411;6412;6413;6414;6415;11712;11713;11714;11715;11716;13204;13205;13206;13207;16785;16786;16787;19083;19084;19085;21864;21865;21866;21939;21940;21941;24900	1226;1227;1228;3107;3108;3109;7056;7057;7058;7949;7950;7951;7952;7995;7996;7997;7998;7999;8000;8001;14341;14342;14343;14344;14345;16253;16254;16255;16256;20561;20562;20563;20564;23782;23783;23784;27264;27265;27266;27359;27360;27361;30879	1226;3108;7057;7949;7999;14344;16253;20564;23783;27265;27361;30879	1069	132
MSMEG6427	MSMEG6427	6	6	4	>MSMEG6427 superoxide dismutase [Mn] [1.15.1.1] {Mycobacterium smegmatis MC2}	1	6	6	4	5	3	6	5	3	6	3	2	4	50.2	50.2	46.9	22.935	207	1	20	6	5	9	8.1619e-134	41.5	24.6	50.2	8639400000	1339100000	631340000	6669000000				1596	373;415;3424;3425;3578;5977	True;True;True;True;True;True	391;435;3654;3655;3812;6441	915;916;917;918;919;920;1022;1023;1024;1025;1026;1027;8758;8759;8760;9171;9172;9173;15877;15878	1083;1084;1085;1086;1087;1088;1089;1090;1209;1210;1211;1212;1213;1214;1215;1216;10823;10824;10825;11281;11282;11283;19483;19484;19485	1085;1212;10823;10825;11281;19485
MSMEG0572	MSMEG0572	7	7	7	>MSMEG0572 conserved hypothetical protein {Mycobacterium smegmatis MC2}	1	7	7	7	5	5	7	5	5	7	5	5	7	51.8	51.8	51.8	23.607	218	1	28	8	7	13	1.237e-150	35.3	35.3	51.8	7991000000	1332700000	659670000	5998600000				143	1885;2469;2470;3306;3962;7222;7620	True;True;True;True;True;True;True	1999;2627;2628;3529;4213;7767;8188	4871;4872;4873;4874;4875;6288;6289;6290;6291;6292;6293;6294;8423;8424;8425;10286;10287;19227;19228;19229;19230;19231;19232;20152;20153;20154;20155;20156	6153;6154;6155;6156;6157;6158;6159;7852;7853;7854;7855;7856;7857;7858;10406;10407;10408;12643;12644;12645;23952;23953;23954;23955;23956;23957;23958;23959;23960;23961;23962;23963;25014;25015;25016;25017;25018;25019;25020;25021;25022	6156;7852;7858;10406;12643;23955;25016
MSMEG2727	MSMEG2727	11	11	11	>MSMEG2727 glutamate binding protein {Mycobacterium smegmatis MC2}	1	11	11	11	9	7	10	9	7	10	9	7	10	46.3	46.3	46.3	31.309	294	1	33	11	7	15	6.2562e-196	35	26.9	46.3	6570700000	1330300000	593830000	4646600000				688	247;248;2032;4147;5545;5697;5899;5955;6456;8280;9513	True;True;True;True;True;True;True;True;True;True;True	257;258;2157;4412;5897;6075;6359;6419;6951;8904;10209	563;564;565;566;567;568;569;5266;5267;5268;5269;10801;14475;14476;14477;15055;15056;15679;15827;15828;15829;15830;17032;17033;17034;22229;22230;22231;22232;22233;25284;25285;25286	658;659;660;661;662;663;664;6623;6624;6625;6626;13269;17755;17756;17757;17758;18536;18537;19252;19422;19423;19424;19425;19426;19427;19428;19429;20859;20860;20861;20862;20863;20864;27717;27718;27719;27720;27721;31337;31338;31339;31340	658;663;6623;13269;17758;18536;19252;19423;20861;27719;31337
MSMEG4268	MSMEG4268	14	14	14	>MSMEG4268 cytoChrome c oxidase subunit 2 [1.9.3.1] {Mycobacterium smegmatis MC2}	1	14	14	14	9	8	12	9	8	12	9	8	12	41.3	41.3	41.3	38.039	341	1	31	10	8	13	2.8167e-132	27.3	32.8	36.1	5012300000	1317700000	659810000	3034700000				1073	818;997;1725;1826;1827;3776;3777;3939;4409;6616;7825;8112;8113;8998	True;True;True;True;True;True;True;True;True;True;True;True;True;True	865;1057;1833;1939;1940;4016;4017;4189;4691;7119;8415;8726;8727;9672	2125;2126;2127;2557;2558;2559;4501;4502;4503;4756;4757;9826;9827;9828;9829;10223;10224;10225;10226;11448;11449;17401;20726;20727;20728;21812;21813;21814;21815;21816;24044	2550;2551;2552;3034;3035;3036;5686;5687;5688;6019;6020;12099;12100;12101;12102;12103;12104;12554;12555;12556;12557;12558;14052;14053;21295;25735;25736;25737;25738;25739;25740;27204;27205;27206;27207;27208;29843	2550;3034;5686;6019;6020;12099;12104;12554;14053;21295;25737;27204;27208;29843	745	167
MSMEG0373	MSMEG0373	13	13	13	>MSMEG0373 3-ketoacyl-CoA thiolase [2.3.1.16] {Mycobacterium smegmatis MC2}	1	13	13	13	10	8	11	10	8	11	10	8	11	47.5	47.5	47.5	45.233	432	1	40	14	9	17	8.5836e-302	36.6	31.2	44	7514600000	1314400000	462040000	5738200000				103	425;690;2562;3098;4323;5017;5229;5988;6726;7636;8253;8362;9332	True;True;True;True;True;True;True;True;True;True;True;True;True	445;724;2722;3301;3302;4596;5336;5561;6452;6453;7232;8205;8873;8988;10020	1044;1707;6514;6515;6516;6517;6518;6519;7873;7874;7875;7876;7877;11232;11233;13198;13670;13671;13672;15899;15900;15901;15902;17934;17935;17936;17937;20198;20199;20200;20201;22174;22175;22409;22410;22411;24821;24822;24823;24824	1233;2023;8113;8114;8115;8116;8117;8118;8119;8120;9762;9763;9764;9765;9766;9767;9768;9769;13789;13790;16247;16805;16806;16807;19509;19510;19511;19512;19513;22422;22423;22424;22425;25070;25071;25072;25073;27652;27653;27919;27920;27921;30783;30784;30785;30786;30787	1233;2023;8116;9765;13790;16247;16806;19512;22424;25072;27652;27921;30784	81;82;83;84;85	175;177;206;256;309
MSMEG4294	MSMEG4294	12	12	12	>MSMEG4294 glutamine synthetase, type I (glnA) [6.3.1.2] {Mycobacterium smegmatis MC2}	1	12	12	12	11	9	11	11	9	11	11	9	11	46.2	46.2	46.2	49.824	446	1	39	14	12	13	5.827e-178	40.6	32.3	44.2	5883700000	1304600000	1529500000	3049600000				1088	2096;2277;3503;5557;5626;6160;6906;6913;6988;8391;8392;9268	True;True;True;True;True;True;True;True;True;True;True;True	2225;2425;3736;5911;5985;6642;7427;7434;7514;9018;9019;9951;9952	5415;5416;5417;5418;5419;5420;5845;5846;5847;8966;8967;8968;8969;8970;14510;14511;14512;14513;14514;14515;14863;14864;14865;16327;16328;18399;18400;18401;18417;18418;18589;22475;22476;22477;22478;22479;22480;24634;24635	6803;6804;6805;6806;6807;6808;6809;7317;7318;7319;11070;11071;11072;11073;11074;17803;17804;17805;17806;17807;17808;18305;18306;18307;18308;18309;18310;20017;20018;22965;22966;22967;22986;22987;23182;27990;27991;27992;27993;27994;27995;30561;30562	6806;7319;11073;17806;18307;20018;22965;22986;23182;27992;27995;30562	763;764;765;766;767	207;212;244;248;402
MSMEG4626;REV__RS_MSMEG3407	MSMEG4626	7;1	7;1	7;1	>MSMEG4626 ribonuclease, Rne/Rng family [3.1.4.-] {Mycobacterium smegmatis MC2}	2	7	7	7	3	5	5	3	5	5	3	5	5	9.5	9.5	9.5	112.76	1037	1	13	3	5	5	5.1544e-114	3.5	5.8	7.6	2567600000	1300800000	695380000	571430000				1156	289;2328;2641;2798;8630;9330;9444	True;True;True;True;True;True;True	303;2481;2806;2975;9268;10018;10137	664;5974;6718;6719;6720;7086;7087;23046;23047;24817;25071;25072;25073	772;7475;8377;8378;8379;8808;8809;28641;28642;30779;31068;31069;31070	772;7475;8377;8808;28641;30779;31069
MSMEG1878	MSMEG1878	9	9	9	>MSMEG1878 S30AE family protein {Mycobacterium smegmatis MC2}	1	9	9	9	5	7	8	5	7	8	5	7	8	35.9	35.9	35.9	31.335	273	1	28	8	9	11	4.2311e-80	21.6	27.1	33	9762200000	1274800000	881880000	7605600000				494	1622;2233;2243;4454;6071;7723;7824;7901;9451	True;True;True;True;True;True;True;True;True	1718;2379;2391;4737;6548;8299;8414;8499;10145	4215;4216;4217;5734;5735;5736;5737;5779;5780;5781;5782;5783;11554;11555;16141;16142;16143;16144;16145;16146;20427;20725;20925;25138;25139;25140;25141;25142	5350;5351;5352;5353;7174;7175;7176;7177;7246;7247;7248;7249;7250;14160;14161;19808;19809;19810;19811;19812;19813;25340;25734;25986;31161;31162;31163;31164;31165;31166	5352;7175;7249;14160;19809;25340;25734;25986;31162
MSMEG2541	MSMEG2541	11	11	11	>MSMEG2541 ribosome recycling factor (frr) {Mycobacterium smegmatis MC2}	1	11	11	11	10	8	8	10	8	8	10	8	8	66.5	66.5	66.5	20.824	185	1	37	13	10	14	9.2212e-97	62.7	54.6	58.4	5638100000	1272900000	1090500000	3274800000				644	536;790;820;1405;4151;4404;5615;5718;6040;7252;8193	True;True;True;True;True;True;True;True;True;True;True	560;828;868;1485;4416;4417;4685;5973;6106;6107;6517;7798;8809	1301;2040;2130;2131;2132;3656;3657;3658;10812;10813;10814;10815;10816;10817;10818;11431;14774;14775;14776;14777;14778;15108;15109;15110;15111;15112;15113;15114;16072;16073;16074;19296;19297;19298;22004;22005;22006	1525;2439;2555;2556;2557;4613;4614;4615;13280;13281;13282;13283;13284;13285;13286;13287;13288;14030;18201;18202;18203;18204;18205;18595;18596;18597;18598;18599;18600;18601;19734;19735;19736;24031;24032;24033;27435;27436;27437	1525;2439;2555;4613;13287;14030;18204;18595;19735;24033;27436	460;461;462	1;48;136
MSMEG1472	MSMEG1472	10	10	10	>MSMEG1472 ribosomal protein S5 (rpsE) {Mycobacterium smegmatis MC2}	1	10	10	10	7	6	9	7	6	9	7	6	9	52.6	52.6	52.6	22.042	215	1	33	10	7	16	2.5419e-198	48.4	39.5	47.4	8466400000	1263300000	469740000	6733400000				382	2312;3133;3177;5134;6149;6602;6619;7071;8768;8769	True;True;True;True;True;True;True;True;True;True	2462;3342;3343;3394;3395;5457;6631;7105;7122;7604;9419;9420;9421;9422	5920;7971;7972;7973;7974;8110;8111;8112;8113;13450;13451;16313;17369;17370;17371;17372;17373;17404;18811;18812;18813;23434;23435;23436;23437;23438;23439;23440;23441;23442;23443;23444;23445	7399;9881;9882;9883;9884;9885;10047;10048;10049;10050;16550;16551;20002;21262;21263;21264;21265;21266;21299;23455;23456;23457;23458;23459;29115;29116;29117;29118;29119;29120;29121;29122;29123;29124;29125;29126;29127;29128;29129;29130;29131;29132	7399;9884;10050;16550;20002;21264;21299;23458;29123;29127	269;270;271	71;121;195
MSMEG1970	MSMEG1970	24	24	24	>MSMEG1970 sigma factor {Mycobacterium smegmatis MC2}	1	24	24	24	16	19	21	16	19	21	16	19	21	49.6	49.6	49.6	64.129	583	1	73	17	23	33	0	33.8	42	44.9	12886000000	1262000000	1620900000	10003000000				521	193;1613;1645;1666;2070;2185;2339;3469;3508;3714;3901;4608;5302;5469;6298;6308;6769;6973;7217;7226;7819;8110;8127;8357	True;True;True;True;True;True;True;True;True;True;True;True;True;True;True;True;True;True;True;True;True;True;True;True	199;1706;1707;1744;1768;1769;2198;2325;2492;3702;3741;3954;4148;4903;5640;5819;6787;6797;7277;7498;7762;7771;8404;8405;8724;8741;8983	432;433;4186;4187;4188;4189;4190;4191;4278;4339;4340;4341;4342;4343;5352;5353;5629;5630;5631;5632;6006;6007;6008;8868;8869;8870;8977;8978;8979;9682;9683;9684;10131;10132;10133;10134;10135;10136;11956;11957;11958;13899;13900;13901;14303;14304;16657;16658;16659;16660;16681;16682;16683;16684;18024;18550;19214;19215;19242;19243;20706;20707;20708;20709;20710;21807;21808;21809;21810;21844;21845;21846;2…	485;486;5318;5319;5320;5321;5322;5323;5427;5493;5494;5495;5496;5497;6715;6716;7044;7045;7046;7047;7509;7510;7511;10949;10950;10951;11081;11082;11083;11920;11921;11922;12444;12445;12446;12447;12448;12449;12450;12451;12452;14632;14633;14634;17099;17100;17101;17102;17103;17563;17564;20396;20397;20398;20399;20424;20425;20426;20427;20428;22513;23138;23939;23940;23973;23974;25710;25711;25712;25713;2571…	485;5321;5427;5494;6715;7044;7510;10951;11082;11921;12447;14633;17101;17564;20396;20428;22513;23138;23940;23973;25714;27201;27245;27911	372;373;374;375;376	65;205;446;472;568
MSMEG4692	MSMEG4692	6	6	6	>MSMEG4692 conserved hypothetical protein {Mycobacterium smegmatis MC2}	1	6	6	6	6	5	5	6	5	5	6	5	5	68.8	68.8	68.8	15.899	157	1	28	10	9	9	2.6954e-110	68.8	63.1	63.1	6419700000	1257800000	544650000	4617300000				1176	1950;2010;2396;3016;4227;8715	True;True;True;True;True;True	2069;2133;2551;3213;4494;4495;9363	5024;5025;5026;5206;5207;5208;5209;5210;5211;6130;6131;6132;7654;7655;7656;7657;7658;7659;10993;10994;10995;10996;10997;10998;10999;11000;11001;23273	6329;6330;6331;6545;6546;6547;6548;6549;6550;6551;6552;6553;6554;7648;7649;7650;7651;7652;9503;9504;9505;9506;9507;9508;13507;13508;13509;13510;13511;13512;13513;13514;13515;13516;13517;13518;13519;13520;13521;13522;28905	6329;6546;7651;9503;13520;28905	812;813	46;150
MSMEG5733	MSMEG5733	12	12	12	>MSMEG5733 universal stress protein family {Mycobacterium smegmatis MC2}	1	12	12	12	10	10	12	10	10	12	10	10	12	68.5	68.5	68.5	29.819	292	1	49	14	12	23	0	63.4	66.1	68.5	8728400000	1246100000	881030000	6601300000				1424	144;167;168;1169;2859;3513;4842;5616;6175;7135;7273;9121	True;True;True;True;True;True;True;True;True;True;True;True	148;173;174;1236;3042;3746;5150;5974;6658;7672;7673;7820;9798	310;311;312;313;314;315;373;374;375;376;377;378;379;380;2996;2997;2998;2999;3000;7230;7231;7232;7233;7234;7235;8988;8989;8990;8991;8992;12576;12577;12578;12579;14779;16357;16358;16359;18978;18979;18980;18981;18982;19347;19348;19349;19350;24318;24319	352;353;354;355;356;357;419;420;421;422;423;424;425;426;427;3580;3581;3582;3583;3584;8983;8984;8985;8986;8987;8988;8989;8990;8991;8992;8993;11092;11093;11094;11095;11096;15415;15416;15417;15418;15419;18206;20051;20052;20053;23655;23656;23657;23658;23659;23660;23661;23662;23663;23664;24084;24085;24086;24087;30175;30176	355;420;424;3583;8986;11096;15417;18206;20053;23663;24085;30176	976	190
MSMEG3147	MSMEG3147	17	17	16	>MSMEG3147 ATPase, MoxR family (moxR) {Mycobacterium smegmatis MC2}	1	17	17	16	11	12	17	11	12	17	10	11	16	65.4	65.4	62	41.588	387	1	53	15	15	23	3.153e-214	38	37.7	65.4	8574700000	1244000000	880960000	6449800000				815	965;1188;1780;2474;3007;4071;4125;4207;4243;5211;5309;5572;5760;6397;7738;8824;9006	True;True;True;True;True;True;True;True;True;True;True;True;True;True;True;True;True	1024;1258;1892;2632;3204;4329;4389;4473;4511;5542;5648;5927;6170;6171;6887;8315;9481;9482;9680	2490;2491;2492;3056;3057;4651;4652;4653;4654;4655;4656;6302;7633;7634;7635;7636;7637;7638;10564;10565;10566;10744;10948;10949;10950;11028;13628;13629;13630;13914;13915;13916;14543;14544;14545;14546;14547;14548;15222;15223;15224;15225;15226;16896;20459;20460;23581;23582;23583;23584;24060;24061;24062	2957;2958;2959;2960;2961;3646;3647;5894;5895;5896;5897;5898;5899;5900;5901;5902;5903;5904;7866;9482;9483;9484;9485;9486;9487;12968;12969;12970;13193;13453;13454;13455;13552;13553;16754;16755;16756;17116;17117;17118;17836;17837;17838;17839;17840;17841;17842;17843;18724;18725;18726;18727;18728;20687;25374;25375;25376;29306;29307;29308;29309;29861;29862;29863	2959;3646;5898;7866;9484;12969;13193;13454;13553;16755;17116;17839;18725;20687;25374;29308;29862	568;569	73;167
MSMEG1809	MSMEG1809	14	14	14	>MSMEG1809 putative thiosulfate sulfurtransferase [2.8.1.1] {Mycobacterium smegmatis MC2}	1	14	14	14	10	12	14	10	12	14	10	12	14	55.6	55.6	55.6	32.85	295	1	53	15	17	21	2.1123e-134	38.3	48.8	55.6	11252000000	1234200000	1683900000	8334100000				475	394;1590;1691;1881;3889;5597;6105;6176;6463;6496;7100;7178;7674;8787	True;True;True;True;True;True;True;True;True;True;True;True;True;True	413;1680;1797;1995;4134;5954;6587;6659;6958;6992;7635;7721;8247;8248;9443	972;973;974;975;976;4133;4134;4135;4136;4137;4400;4401;4402;4864;4865;4866;10087;10088;10089;10090;10091;10092;10093;10094;14702;16239;16240;16241;16360;16361;16362;17052;17146;17147;17148;17149;17150;18887;18888;19115;19116;19117;20286;20287;20288;20289;20290;20291;20292;20293;20294;23496;23497	1149;1150;1151;1152;1153;5261;5262;5263;5264;5265;5571;5572;5573;6142;6143;6144;6145;6146;12398;12399;12400;12401;12402;12403;12404;12405;18102;18103;19923;19924;19925;20054;20055;20056;20057;20058;20059;20060;20061;20062;20887;21003;21004;21005;21006;21007;21008;23556;23557;23824;23825;23826;25166;25167;25168;25169;25170;25171;25172;25173;25174;29205;29206	1153;5263;5573;6144;12402;18103;19924;20058;20887;21005;23556;23824;25168;29205	345	190
MSMEG6189	MSMEG6189	12	12	12	>MSMEG6189 transcriptional regulator, Crp/Fnr family {Mycobacterium smegmatis MC2}	1	12	12	12	10	9	12	10	9	12	10	9	12	66.1	66.1	66.1	24.775	224	1	41	12	11	18	1.1967e-157	62.5	50.4	66.1	8787700000	1217900000	815310000	6754400000				1512	447;607;1187;2154;2482;3005;5675;6433;6718;7835;7956;8917	True;True;True;True;True;True;True;True;True;True;True;True	468;635;1257;2293;2294;2640;3201;6045;6924;7223;8426;8556;9586	1091;1092;1093;1487;1488;1489;1490;3051;3052;3053;3054;3055;5557;5558;5559;5560;5561;5562;6323;6324;6325;7624;7625;7626;7627;7628;14997;14998;16970;16971;16972;17918;20751;20752;21035;21036;21037;23825;23826;23827;23828	1291;1292;1293;1768;1769;1770;1771;3640;3641;3642;3643;3644;3645;6966;6967;6968;6969;6970;6971;6972;7891;7892;7893;7894;7895;9472;9473;9474;9475;9476;18473;18474;20779;20780;20781;22406;25767;25768;26121;26122;26123;26124;26125;29588;29589;29590;29591	1291;1769;3643;6967;7894;9475;18473;20779;22406;25768;26122;29590	1008;1009	72;77
MSMEG6907	MSMEG6907	10	10	10	>MSMEG6907 MmcI protein {Mycobacterium smegmatis MC2}	1	10	10	10	7	8	8	7	8	8	7	8	8	40.4	40.4	40.4	29.299	265	1	28	9	8	11	1.1963e-83	34	37	36.2	5991100000	1204300000	723370000	4063400000				1667	1764;2017;4023;4701;4979;5207;6008;6411;7785;8022	True;True;True;True;True;True;True;True;True;True	1873;2141;4278;5002;5294;5538;6480;6481;6901;8367;8628	4602;4603;5229;5230;5231;10437;10438;10439;10440;12199;12200;12201;13097;13098;13621;15980;15981;15982;15983;15984;16923;20607;20608;20609;20610;20611;21223;21224	5820;5821;5822;6575;6576;6577;12820;12821;12822;12823;14921;14922;14923;14924;14925;16115;16116;16746;19622;19623;19624;19625;19626;19627;20720;25584;25585;25586;25587;25588;25589;26367;26368	5820;6576;12822;14921;16116;16746;19624;20720;25588;26367	1094	91
MSMEG3106	MSMEG3106	10	10	10	>MSMEG3106 quinone oxidoreductase [1.6.5.5] {Mycobacterium smegmatis MC2}	1	10	10	10	10	9	8	10	9	8	10	9	8	47	47	47	34.022	330	1	34	12	11	11	4.0624e-127	47	43.6	37.6	7745500000	1180600000	721370000	5843600000				801	196;431;3341;4311;5193;6258;6302;7289;7398;8561	True;True;True;True;True;True;True;True;True;True	202;451;3566;4584;5524;6746;6791;7838;7956;9199	436;437;438;1055;1056;1057;8508;8509;11205;11206;11207;13580;16554;16555;16556;16557;16558;16559;16666;16667;16668;16669;16670;19384;19385;19386;19387;19388;19650;19651;19652;22860;22861;22862	489;490;491;492;493;494;495;496;497;498;499;500;1245;1246;1247;10502;10503;10504;10505;10506;13755;13756;13757;16696;20283;20284;20285;20286;20287;20288;20406;20407;20408;20409;20410;20411;20412;24124;24125;24126;24127;24128;24129;24130;24131;24457;24458;24459;28422;28423;28424	495;1246;10506;13756;16696;20286;20406;24127;24459;28424
MSMEG2379	MSMEG2379	13	13	13	>MSMEG2379 3-isopropylmalate dehydrogenase (leuB) [1.1.1.85] {Mycobacterium smegmatis MC2}	1	13	13	13	8	8	13	8	8	13	8	8	13	66.7	66.7	66.7	35.457	336	1	46	10	11	25	8.2738e-213	52.7	47	66.7	10767000000	1175500000	820450000	8771500000				592	1161;2380;3476;3625;4446;4684;5408;5653;7582;7840;7844;8222;9384	True;True;True;True;True;True;True;True;True;True;True;True;True	1228;2534;3709;3860;4729;4983;5751;6014;8149;8431;8432;8433;8437;8839;8840;10075	2981;2982;2983;6095;6096;6097;6098;6099;8880;8881;8882;8883;9294;11533;12166;12167;12168;12169;14141;14142;14143;14920;14921;14922;14923;14924;14925;20060;20061;20062;20766;20767;20768;20769;20770;20771;20772;20773;20774;20783;20784;22064;22065;22066;22067;24937	3564;3565;3566;7610;7611;7612;7613;7614;10962;10963;10964;10965;10966;10967;11417;14137;14887;14888;14889;14890;17385;17386;17387;18370;18371;18372;18373;18374;18375;18376;18377;18378;18379;18380;24907;24908;24909;25786;25787;25788;25789;25790;25791;25792;25793;25794;25795;25796;25797;25798;25799;25800;25801;25810;25811;27512;27513;27514;27515;27516;30924	3564;7611;10964;11417;14137;14888;17386;18374;24908;25800;25811;27513;30924	434;435;436	217;265;289
MSMEG3895	MSMEG3895	10	10	10	>MSMEG3895 proteasome beta subunit {Mycobacterium smegmatis MC2}	1	10	10	10	8	7	9	8	7	9	8	7	9	45.9	45.9	45.9	32.131	303	1	31	9	8	14	1.9247e-154	41.9	38.6	42.6	6515700000	1173900000	687200000	4654700000				1005	3068;3183;4481;4792;5639;5657;7268;7528;8244;9465	True;True;True;True;True;True;True;True;True;True	3270;3402;4767;5097;5998;6018;7815;8091;8864;10159	7800;7801;7802;7803;7804;8125;8126;8127;8128;8129;11613;12450;12451;12452;14889;14890;14939;14940;14941;19337;19940;19941;19942;22148;22149;22150;22151;22152;25169;25170;25171	9686;9687;9688;9689;9690;9691;10062;10063;10064;10065;10066;10067;10068;10069;14221;15257;15258;15259;15260;18335;18336;18402;18403;18404;24074;24775;24776;24777;27623;27624;27625;27626;27627;27628;27629;27630;31198;31199;31200	9689;10064;14221;15258;18336;18403;24074;24776;27628;31199	702	87
MSMEG1974	MSMEG1974	6	6	6	>MSMEG1974 propane monooxygenase coupling protein {Mycobacterium smegmatis MC2}	1	6	6	6	5	4	5	5	4	5	5	4	5	84.2	84.2	84.2	12.533	114	1	26	7	8	11	1.2679e-49	56.1	50	71.9	4992300000	1162400000	483560000	3346300000				525	1956;5139;5825;7224;7818;8969	True;True;True;True;True;True	2075;2076;5462;6276;6277;7769;8402;8403;9641;9642	5036;5037;5038;5039;13460;15512;15513;19237;19238;20694;20695;20696;20697;20698;20699;20700;20701;20702;20703;20704;20705;23954;23955;23956;23957;23958	6345;6346;6347;6348;16560;16561;19055;19056;23968;23969;25691;25692;25693;25694;25695;25696;25697;25698;25699;25700;25701;25702;25703;25704;25705;25706;25707;25708;25709;29732;29733;29734;29735;29736	6348;16560;19055;23968;25699;29735	382;383;384;385;386	4;33;47;87;95
MSMEG3086	MSMEG3086	9	9	9	>MSMEG3086 triosephosphate isomerase (tpiA) [5.3.1.1] {Mycobacterium smegmatis MC2}	1	9	9	9	8	7	7	8	7	7	8	7	7	55.6	55.6	55.6	27.377	261	1	36	13	9	14	5.0307e-169	45.2	46.4	39.1	4515500000	1158200000	634660000	2722600000				793	1805;2864;3292;5492;5769;7334;8105;8329;8698	True;True;True;True;True;True;True;True;True	1917;3047;3513;5842;6188;6189;7888;8719;8954;9338	4704;4705;4706;7249;7250;8380;8381;8382;8383;8384;14357;15278;15279;15280;15281;15282;15283;15284;15285;15286;19505;19506;19507;21790;21791;21792;21793;21794;21795;21796;22339;22340;22341;22342;23216;23217	5960;5961;5962;9007;9008;9009;10348;10349;10350;10351;10352;10353;10354;10355;10356;10357;17620;18791;18792;18793;18794;18795;18796;18797;18798;18799;24277;24278;24279;27181;27182;27183;27184;27185;27186;27187;27840;27841;27842;27843;27844;28845;28846	5961;9009;10350;17620;18799;24278;27184;27844;28845	542	13
MSMEG0835	MSMEG0835	5	5	5	>MSMEG0835 copper/zinc superoxide dismutase (sodC) [1.15.1.1] {Mycobacterium smegmatis MC2}	1	5	5	5	2	2	5	2	2	5	2	2	5	37.4	37.4	37.4	21.493	219	1	20	4	4	12	1.0106e-54	10.5	10.5	37.4	6323100000	1156200000	609000000	4557900000				202	246;5467;5607;7401;7425	True;True;True;True;True	256;5817;5965;7959;7983	561;562;14295;14296;14297;14298;14299;14300;14301;14754;19656;19657;19658;19659;19703;19704;19705;19706;19707;19708	656;657;17555;17556;17557;17558;17559;17560;17561;18180;24463;24464;24465;24466;24516;24517;24518;24519;24520;24521	656;17559;18180;24465;24518
MSMEG1470	MSMEG1470	8	8	8	>MSMEG1470 50S ribosomal protein L6 {Mycobacterium smegmatis MC2}	1	8	8	8	6	6	8	6	6	8	6	6	8	62	62	62	19.453	179	1	27	8	9	10	4.2162e-213	40.2	40.2	62	4132800000	1135800000	614130000	2382800000				380	291;2632;3256;3342;5691;7762;8465;9324	True;True;True;True;True;True;True;True	305;2796;3477;3567;6068;6069;8339;9097;10012	666;667;668;669;670;671;6698;8290;8510;8511;8512;15043;15044;15045;15046;20515;20516;20517;20518;20519;20520;22634;22635;22636;24801;24802;24803	774;775;776;777;778;779;8353;10239;10507;10508;10509;10510;10511;18524;18525;18526;18527;25454;25455;25456;25457;25458;25459;25460;25461;25462;25463;25464;25465;25466;28158;28159;28160;30761;30762;30763	777;8353;10239;10508;18525;25459;28159;30762	268	88
MSMEG1583	MSMEG1583	20	19	19	>MSMEG1583 chaperonin GroL (groL) {Mycobacterium smegmatis MC2}	1	20	19	19	15	13	18	14	12	17	14	12	17	51.5	49.8	49.8	56.152	540	1	53	17	15	21	1.3967e-255	39.1	34.6	46.5	10759000000	1135000000	1071600000	8552300000				420	24;25;396;522;844;1360;1837;1990;2293;3250;4253;4603;6063;6815;6882;6910;7829;8152;8410;8411	True;True;True;True;True;True;True;True;True;True;True;False;True;True;True;True;True;True;True;True	24;25;415;546;893;1438;1439;1950;2113;2442;3471;4523;4897;6540;7327;7400;7431;8419;8766;9037;9038	51;52;53;54;55;56;978;979;980;981;982;983;1269;1270;1271;2179;2180;2181;3562;3563;3564;3565;3566;4778;4779;5141;5142;5143;5144;5882;8281;11053;11054;11940;11941;11942;16127;16128;16129;18136;18335;18336;18337;18410;18411;20735;21897;21898;21899;21900;21901;21902;22523;22524;22525;22526	60;61;62;63;64;65;1155;1156;1157;1158;1159;1160;1161;1162;1163;1164;1165;1166;1167;1490;1491;1492;2609;2610;2611;4497;4498;4499;4500;4501;6041;6042;6465;6466;6467;6468;6469;7359;10228;10229;13578;13579;13580;13581;13582;13583;14609;14610;14611;14612;14613;19793;19794;19795;22651;22895;22896;22897;22978;22979;25748;27298;27299;27300;27301;27302;27303;27304;27305;27306;27307;27308;27309;27310;27311…	60;64;1161;1491;2610;4501;6042;6466;7359;10228;13582;14609;19794;22651;22896;22979;25748;27305;28046;28047	294	164
MSMEG1467	MSMEG1467	10	10	10	>MSMEG1467 50S ribosomal protein L5 {Mycobacterium smegmatis MC2}	1	10	10	10	8	8	10	8	8	10	8	8	10	70.1	70.1	70.1	21.122	187	1	34	10	8	16	1.588e-89	55.1	59.4	70.1	6355600000	1130100000	358320000	4867200000				377	682;683;1825;1947;3166;4986;4992;5827;6355;9069	True;True;True;True;True;True;True;True;True;True	714;715;1937;1938;2066;3378;5303;5310;6279;6280;6844;9743;9744	1676;1677;1678;1679;1680;1681;4748;4749;4750;4751;4752;4753;4754;4755;5017;8078;8079;8080;13117;13118;13130;13131;13132;13133;15515;15516;15517;15518;16806;16807;16808;24207;24208;24209	1982;1983;1984;1985;1986;1987;1988;1989;1990;1991;6009;6010;6011;6012;6013;6014;6015;6016;6017;6018;6322;10012;10013;10014;16139;16140;16164;16165;16166;16167;16168;16169;16170;16171;19058;19059;19060;19061;20583;20584;20585;20586;30039;30040;30041	1985;1989;6012;6322;10013;16140;16167;19059;20583;30040	262;263;264;265;266	33;45;103;144;159
MSMEG5136	MSMEG5136	5	5	5	>MSMEG5136 helix-turn-helix motif {Mycobacterium smegmatis MC2}	1	5	5	5	5	5	3	5	5	3	5	5	3	44	44	44	16.674	150	1	18	6	7	5	8.6283e-43	44	44	23.3	5482200000	1112800000	1189800000	3179600000				1284	3243;3428;5382;5540;6036	True;True;True;True;True	3464;3658;5725;5892;6513	8263;8264;8265;8772;8773;14088;14089;14090;14091;14092;14463;14464;14465;14466;14467;14468;16059;16060	10209;10210;10211;10846;10847;17315;17316;17317;17318;17319;17739;17740;17741;17742;17743;17744;17745;17746;17747;17748;19720;19721	10210;10846;17317;17740;19720
MSMEG5515	MSMEG5515	15	15	15	>MSMEG5515 bifunctional purine biosynthesis protein PurH (purH) [2.1.2.3 3.5.4.10] {Mycobacterium smegmatis MC2}	1	15	15	15	11	8	15	11	8	15	11	8	15	40.2	40.2	40.2	55.407	527	1	44	14	10	20	1.4283e-127	28.3	19.7	40.2	7011100000	1110500000	440060000	5460600000				1369	442;589;706;1273;3110;4134;4489;4671;5913;6406;7632;7681;7752;8175;8487	True;True;True;True;True;True;True;True;True;True;True;True;True;True;True	462;617;740;1347;3314;4398;4775;4970;6377;6896;8200;8256;8329;8790;9119	1081;1439;1440;1441;1442;1443;1749;1750;1751;3363;7903;7904;7905;10765;10766;10767;11625;11626;11627;11628;11629;12131;12132;15713;15714;16909;16910;20187;20314;20315;20316;20317;20318;20319;20488;20489;20490;21955;21956;21957;22687;22688;22689;22690	1277;1715;1716;1717;1718;1719;2081;2082;2083;4214;4215;9800;9801;9802;13221;13222;13223;13224;14234;14235;14236;14237;14238;14839;14840;19287;19288;20701;20702;25058;25201;25202;25203;25204;25205;25206;25207;25208;25209;25210;25411;25412;25413;25414;27375;27376;27377;27378;28227;28228;28229;28230	1277;1718;2082;4214;9801;13222;14234;14839;19288;20702;25058;25207;25413;27378;28228
MSMEG1635	MSMEG1635	9	9	9	>MSMEG1635 nitroreductase family protein {Mycobacterium smegmatis MC2}	1	9	9	9	9	7	9	9	7	9	9	7	9	44.6	44.6	44.6	23.77	213	1	27	10	7	10	6.8879e-88	44.6	38.5	44.6	5879000000	1102500000	386270000	4390200000				429	609;3106;3623;5222;6294;6644;6656;7138;7781	True;True;True;True;True;True;True;True;True	637;3310;3858;5554;6783;7148;7160;7677;8362	1492;1493;1494;7888;7889;7890;7891;7892;9288;9289;9290;13653;13654;16648;16649;16650;17722;17723;17724;17749;17750;18991;18992;18993;20580;20581;20582	1773;1774;1775;1776;9783;9784;9785;9786;9787;9788;9789;11411;11412;11413;16783;16784;20385;20386;20387;20388;22186;22187;22188;22217;22218;23675;23676;23677;23678;23679;25540;25541;25542	1774;9786;11412;16784;20387;22187;22218;23678;25541
MSMEG3050	MSMEG3050	3	3	3	>MSMEG3050 integration host factor {Mycobacterium smegmatis MC2}	1	3	3	3	3	3	3	3	3	3	3	3	3	13.9	13.9	13.9	30.323	274	1	19	4	4	11	2.1496e-35	13.9	13.9	13.9	6918200000	1101600000	849800000	4966800000				772	902;6538;8844	True;True;True	958;959;7036;9505	2328;2329;2330;2331;2332;2333;2334;2335;2336;2337;2338;2339;2340;17232;17233;17234;23641;23642;23643	2773;2774;2775;2776;2777;2778;2779;2780;2781;2782;2783;2784;2785;2786;2787;2788;21113;21114;21115;21116;21117;21118;29369;29370;29371;29372;29373;29374;29375;29376	2785;21114;29372	532	245
MSMEG5824	MSMEG5824	20	20	20	>MSMEG5824 phosphoribosylformylglycinamidine synthase II (purL) [6.3.5.3] {Mycobacterium smegmatis MC2}	1	20	20	20	11	14	19	11	14	19	11	14	19	30.3	30.3	30.3	81.011	765	1	55	14	18	23	1.2353e-230	20.8	24.6	29.4	10019000000	1084400000	1550100000	7384000000				1439	20;124;393;1478;2062;2476;3010;3190;3854;5036;5287;6265;6731;7941;8369;8541;8607;8682;9345;9506	True;True;True;True;True;True;True;True;True;True;True;True;True;True;True;True;True;True;True;True	20;128;412;1564;2190;2634;3207;3409;4098;5355;5625;6753;7237;8539;8995;9176;9245;9321;10033;10201	41;42;43;263;264;265;970;971;3852;5333;5334;6306;7642;7643;7644;8139;8140;8141;8142;8143;8144;10006;13239;13240;13241;13854;13855;13856;13857;13858;13859;16577;16578;17944;20995;20996;20997;22430;22431;22432;22433;22804;22805;22806;22807;22808;22988;23176;23177;23178;24858;25263;25264;25265;25266	49;50;51;292;293;294;1147;1148;4863;6695;6696;7870;9491;9492;9493;10082;10083;10084;10085;10086;10087;12306;16293;16294;16295;16296;16297;16298;16299;17038;17039;17040;17041;17042;17043;20309;20310;22432;26064;26065;26066;26067;27942;27943;27944;27945;27946;28356;28357;28358;28359;28360;28361;28568;28799;28800;28801;30827;31309;31310;31311;31312;31313;31314	50;294;1147;4863;6696;7870;9491;10083;12306;16297;17041;20309;22432;26065;27943;28356;28568;28800;30827;31313
MSMEG0216	MSMEG0216	9	9	9	>MSMEG0216 3-hydroxyacyl-CoA dehydrogenase {Mycobacterium smegmatis MC2}	1	9	9	9	9	7	9	9	7	9	9	7	9	47.3	47.3	47.3	26.605	260	1	35	10	9	16	2.9281e-112	47.3	33.5	47.3	5608100000	1081900000	640460000	3885700000				75	779;1409;1566;2984;4855;4873;8728;9015;9016	True;True;True;True;True;True;True;True;True	814;1489;1655;3178;5164;5182;5183;9377;9689;9690	2010;2011;2012;2013;3665;3666;3667;4076;4077;4078;7563;7564;7565;12607;12608;12609;12830;12831;12832;12833;12834;23311;23312;23313;23314;23315;23316;24078;24079;24080;24081;24082;24083;24084;24085	2404;2405;2406;2407;4623;4624;4625;5179;5180;5181;9397;9398;9399;9400;15456;15457;15458;15785;15786;15787;15788;15789;15790;28961;28962;28963;28964;28965;28966;28967;29880;29881;29882;29883;29884;29885;29886;29887	2405;4624;5181;9399;15457;15790;28962;29881;29884	61;62	234;244
MSMEG2440	MSMEG2440	5	5	5	>MSMEG2440 ribosomal protein L19 (rplS) {Mycobacterium smegmatis MC2}	1	5	5	5	4	2	5	4	2	5	4	2	5	34.4	34.4	34.4	18.262	163	1	17	6	3	8	6.3252e-48	27	20.9	34.4	5689400000	1072800000	380680000	4235900000				627	1316;2237;4429;6369;7599	True;True;True;True;True	1391;2384;4712;6858;8167	3467;3468;3469;3470;3471;5745;5746;11496;11497;16830;20101;20102;20103;20104;20105;20106;20107	4360;4361;4362;4363;4364;4365;4366;4367;7185;7186;14100;14101;20612;24957;24958;24959;24960;24961;24962;24963;24964	4367;7185;14100;20612;24961
MSMEG1681	MSMEG1681	5	5	5	>MSMEG1681 endoribonuclease L-PSP superfamily {Mycobacterium smegmatis MC2}	1	5	5	5	5	4	5	5	4	5	5	4	5	44.9	44.9	44.9	16.217	147	1	28	9	8	11	1.6351e-60	44.9	34	44.9	4690800000	1071800000	903580000	2715400000				448	803;2235;3253;3396;8960	True;True;True;True;True	845;846;847;2382;3474;3625;9632	2075;2076;2077;2078;2079;2080;2081;2082;2083;2084;2085;2086;2087;2088;2089;2090;2091;5740;5741;5742;8285;8286;8287;8626;8627;23933;23934;23935	2495;2496;2497;2498;2499;2500;2501;2502;2503;2504;2505;2506;2507;2508;2509;2510;2511;2512;2513;2514;7180;7181;7182;10233;10234;10235;10236;10645;10646;29708;29709;29710;29711;29712	2499;7180;10236;10646;29711	327;328	71;76
MSMEG3894	MSMEG3894	7	7	7	>MSMEG3894 proteasome alpha subunit {Mycobacterium smegmatis MC2}	1	7	7	7	6	7	7	6	7	7	6	7	7	33.8	33.8	33.8	25.516	234	1	22	6	7	9	7.7148e-77	29.9	33.8	33.8	6386900000	1044300000	712220000	4630300000				1004	747;2556;2956;4281;7069;7070;8851	True;True;True;True;True;True;True	781;2716;3146;4554;7602;7603;9513	1941;1942;1943;6499;6500;6501;7494;7495;11134;11135;11136;11137;18804;18805;18806;18807;18808;18809;18810;23659;23660;23661	2319;2320;2321;8098;8099;8100;9327;9328;13670;13671;13672;13673;13674;13675;23444;23445;23446;23447;23448;23449;23450;23451;23452;23453;23454;29392;29393;29394	2319;8099;9328;13673;23446;23449;29392
MSMEG3689	MSMEG3689	8	8	8	>MSMEG3689 sodium:solute symporter {Mycobacterium smegmatis MC2}	1	8	8	8	6	3	8	6	3	8	6	3	8	14.8	14.8	14.8	61.275	574	1	22	7	3	12	3.0788e-84	11	3	14.8	5979300000	1009500000	220550000	4749200000				946	788;1648;1999;6131;6714;7171;7189;7329	True;True;True;True;True;True;True;True	824;825;1747;2122;6613;7219;7712;7732;7882	2035;2036;2037;4281;4282;4283;4284;5167;5168;16285;17906;17907;17908;17909;17910;19086;19087;19088;19139;19140;19489;19490	2434;2435;2436;5430;5431;5432;5433;6501;6502;6503;19974;22393;22394;22395;22396;22397;22398;23785;23786;23787;23788;23853;23854;24260;24261	2436;5432;6503;19974;22395;23786;23853;24261	667	292
MSMEG6092	MSMEG6092	2	2	2	>MSMEG6092 Lsr2 protein {Mycobacterium smegmatis MC2}	1	2	2	2	2	2	2	2	2	2	2	2	2	17.5	17.5	17.5	12.454	114	1	8	2	2	4	3.4139e-14	17.5	17.5	17.5	5303600000	994490000	598000000	3711100000				1486	4164;6559	True;True	4430;7059	10845;10846;10847;10848;10849;17273;17274;17275	13321;13322;13323;13324;13325;13326;13327;13328;13329;21161;21162;21163	13324;21163
MSMEG1670	MSMEG1670	15	15	15	>MSMEG1670 succinate dehydrogenase, flavoprotein subunit (sdhA) [1.3.99.1] {Mycobacterium smegmatis MC2}	1	15	15	15	13	11	14	13	11	14	13	11	14	36.5	36.5	36.5	64.393	584	1	55	18	13	24	4.9995e-184	27.9	25.2	35.3	8470300000	977380000	703590000	6789300000				442	443;586;1330;1811;2765;3134;3612;4768;4901;5235;6310;6374;7137;7993;8109	True;True;True;True;True;True;True;True;True;True;True;True;True;True;True	463;464;614;1406;1923;2937;2938;3344;3345;3847;5072;5211;5567;6799;6864;7675;7676;8597;8723	1082;1083;1426;1427;1428;3504;4717;4718;4719;4720;7003;7004;7005;7006;7007;7008;7975;7976;7977;7978;7979;7980;9260;9261;9262;9263;12383;12384;12385;12386;12387;12882;12883;12884;13681;13682;13683;16686;16687;16845;16846;16847;18984;18985;18986;18987;18988;18989;18990;21155;21156;21157;21158;21805;21806	1278;1279;1691;1692;1693;4422;5975;5976;5977;5978;5979;8712;8713;8714;8715;8716;8717;9886;9887;9888;9889;9890;9891;9892;11379;11380;11381;11382;11383;15151;15152;15153;15154;15155;15842;15843;15844;16818;16819;16820;16821;16822;16823;16824;16825;20430;20431;20630;20631;20632;20633;23667;23668;23669;23670;23671;23672;23673;23674;26283;26284;26285;26286;26287;27197;27198	1278;1691;4422;5978;8716;9889;11380;15153;15843;16825;20431;20632;23672;26286;27198	314;315;316;317;318;319	237;294;427;434;462;549
MSMEG1347	MSMEG1347	9	9	9	>MSMEG1347 ribosomal protein L1 (rplA) {Mycobacterium smegmatis MC2}	1	9	9	9	6	5	7	6	5	7	6	5	7	42.6	42.6	42.6	25.019	235	1	21	8	6	7	6.5306e-86	26.8	25.5	30.2	2609300000	966710000	529890000	1112700000				344	344;3124;3356;4528;4590;5660;7650;8246;8957	True;True;True;True;True;True;True;True;True	360;3331;3581;4816;4884;6021;8220;8866;9629	834;7940;8535;8536;8537;8538;8539;11776;11777;11778;11779;11916;11917;14950;20228;22154;22155;22156;23926;23927;23928	993;9847;10537;10538;10539;10540;10541;14438;14439;14440;14441;14585;14586;18414;25101;27632;27633;27634;29700;29701;29702	993;9847;10539;14440;14586;18414;25101;27632;29701
MSMEG0001	MSMEG0001	14	14	14	>MSMEG0001 DNA polymerase III, beta subunit (dnaN) [2.7.7.7] {Mycobacterium smegmatis MC2}	1	14	14	14	8	6	14	8	6	14	8	6	14	47.4	47.4	47.4	41.324	397	1	34	10	7	17	3.9323e-105	30.2	25.7	47.4	7151900000	956000000	498350000	5697600000				32	299;730;1040;1328;1421;1857;2119;5056;5348;5689;6432;7537;8200;8911	True;True;True;True;True;True;True;True;True;True;True;True;True;True	313;764;1101;1404;1502;1970;2249;5376;5688;6064;6065;6923;8100;8817;9580	685;686;687;688;689;1894;1895;1896;1897;1898;1899;2661;2662;3499;3500;3691;4817;4818;5478;13277;13278;14010;15035;15036;15037;16967;16968;16969;19957;22030;22031;23803;23804;23805	794;795;796;797;798;799;2256;2257;2258;2259;2260;2261;3158;3159;4414;4415;4653;6091;6092;6875;16336;16337;16338;17222;18516;18517;18518;20775;20776;20777;20778;24793;24794;27473;27474;29565;29566;29567	797;2261;3158;4414;4653;6091;6875;16337;17222;18516;20777;24794;27474;29567	39;40	297;391
MSMEG1078	MSMEG1078	8	8	8	>MSMEG1078 hydrolase {Mycobacterium smegmatis MC2}	1	8	8	8	7	8	6	7	8	6	7	8	6	33.9	33.9	33.9	27.104	248	1	31	11	13	7	5.8149e-59	33.9	33.9	30.6	3237700000	943920000	1241300000	1052400000				292	1134;1504;1846;2218;5421;6662;7332;8525	True;True;True;True;True;True;True;True	1199;1591;1959;2363;5764;7166;7885;7886;9159	2905;2906;2907;3917;3918;3919;3920;3921;4792;4793;4794;4795;4796;5704;5705;5706;5707;5708;14172;17756;17757;19496;19497;19498;19499;19500;19501;22768;22769;22770;22771	3462;3463;3464;3465;3466;4968;4969;4970;4971;4972;6057;6058;6059;6060;6061;6062;7142;7143;7144;7145;7146;17422;22224;22225;24268;24269;24270;24271;24272;24273;28316;28317;28318;28319	3463;4971;6061;7146;17422;22225;24271;28318	196	77
MSMEG0317	MSMEG0317	12	12	12	>MSMEG0317 conserved hypothetical protein {Mycobacterium smegmatis MC2}	1	12	12	12	9	11	12	9	11	12	9	11	12	47.7	47.7	47.7	42.818	394	1	47	13	15	19	0	37.6	47.5	47.7	6412600000	943500000	549320000	4919800000				99	367;537;1822;2711;4518;6050;6473;6867;7575;7605;8114;8951	True;True;True;True;True;True;True;True;True;True;True;True	385;561;1934;2882;4806;6527;6968;6969;7383;8142;8173;8728;9623	901;902;903;1302;1303;4739;4740;4741;4742;4743;4744;6890;6891;6892;11711;16089;16090;16091;16092;16093;17077;17078;17079;17080;17081;17082;17083;17084;17085;17086;18287;18288;18289;18290;18291;20045;20046;20047;20116;20117;20118;21817;21818;21819;23913;23914;23915	1067;1068;1069;1070;1526;1527;6000;6001;6002;6003;6004;6005;8581;8582;8583;14340;19751;19752;19753;19754;19755;20923;20924;20925;20926;20927;20928;20929;20930;20931;20932;20933;20934;22837;22838;22839;22840;22841;24891;24892;24893;24894;24973;24974;24975;24976;27209;27210;27211;27212;27213;29686;29687;29688;29689	1067;1526;6003;8582;14340;19754;20927;22838;24892;24976;27210;29686	76	116
MSMEG6431	MSMEG6431	7	7	7	>MSMEG6431 conserved hypothetical protein {Mycobacterium smegmatis MC2}	1	7	7	7	7	7	6	7	7	6	7	7	6	64.8	64.8	64.8	15.994	142	1	29	9	13	7	5.1706e-77	64.8	64.8	57.7	3566800000	935470000	805570000	1825700000				1597	2118;3215;4078;4819;6875;7838;8040	True;True;True;True;True;True;True	2248;3435;4336;5127;7392;7393;8429;8647	5475;5476;5477;8194;8195;8196;10594;10595;10596;10597;10598;12520;12521;12522;12523;12524;18311;18312;18313;18314;18315;20759;20760;20761;20762;20763;21263;21264;21265	6872;6873;6874;10138;10139;10140;13000;13001;13002;13003;13004;13005;15348;15349;15350;15351;15352;15353;22865;22866;22867;22868;22869;22870;25776;25777;25778;25779;25780;25781;25782;25783;26427;26428;26429;26430	6874;10138;13001;15353;22866;25777;26428	1065;1066;1067	48;69;102
MSMEG6897	MSMEG6897	4	4	4	>MSMEG6897 ribosomal protein S6 (rpsF) {Mycobacterium smegmatis MC2}	1	4	4	4	4	4	3	4	4	3	4	4	3	43.8	43.8	43.8	10.975	96	1	14	5	5	4	2.7598e-29	43.8	43.8	32.3	3759500000	927110000	703220000	2129100000				1662	339;4688;6434;8016	True;True;True;True	355;4987;6925;8622	817;818;12175;12176;12177;16973;16974;16975;21210;21211;21212;21213;21214;21215	972;973;14896;14897;14898;20782;20783;20784;20785;26349;26350;26351;26352;26353;26354;26355;26356;26357;26358	972;14897;20782;26353
MSMEG6091	MSMEG6091	32	32	31	>MSMEG6091 negative regulator of genetic competence ClpC/mecB {Mycobacterium smegmatis MC2}	1	32	32	31	21	20	29	21	20	29	21	19	28	54.1	54.1	53.3	93.552	848	1	84	23	22	39	0	35.5	28.3	50.8	8529400000	908250000	914950000	6706200000				1485	501;529;1103;1651;1824;1994;2028;2207;2603;2819;2869;2900;2937;3557;4051;4747;4826;5431;5688;5752;5802;5978;6061;6445;6481;6572;6695;7055;7196;7476;8616;8864	True;True;True;True;True;True;True;True;True;True;True;True;True;True;True;True;True;True;True;True;True;True;True;True;True;True;True;True;True;True;True;True	525;553;1168;1750;1936;2117;2153;2351;2766;2998;3052;3084;3124;3791;4307;5051;5134;5775;6063;6158;6240;6241;6442;6538;6936;6977;7073;7200;7587;7739;8035;9254;9528;9529	1210;1211;1212;1213;1283;2846;4292;4293;4294;4295;4746;4747;5153;5254;5255;5256;5257;5680;6638;6639;6640;6641;7128;7129;7130;7131;7260;7261;7262;7263;7330;7444;7445;7446;9102;9103;9104;10498;10499;10500;12337;12338;12535;14198;14199;14200;15032;15033;15034;15206;15390;15391;15392;15879;15880;15881;16123;16995;16996;16997;17105;17106;17107;17305;17306;17307;17844;17845;17846;17847;18759;18760;1876…	1423;1424;1425;1426;1504;3397;5441;5442;5443;5444;6007;6008;6479;6610;6611;6612;6613;7114;8290;8291;8292;8293;8856;8857;8858;8859;9019;9020;9021;9022;9102;9271;9272;9273;11207;11208;11209;12883;12884;12885;15100;15101;15364;17449;17450;17451;18513;18514;18515;18707;18913;18914;18915;19486;19487;19488;19789;20807;20808;20809;20954;20955;20956;21196;21197;21198;22324;22325;22326;22327;23385;23386;2…	1425;1504;3397;5441;6007;6479;6611;7114;8290;8858;9020;9102;9272;11207;12883;15100;15364;17450;18513;18707;18914;19487;19789;20808;20955;21197;22326;23385;23869;24640;28584;29430	989;990;991;992;993	22;183;379;415;510
MSMEG4313	MSMEG4313	10	10	10	>MSMEG4313 glyoxalase/bleomycin resistance protein/dioxygenase {Mycobacterium smegmatis MC2}	1	10	10	10	6	7	10	6	7	10	6	7	10	99.3	99.3	99.3	14.925	138	1	31	8	8	15	1.3981e-168	73.2	80.4	99.3	9241100000	898620000	1183600000	7158800000				1096	279;701;1322;1506;1610;4710;6567;7481;8318;8441	True;True;True;True;True;True;True;True;True;True	293;735;1397;1593;1703;5013;7068;8040;8943;9070	640;641;1736;3486;3487;3488;3923;3924;3925;4183;12227;12228;12229;12230;17293;19825;19826;19827;19828;19829;19830;22315;22316;22317;22318;22590;22591;22592;22593;22594;22595	743;744;745;2068;4385;4386;4387;4974;4975;4976;4977;5315;14956;14957;14958;14959;14960;14961;21184;24645;24646;24647;24648;24649;24650;27814;27815;27816;27817;27818;28113;28114;28115;28116;28117;28118	745;2068;4387;4977;5315;14957;21184;24645;27815;28116
MSMEG4281	MSMEG4281	14	14	14	>MSMEG4281 cytosol aminopeptidase [3.4.11.1] {Mycobacterium smegmatis MC2}	1	14	14	14	11	9	12	11	9	12	11	9	12	38.3	38.3	38.3	53.724	519	1	38	12	10	16	2.3264e-114	27.4	23.3	33.5	4323100000	896520000	387990000	3038600000				1082	389;676;1393;3051;3212;3378;4977;5153;5611;7278;7816;7874;8238;8378	True;True;True;True;True;True;True;True;True;True;True;True;True;True	407;708;1472;3252;3432;3606;5292;5476;5969;7826;8399;8468;8469;8858;9005	952;953;954;1662;1663;1664;3634;3635;3636;7755;7756;8188;8189;8190;8590;8591;13092;13093;13094;13492;13493;13494;13495;14761;14762;14763;14764;14765;19360;20686;20687;20858;20859;20860;22122;22449;22450;22451	1125;1126;1127;1965;1966;1967;4587;4588;4589;9631;9632;10132;10133;10134;10601;10602;16107;16108;16109;16110;16111;16112;16597;16598;16599;16600;16601;16602;16603;18187;18188;18189;18190;18191;18192;24099;25683;25684;25906;25907;25908;27585;27963;27964;27965	1125;1967;4587;9631;10133;10601;16109;16600;18189;24099;25684;25907;27585;27963	752	409
MSMEG5538	MSMEG5538	14	14	14	>MSMEG5538 succinate-semialdehyde dehydrogenase [NADP+] [1.2.1.16] {Mycobacterium smegmatis MC2}	1	14	14	14	12	9	13	12	9	13	12	9	13	40.2	40.2	40.2	50.784	482	1	40	13	9	18	5.164e-109	35.5	27.6	37.3	4523900000	881280000	488870000	3153800000				1373	1940;2495;2791;3094;3409;3418;3450;3900;5173;5794;6148;6521;8170;9501	True;True;True;True;True;True;True;True;True;True;True;True;True;True	2056;2654;2967;3297;3638;3647;3682;4147;5497;6228;6229;6630;7017;8784;8785;10196	4995;4996;6350;6351;6352;6353;7071;7072;7073;7074;7864;7865;7866;8708;8709;8726;8727;8728;8823;8824;8825;10127;10128;10129;10130;13542;15372;15373;15374;15375;16312;17200;17201;17202;21946;21947;21948;25250;25251;25252	6298;6299;7923;7924;7925;7926;8788;8789;8790;8791;8792;8793;8794;9753;9754;9755;10751;10752;10771;10772;10773;10903;10904;10905;12440;12441;12442;12443;16658;18895;18896;18897;18898;20001;21076;21077;21078;27366;27367;27368;31294;31295;31296	6299;7925;8789;9754;10751;10772;10904;12441;16658;18898;20001;21078;27368;31296	952;953	313;437
MSMEG6391	MSMEG6391	16	16	16	>MSMEG6391 propionyl-CoA carboxylase beta chain [6.4.1.3] {Mycobacterium smegmatis MC2}	1	16	16	16	11	13	16	11	13	16	11	13	16	47.6	47.6	47.6	56.169	517	1	57	15	16	26	1.7345e-242	32.9	40.2	47.6	6322000000	880430000	641890000	4799700000				1578	1207;1629;1743;2442;3159;3485;3948;4146;4197;4221;6438;6611;7867;7965;8286;9036	True;True;True;True;True;True;True;True;True;True;True;True;True;True;True;True	1277;1278;1725;1726;1852;2599;3370;3718;4198;4411;4463;4487;6929;7114;8461;8566;8910;8911;9710	3093;3094;4230;4231;4232;4233;4234;4235;4236;4539;4540;4541;6240;6241;8058;8059;8060;8897;8898;8899;8900;8901;8902;10256;10257;10258;10259;10798;10799;10800;10922;10977;10978;16980;16981;17389;17390;17391;17392;17393;17394;17395;20839;20840;20841;20842;21063;21064;21065;22245;22246;22247;22248;22249;24135;24136;24137	3686;3687;5366;5367;5368;5369;5370;5371;5372;5373;5374;5730;5731;5732;5733;5734;5735;7795;7796;7797;7798;9991;9992;9993;9994;10981;10982;10983;10984;10985;10986;12609;12610;12611;12612;12613;12614;13265;13266;13267;13268;13427;13488;13489;20790;20791;20792;21282;21283;21284;21285;21286;21287;21288;21289;25885;25886;25887;25888;25889;25890;26157;26158;26159;27733;27734;27735;27736;27737;29946;2994…	3687;5372;5730;7797;9991;10983;12612;13267;13427;13488;20792;21287;25886;26157;27734;29947	1046;1047;1048;1049	190;328;410;467
MSMEG4700	MSMEG4700	15	15	15	>MSMEG4700 ABC-transporter protein, ATP binding component {Mycobacterium smegmatis MC2}	1	15	15	15	10	11	14	10	11	14	10	11	14	33.2	33.2	33.2	62.258	557	1	40	10	12	18	5.4435e-140	23	25.3	30.9	6338700000	870650000	656270000	4811800000				1181	304;1216;1220;1568;2157;3201;4752;4895;5012;5310;5410;7721;8094;8544;9323	True;True;True;True;True;True;True;True;True;True;True;True;True;True;True	318;319;1289;1293;1657;2297;3421;5056;5205;5330;5649;5753;8297;8708;9179;10010;10011	704;705;3122;3123;3124;3132;3133;3134;4080;4081;4082;5566;5567;5568;8164;8165;8166;8167;12351;12875;13186;13187;13188;13189;13917;14150;20420;20421;20422;21769;21770;21771;21772;22814;22815;22816;24797;24798;24799;24800	821;822;3722;3723;3724;3733;3734;3735;5183;5184;5185;5186;5187;6976;6977;6978;10108;10109;10110;10111;15116;15835;16235;16236;16237;16238;17119;17398;25333;25334;25335;27157;27158;27159;27160;27161;27162;27163;28367;28368;28369;30757;30758;30759;30760	822;3723;3735;5187;6977;10110;15116;15835;16236;17119;17398;25333;27159;28368;30759	815;816	8;293
MSMEG3770	MSMEG3770	15	15	15	>MSMEG3770 argininosuccinate synthase (argG) [6.3.4.5] {Mycobacterium smegmatis MC2}	1	15	15	15	9	10	13	9	10	13	9	10	13	55.1	55.1	55.1	43.968	399	1	43	12	13	18	0	33.1	40.6	48.9	4364100000	862460000	615710000	2885900000				972	516;664;1094;1756;2025;2435;2925;3434;3435;4765;6283;6759;7166;9163;9472	True;True;True;True;True;True;True;True;True;True;True;True;True;True;True	540;695;1158;1865;2149;2150;2592;3112;3665;3666;5069;6771;7266;7707;9841;10167	1249;1250;1631;2821;2822;2823;2824;2825;2826;4586;4587;4588;5246;5247;5248;6222;6223;6224;6225;6226;6227;7419;7420;8788;8789;8790;12376;12377;12378;16615;16616;16617;16618;16619;16620;16621;18004;19071;19072;19073;24427;24428;25184	1466;1467;1927;3369;3370;3371;3372;3373;3374;3375;5800;5801;5802;5803;6601;6602;6603;7765;7766;7767;7768;7769;7770;7771;7772;7773;9240;9241;10865;10866;10867;15144;15145;15146;20348;20349;20350;20351;20352;20353;20354;22492;23770;23771;23772;30319;30320;31217;31218	1467;1927;3373;5802;6601;7768;9240;10865;10867;15144;20352;22492;23772;30320;31217	686	278
MSMEG3102;MSMEG4415	MSMEG3102	16;2	16;2	16;2	>MSMEG3102 transaldolase (tal) [2.2.1.2] {Mycobacterium smegmatis MC2}	2	16	16	16	9	9	14	9	9	14	9	9	14	54.4	54.4	54.4	39.935	371	1	33	9	9	15	1.4245e-133	36.1	32.3	48.5	6976000000	858870000	328350000	5788800000				799	920;2342;4014;4030;4332;4553;5331;5574;6233;7347;7709;7750;8084;8322;8613;8859	True;True;True;True;True;True;True;True;True;True;True;True;True;True;True;True	978;2495;4268;4285;4607;4841;5671;5930;6720;7902;8285;8327;8698;8947;9251;9522	2384;2385;2386;6011;6012;6013;10419;10420;10451;11263;11840;11841;11842;13967;14551;14552;16510;16511;19533;19534;19535;20393;20394;20395;20481;20482;20483;21751;22327;22328;22329;22997;23675	2835;2836;2837;2838;2839;7514;7515;7516;12800;12801;12834;13830;14506;14507;14508;17177;17846;17847;20238;20239;24325;24326;24327;24328;25294;25295;25296;25297;25401;25402;25403;25404;25405;27136;27828;27829;27830;28579;29408	2838;7515;12800;12834;13830;14507;17177;17847;20238;24327;25295;25403;27136;27828;28579;29408	548	178
MSMEG5680	MSMEG5680	5	5	5	>MSMEG5680 glyoxalase family protein {Mycobacterium smegmatis MC2}	1	5	5	5	3	4	5	3	4	5	3	4	5	49	49	49	16.264	151	1	49	10	15	24	5.9128e-112	30.5	36.4	49	12746000000	858540000	1437500000	10450000000				1402	383;390;1076;1618;2320	True;True;True;True;True	401;408;1139;1140;1713;1714;2471;2472	937;938;955;956;2751;2752;2753;2754;2755;2756;2757;2758;2759;2760;2761;2762;2763;2764;2765;2766;2767;2768;2769;2770;2771;2772;2773;2774;2775;2776;2777;2778;2779;2780;4201;4202;4203;4204;4205;4206;4207;4208;4209;4210;5937;5938;5939;5940;5941	1107;1108;1128;1129;3265;3266;3267;3268;3269;3270;3271;3272;3273;3274;3275;3276;3277;3278;3279;3280;3281;3282;3283;3284;3285;3286;3287;3288;3289;3290;3291;3292;3293;3294;3295;3296;3297;3298;3299;3300;3301;3302;3303;3304;3305;3306;3307;3308;3309;3310;3311;3312;3313;3314;3315;3316;3317;5333;5334;5335;5336;5337;5338;5339;5340;5341;5342;5343;5344;5345;7420;7421;7422;7423;7424;7425;7426;7427	1107;1129;3275;5344;7421	967;968;969	106;130;146
MSMEG1603	MSMEG1603	14	14	14	>MSMEG1603 IMP dehydrogenase family protein {Mycobacterium smegmatis MC2}	1	14	14	14	10	8	10	10	8	10	10	8	10	48.1	48.1	48.1	39.408	378	1	33	11	9	13	6.5028e-158	32.8	34.4	42.9	4454600000	857390000	653510000	2943700000				423	1741;1808;2164;2427;2761;3814;5133;6246;6605;6719;7439;7593;8102;8227	True;True;True;True;True;True;True;True;True;True;True;True;True;True	1850;1920;2304;2582;2583;2933;4056;5456;6734;7108;7224;7997;8161;8716;8847	4537;4711;4712;5584;5585;5586;6194;6195;6196;6197;6198;6199;6200;6995;9917;9918;9919;13447;13448;13449;16535;17378;17919;17920;17921;19732;19733;20087;20088;20089;21782;21783;22091	5727;5969;5970;6998;6999;7000;7732;7733;7734;7735;7736;7737;7738;7739;7740;7741;8704;12206;12207;12208;16547;16548;16549;20264;21271;22407;22408;22409;24547;24548;24941;24942;24943;24944;27173;27174;27540	5727;5969;6999;7738;8704;12208;16548;20264;21271;22409;24548;24944;27173;27540	296	68
MSMEG2262	MSMEG2262	6	6	6	>MSMEG2262 hydrogenase-2, small subunit (hybA) [1.12.99.6] {Mycobacterium smegmatis MC2}	1	6	6	6	6	5	6	6	5	6	6	5	6	22	22	22	35.17	323	1	21	7	5	9	1.5811e-95	22	19.5	22	6223900000	851870000	410970000	4961000000				570	426;2314;2942;3751;6498;8854	True;True;True;True;True;True	446;2464;2465;3130;3991;6994;9516	1045;1046;1047;1048;1049;5922;5923;5924;5925;5926;7462;7463;7464;9783;9784;17152;17153;17154;23665;23666;23667	1234;1235;1236;1237;1238;7401;7402;7403;7404;7405;7406;7407;7408;9292;9293;9294;12055;12056;21010;21011;21012;29398;29399;29400	1237;7405;9292;12056;21011;29398	422	302
MSMEG3070	MSMEG3070	5	5	5	>MSMEG3070 LprG protein {Mycobacterium smegmatis MC2}	1	5	5	5	4	3	3	4	3	3	4	3	3	26.3	26.3	26.3	24.108	236	1	15	5	4	6	3.3661e-116	22.9	18.6	18.2	3897300000	848500000	368660000	2680200000				784	2224;3195;4715;6542;8287	True;True;True;True;True	2369;3415;5019;7040;8912	5718;8153;8154;8155;12253;12254;12255;12256;12257;12258;12259;12260;17239;17240;22250	7158;10097;10098;10099;14995;14996;14997;14998;14999;15000;15001;15002;15003;15004;15005;15006;15007;21124;21125;27738	7158;10098;15003;21124;27738
MSMEG6082	MSMEG6082	6	6	6	>MSMEG6082 carbonic anhydrase {Mycobacterium smegmatis MC2}	1	6	6	6	5	3	5	5	3	5	5	3	5	48.1	48.1	48.1	21.714	206	1	17	6	3	8	5.8031e-136	44.2	27.7	35.4	3247400000	843630000	164670000	2239100000				1482	969;2664;7242;7418;8273;8937	True;True;True;True;True;True	1028;2831;7787;7976;8896;8897;9609	2497;6765;6766;6767;6768;19275;19276;19685;19686;19687;22216;22217;22218;22219;23881;23882;23883	2967;8427;8428;8429;8430;24006;24007;24492;24493;24494;24495;27699;27700;27701;27702;27703;27704;29654;29655;29656	2967;8428;24007;24493;27704;29654	988	166
MSMEG4672	MSMEG4672	7	7	7	>MSMEG4672 Clp protease (clpP) [3.4.21.92] {Mycobacterium smegmatis MC2}	1	7	7	7	7	6	7	7	6	7	7	6	7	40.8	40.8	40.8	24.066	218	1	23	8	6	9	1.1383e-105	40.8	37.2	40.8	5045500000	841110000	349190000	3855200000				1166	2344;3684;4131;4629;7778;8636;9402	True;True;True;True;True;True;True	2497;3922;4395;4925;8357;8358;9274;10094	6017;6018;6019;9580;9581;9582;10758;10759;12021;12022;12023;12024;20567;20568;20569;20570;20571;23065;23066;23067;24982;24983;24984	7520;7521;7522;7523;11809;11810;11811;13214;13215;14712;14713;14714;14715;14716;14717;14718;25527;25528;25529;25530;25531;28666;28667;28668;28669;28670;28671;28672;30970;30971;30972;30973	7521;11809;13214;14715;25530;28669;30970	804	168
MSMEG1484	MSMEG1484	13	13	13	>MSMEG1484 adenylate kinase [2.7.4.3] {Mycobacterium smegmatis MC2}	1	13	13	13	8	7	12	8	7	12	8	7	12	69.1	69.1	69.1	19.871	181	1	29	8	8	13	3.0607e-104	52.5	49.2	69.1	5018000000	840690000	355590000	3821700000				387	208;746;1903;3267;3879;4486;4869;5919;7306;8062;9030;9106;9411	True;True;True;True;True;True;True;True;True;True;True;True;True	215;780;2018;3488;4123;4772;5178;6383;7856;8671;9704;9783;10103	464;465;466;1940;4921;8323;8324;10061;10062;10063;10064;10065;11621;12825;15723;19437;19438;21671;21672;21673;24117;24118;24119;24294;24295;24296;25002;25003;25004	530;531;532;2318;6210;10280;10281;12369;12370;12371;12372;12373;12374;14229;15780;19297;24202;24203;27029;27030;27031;29924;29925;29926;29927;30149;30150;30151;30992;30993;30994;30995	530;2318;6210;10281;12370;14229;15780;19297;24202;27030;29924;30151;30994
MSMEG2261	MSMEG2261	9	9	9	>MSMEG2261 hypothetical protein {Mycobacterium smegmatis MC2}	1	9	9	9	8	7	9	8	7	9	8	7	9	67.7	67.7	67.7	19.386	189	1	36	13	9	14	6.2277e-135	58.7	58.2	67.7	4118200000	840640000	331450000	2946100000				569	727;1026;1704;2742;3091;3447;4702;6614;6641	True;True;True;True;True;True;True;True;True	761;1087;1811;2914;3294;3679;5003;7117;7145	1886;1887;1888;2621;2622;2623;2624;2625;2626;4429;4430;4431;4432;4433;6956;6957;6958;6959;6960;6961;7856;7857;7858;8810;8811;8812;12202;12203;12204;12205;12206;12207;17398;17399;17717;17718	2245;2246;2247;2248;2249;3110;3111;3112;3113;3114;3115;3116;3117;3118;3119;3120;3121;5602;5603;5604;5605;5606;5607;8660;8661;8662;8663;8664;8665;8666;9745;9746;9747;10888;10889;10890;10891;14926;14927;14928;14929;14930;14931;14932;21292;21293;22181;22182	2246;3115;5604;8661;9746;10888;14932;21293;22182
MSMEG4367	MSMEG4367	10	10	10	>MSMEG4367 formamidase [3.5.1.49] {Mycobacterium smegmatis MC2}	1	10	10	10	7	7	7	7	7	7	7	7	7	40.7	40.7	40.7	44.496	418	1	29	10	8	11	9.5408e-77	34	26.6	33.3	2486800000	832110000	315240000	1339400000				1114	592;1787;2333;2484;3596;3873;4433;6155;8778;9415	True;True;True;True;True;True;True;True;True;True	620;1899;2486;2642;3830;4117;4716;6637;9433;10107	1448;1449;1450;4671;5990;5991;5992;6328;6329;6330;6331;6332;6333;9211;9212;9213;9214;9215;10045;10046;11502;16322;23467;23468;23469;23470;23471;25011;25012	1726;1727;1728;5924;7493;7494;7495;7898;7899;7900;7901;7902;7903;11323;11324;11325;11326;11327;11328;12347;12348;14106;20012;29157;29158;29159;29160;29161;29162;29163;29164;29165;29166;29167;31003;31004	1727;5924;7494;7899;11324;12347;14106;20012;29158;31003	788;789	164;410
MSMEG1647	MSMEG1647	10	10	10	>MSMEG1647 tetrahydrofolate dehydrogenase/cyclohydrolase FolD {Mycobacterium smegmatis MC2}	1	10	10	10	8	7	9	8	7	9	8	7	9	42.7	42.7	42.7	29.934	286	1	26	9	7	10	3.2402e-142	37.1	36	42.3	3899100000	823550000	367630000	2707900000				432	398;1233;1554;2419;3064;3605;5447;6236;6608;7872	True;True;True;True;True;True;True;True;True;True	417;1306;1643;2574;3266;3840;5794;6723;7111;8466	985;986;987;3154;3155;3156;3157;4042;4043;6179;7790;7791;7792;9240;9241;9242;14239;14240;14241;16514;16515;16516;17383;20852;20853;20854	1169;1170;1171;1172;3758;3759;3760;3761;5136;5137;7714;9676;9677;9678;11357;11358;11359;17493;17494;17495;17496;20242;20243;20244;21276;25900;25901;25902	1171;3761;5136;7714;9676;11358;17496;20243;21276;25900
MSMEG6353	MSMEG6353	10	10	10	>MSMEG6353 delta3,5-delta2,4-dienoyl-CoA isomerase [5.3.3.-] {Mycobacterium smegmatis MC2}	1	10	10	10	6	6	7	6	6	7	6	6	7	53.1	53.1	53.1	28.55	271	1	24	6	7	11	6.5538e-93	21.8	32.5	44.6	2546700000	819500000	346080000	1381100000				1563	1459;1499;1718;4007;4619;5273;5894;6677;7455;9509	True;True;True;True;True;True;True;True;True;True	1542;1585;1825;4260;4915;5608;6354;7181;8013;10204	3781;3905;3906;4471;4472;10400;10401;10402;11991;11992;11993;11994;13781;13782;13783;13784;13785;15670;15671;17799;19768;19769;25269;25270	4757;4955;4956;5648;5649;12779;12780;12781;12782;12783;14672;14673;14674;14675;16942;16943;16944;16945;16946;16947;16948;16949;19241;19242;19243;22271;24586;24587;31317;31318	4757;4956;5648;12781;14674;16944;19242;22271;24586;31318
MSMEG5119	MSMEG5119	15	15	15	>MSMEG5119 1-pyrroline-5-carboxylate dehydrogenase (pruA) [1.5.1.12] {Mycobacterium smegmatis MC2}	1	15	15	15	10	11	13	10	11	13	10	11	13	38.6	38.6	38.6	58.433	542	1	40	10	11	19	9.1936e-268	23.6	26.9	33	6562000000	807820000	551330000	5202800000				1277	31;1392;2567;3886;4044;4604;5482;5674;5703;6336;6394;7474;8124;9359;9368	True;True;True;True;True;True;True;True;True;True;True;True;True;True;True	31;1471;2727;4131;4300;4898;5832;6043;6044;6083;6084;6825;6884;8033;8738;10047;10057	65;66;67;3629;3630;3631;3632;3633;6554;6555;6556;10080;10081;10082;10083;10481;10482;10483;11943;11944;14338;14339;14340;14993;14994;14995;14996;15070;15071;15072;16760;16761;16892;19815;19816;19817;21839;21840;24885;24903	74;75;76;77;78;4582;4583;4584;4585;4586;8176;8177;8178;12391;12392;12393;12394;12864;12865;12866;12867;14614;14615;17599;17600;17601;17602;18469;18470;18471;18472;18552;18553;18554;20525;20526;20527;20683;24635;24636;24637;27239;27240;30863;30882	77;4584;8176;12392;12867;14615;17601;18470;18552;20527;20683;24635;27239;30863;30882	879;880;881	1;127;343
MSMEG4673	MSMEG4673	5	5	5	>MSMEG4673 Clp protease (clpP) [3.4.21.92] {Mycobacterium smegmatis MC2}	1	5	5	5	5	4	5	5	4	5	5	4	5	36.7	36.7	36.7	23.291	215	1	24	7	6	11	6.5047e-114	36.7	29.8	36.7	3336400000	805870000	842110000	1688400000				1167	3337;3892;4048;4118;5194	True;True;True;True;True	3562;4137;4304;4379;4380;5525	8500;8501;8502;10098;10099;10100;10101;10102;10489;10490;10491;10492;10719;10720;10721;10722;10723;10724;10725;10726;10727;13581;13582;13583	10489;10490;10491;10492;10493;10494;10495;10496;12409;12410;12411;12412;12413;12873;12874;12875;12876;13164;13165;13166;13167;13168;13169;13170;13171;13172;16697;16698;16699;16700;16701	10496;12411;12876;13170;16698	805	131
MSMEG4722	MSMEG4722	10	10	10	>MSMEG4722 short-chain dehydrogenase {Mycobacterium smegmatis MC2}	1	10	10	10	6	5	10	6	5	10	6	5	10	50.9	50.9	50.9	28.29	271	1	26	8	6	12	1.3421e-141	28.4	25.1	50.9	4344600000	800010000	340640000	3204000000				1189	380;590;804;929;1072;1179;2998;4988;6598;7558	True;True;True;True;True;True;True;True;True;True	398;618;848;987;1135;1249;3193;5305;7100;8124	934;1444;1445;1446;2092;2405;2744;2745;2746;3034;3035;3036;3037;3038;3039;7600;7601;13121;17351;17352;17353;17354;17355;20012;20013;20014	1104;1720;1721;1722;1723;1724;2515;2861;3258;3259;3260;3623;3624;3625;3626;3627;3628;9447;9448;16143;16144;21243;21244;21245;21246;21247;24853;24854;24855	1104;1722;2515;2861;3259;3626;9448;16143;21245;24853	820	245
MSMEG2435	MSMEG2435	7	7	7	>MSMEG2435 30S ribosomal protein S16 {Mycobacterium smegmatis MC2}	1	7	7	7	5	4	6	5	4	6	5	4	6	66.7	66.7	66.7	16.768	156	1	21	7	6	8	1.7168e-74	57.7	39.7	62.2	3836600000	799480000	580270000	2456900000				623	542;932;1902;3132;4224;4416;4734	True;True;True;True;True;True;True	567;990;2017;3341;4490;4698;5038	1317;2410;2411;2412;2413;2414;2415;4918;4919;4920;7969;7970;10984;11463;11464;12303;12304;12305;12306;12307;12308	1549;2868;2869;2870;2871;2872;2873;2874;6204;6205;6206;6207;6208;6209;9879;9880;13495;14067;14068;15057;15058;15059;15060;15061;15062	1549;2871;6208;9879;13495;14067;15060
MSMEG1445	MSMEG1445	6	6	6	>MSMEG1445 30S ribosomal protein S17 {Mycobacterium smegmatis MC2}	1	6	6	6	5	4	3	5	4	3	5	4	3	48	48	48	11.102	98	1	15	6	5	4	6.6633e-16	34.7	33.7	32.7	1818900000	776970000	433870000	608080000				374	485;4513;5531;7424;8869;9502	True;True;True;True;True;True	508;4800;5883;7982;9534;10197	1163;11698;14439;14440;19700;19701;19702;23703;23704;25253;25254;25255;25256;25257;25258	1375;14324;17711;17712;24513;24514;24515;29447;29448;31297;31298;31299;31300;31301;31302	1375;14324;17712;24513;29447;31297	261	77
MSMEG1046;MSMEG2326	MSMEG1046;MSMEG2326	14;14	14;14	14;14	>MSMEG1046 ABC-type molybdenum transport system, ATPase component {Mycobacterium smegmatis MC2};>MSMEG2326 ABC-type molybdenum transport system, ATPase component {Mycobacterium smegmatis MC2}	2	14	14	14	8	14	11	8	14	11	8	14	11	75.2	75.2	75.2	30.657	282	1	50	10	22	18	0	58.2	75.2	71.6	7749300000	775780000	2810600000	4162900000				276	391;2200;2963;3736;4171;5428;6262;6736;7095;7513;8448;8973;9223;9381	True;True;True;True;True;True;True;True;True;True;True;True;True;True	409;2343;2344;3154;3976;4437;5771;5772;6750;7242;7629;7630;8075;9078;9646;9904;9905;10072	957;958;959;960;5662;5663;5664;5665;5666;7512;7513;9739;9740;9741;9742;9743;10861;10862;10863;14187;14188;14189;14190;14191;14192;14193;14194;16569;16570;16571;17955;18872;18873;18874;18875;18876;18877;18878;18879;19908;22608;22609;23968;23969;23970;23971;24550;24551;24931;24932	1130;1131;1132;1133;1134;7087;7088;7089;7090;7091;7092;7093;7094;7095;7096;7097;7098;7099;9345;9346;11990;11991;11992;11993;11994;13341;13342;13343;13344;17438;17439;17440;17441;17442;17443;17444;17445;20298;20299;20300;20301;22443;23530;23531;23532;23533;23534;23535;23536;23537;23538;23539;23540;23541;23542;23543;24738;28131;28132;29748;29749;29750;29751;29752;29753;30467;30468;30918;30919	1132;7095;9345;11994;13344;17438;20301;22443;23538;24738;28132;29750;30468;30918	188;189;190;191	84;138;170;209
MSMEG4985	MSMEG4985	6	6	6	>MSMEG4985 carbonic anhydrase {Mycobacterium smegmatis MC2}	1	6	6	6	6	5	5	6	5	5	6	5	5	44	44	44	19.437	175	1	16	6	5	5	1.5206e-52	44	38.3	29.7	4541600000	774780000	478860000	3288000000				1244	577;2913;4107;5844;6631;7043	True;True;True;True;True;True	604;3097;4367;6300;7135;7575	1403;1404;7365;7366;10687;10688;10689;15557;15558;15559;17697;17698;17699;18728;18729;18730	1655;1656;1657;9142;9143;9144;13126;13127;13128;19111;19112;19113;22161;22162;22163;23343;23344;23345	1657;9143;13128;19111;22162;23344
MSMEG5852	MSMEG5852	10	10	10	>MSMEG5852 phosphoribosylamine--glycine ligase (purD) [6.3.4.13] {Mycobacterium smegmatis MC2}	1	10	10	10	6	5	10	6	5	10	6	5	10	35.3	35.3	35.3	43.104	422	1	30	9	6	15	1.6107e-246	19.9	17.5	35.3	4846200000	769660000	385560000	3691000000				1452	1730;1959;2455;3970;6583;6843;7466;8421;8678;8685	True;True;True;True;True;True;True;True;True;True	1838;1839;2079;2613;4221;7085;7357;8025;9048;9317;9324	4515;4516;5043;5044;5045;5046;6260;10299;10300;17327;17328;18207;18208;19795;19796;19797;19798;19799;19800;22546;22547;22548;22549;22550;23167;23168;23169;23185;23186;23187	5704;5705;6352;6353;6354;6355;7820;12657;12658;12659;12660;12661;12662;21219;21220;22750;22751;24615;24616;24617;24618;24619;24620;28069;28070;28071;28072;28073;28790;28791;28792;28812;28813;28814	5704;6352;7820;12658;21219;22750;24618;28072;28791;28813	984	110
MSMEG6746	MSMEG6746	18	18	18	>MSMEG6746 oxidoreductase, aldo/keto reductase family {Mycobacterium smegmatis MC2}	1	18	18	18	9	7	18	9	7	18	9	7	18	62	62	62	41.811	376	1	46	11	9	26	9.2875e-188	31.4	27.1	62	7563800000	765090000	456780000	6342000000				1642	461;480;990;3052;3080;3259;3878;4902;5706;5878;6255;7405;8472;9179;9180;9293;9439;9523	True;True;True;True;True;True;True;True;True;True;True;True;True;True;True;True;True;True	482;503;1050;3253;3282;3480;4122;5212;6087;6088;6337;6743;7963;9104;9857;9858;9979;9980;10132;10220	1111;1151;2541;2542;2543;2544;7757;7758;7759;7832;8294;8295;8296;8297;8298;8299;10055;10056;10057;10058;10059;10060;12885;12886;12887;12888;15077;15078;15079;15631;16548;16549;16550;19666;19667;22653;24465;24466;24709;24710;24711;25059;25060;25305;25306;25307	1314;1363;3016;3017;3018;3019;9633;9634;9635;9636;9637;9638;9721;10243;10244;10245;10246;10247;10248;10249;10250;12357;12358;12359;12360;12361;12362;12363;12364;12365;12366;12367;12368;15845;15846;15847;15848;18560;18561;18562;18563;19196;20277;20278;20279;24473;24474;28179;30368;30369;30654;30655;30656;31056;31057;31362;31363;31364	1314;1363;3018;9635;9721;10246;12362;15847;18560;19196;20277;24474;28179;30368;30369;30654;31057;31362	1086;1087;1088	47;161;250
MSMEG4278	MSMEG4278	11	11	11	>MSMEG4278 glycine cleavage system T protein (gcvT) [2.1.2.10] {Mycobacterium smegmatis MC2}	1	11	11	11	9	8	11	9	8	11	9	8	11	46	46	46	38.776	365	1	35	12	8	15	3.7393e-150	39.7	36.2	46	4540200000	764140000	395950000	3380100000				1081	66;233;478;2058;3210;3519;6835;7281;7366;7560;8480	True;True;True;True;True;True;True;True;True;True;True	67;241;501;2185;2186;3430;3752;7348;7830;7922;8126;9112	141;520;1144;1145;1146;5320;5321;5322;5323;5324;8183;8184;8185;9003;9004;9005;18191;18192;18193;19366;19367;19368;19369;19370;19579;19580;19581;20016;20017;20018;20019;20020;22671;22672;22673	159;594;1354;1355;1356;6681;6682;6683;6684;6685;10127;10128;10129;11107;11108;11109;22733;22734;22735;22736;24105;24106;24107;24108;24109;24110;24374;24375;24376;24857;24858;24859;24860;24861;24862;28208;28209;28210	159;594;1355;6685;10128;11108;22733;24108;24375;24858;28208	750;751	29;235
MSMEG1972	MSMEG1972	11	11	11	>MSMEG1972 methane monooxygenase component C [1.14.13.25] {Mycobacterium smegmatis MC2}	1	11	11	11	8	10	10	8	10	10	8	10	10	35.3	35.3	35.3	38.537	348	1	42	12	15	15	3.984e-83	27.9	34.5	33	6195100000	763620000	1617500000	3814100000				523	1641;1856;2403;3636;3637;4149;5016;6836;6919;7847;7917	True;True;True;True;True;True;True;True;True;True;True	1740;1969;2558;3871;3872;4414;5335;7349;7441;7442;8440;8515	4273;4274;4814;4815;4816;6143;6144;6145;6146;6147;6148;6149;6150;6151;9330;9331;9332;9333;10805;10806;10807;10808;10809;10810;13197;18194;18195;18196;18430;18431;18432;18433;18434;18435;20789;20790;20791;20792;20793;20949;20950;20951	5421;5422;5423;6084;6085;6086;6087;6088;6089;6090;7663;7664;7665;7666;7667;7668;7669;7670;7671;7672;11470;11471;11472;11473;13273;13274;13275;13276;13277;13278;16246;22737;22738;22739;23000;23001;23002;23003;23004;23005;25816;25817;25818;25819;25820;25821;26011;26012;26013	5422;6087;7663;11471;11473;13278;16246;22738;23003;25821;26011	380;381	16;158
MSMEG4199	MSMEG4199	3	3	3	>MSMEG4199 conserved hypothetical protein {Mycobacterium smegmatis MC2}	1	3	3	3	2	2	2	2	2	2	2	2	2	27.2	27.2	27.2	18.061	173	1	12	4	4	4	1.897e-34	21.4	13.9	21.4	4498400000	762540000	517870000	3218000000				1047	1117;4736;9398	True;True;True	1182;5040;10090	2876;12310;12311;24967;24968;24969;24970;24971;24972;24973;24974;24975	3432;15064;15065;30955;30956;30957;30958;30959;30960;30961;30962;30963	3432;15065;30957
MSMEG2026	MSMEG2026	10	10	10	>MSMEG2026 short chain dehydrogenase {Mycobacterium smegmatis MC2}	1	10	10	10	6	6	9	6	6	9	6	6	9	62.7	62.7	62.7	28.711	276	1	27	7	8	12	8.0317e-235	35.9	38.4	56.2	4406600000	761920000	415920000	3228800000				542	172;1093;1740;2464;2757;6485;7734;7757;8496;8964	True;True;True;True;True;True;True;True;True;True	178;1157;1849;2622;2929;6981;8310;8334;9128;9636	386;387;388;2815;2816;2817;2818;2819;2820;4536;6281;6986;17121;17122;17123;20453;20454;20503;20504;20505;20506;22701;22702;22703;23945;23946;23947	433;434;435;3360;3361;3362;3363;3364;3365;3366;3367;3368;5726;7844;8693;20970;20971;20972;25368;25369;25439;25440;25441;25442;25443;28241;28242;28243;29723;29724;29725	435;3364;5726;7844;8693;20970;25369;25442;28243;29723
MSMEG1436	MSMEG1436	10	10	10	>MSMEG1436 ribosomal protein L3 (rplC) {Mycobacterium smegmatis MC2}	1	10	10	10	6	5	10	6	5	10	6	5	10	58.5	58.5	58.5	22.972	217	1	28	7	6	15	5.4249e-101	29	25.3	58.5	3920200000	760900000	374360000	2785000000				365	1445;3249;4521;4699;4882;5903;6627;8265;8542;9046	True;True;True;True;True;True;True;True;True;True	1526;3470;4809;5000;5192;6363;7131;8885;9177;9720	3732;3733;3734;3735;8274;8275;8276;8277;8278;8279;8280;11719;11720;11721;11722;12196;12849;15687;15688;17688;22199;22809;22810;22811;22812;24162;24163;24164	4702;4703;4704;4705;4706;10221;10222;10223;10224;10225;10226;10227;14348;14349;14350;14351;14918;15807;19260;19261;22152;27680;28362;28363;28364;28365;29983;29984;29985	4703;10224;14349;14918;15807;19261;22152;27680;28362;29985
MSMEG1556	MSMEG1556	6	6	6	>MSMEG1556 ribosomal protein L13 (rplM) {Mycobacterium smegmatis MC2}	1	6	6	6	5	4	6	5	4	6	5	4	6	51	51	51	16.118	147	1	22	6	5	11	1.5961e-66	44.9	35.4	51	4880300000	756330000	363200000	3760700000				411	3673;4660;7362;7700;8996;9095	True;True;True;True;True;True	3909;4958;7918;8276;9669;9670;9771	9554;12100;12101;12102;19566;19567;19568;19569;19570;20368;20369;20370;24040;24041;24042;24268;24269;24270;24271;24272;24273;24274	11783;14803;14804;14805;24360;24361;24362;24363;24364;24365;25267;25268;25269;29839;29840;29841;30121;30122;30123;30124;30125;30126;30127	11783;14803;24363;25268;29840;30123	290	108
MSMEG1052;MSMEG2332	MSMEG1052;MSMEG2332	7;7	7;7	7;7	>MSMEG1052 amino acid carrier protein {Mycobacterium smegmatis MC2};>MSMEG2332 amino acid carrier protein {Mycobacterium smegmatis MC2}	2	7	7	7	5	4	7	5	4	7	5	4	7	20.2	20.2	20.2	54.319	514	1	20	6	5	9	1.1719e-88	16.9	13.8	20.2	4903900000	748770000	401190000	3754000000				281	446;1633;2965;3070;6544;6809;7179	True;True;True;True;True;True;True	467;1730;3156;3272;7042;7043;7321;7722	1087;1088;1089;1090;4245;7519;7520;7808;7809;7810;7811;7812;7813;17243;17244;18126;18127;18128;19118;19119	1284;1285;1286;1287;1288;1289;1290;5384;9352;9353;9695;9696;9697;9698;9699;9700;21130;21131;22641;22642;22643;23827;23828;23829	1289;5384;9352;9698;21131;22642;23827	192;193	43;65
MSMEG5512	MSMEG5512	16	16	16	>MSMEG5512 magnesium chelatase {Mycobacterium smegmatis MC2}	1	16	16	16	7	13	13	7	13	13	7	13	13	56.4	56.4	56.4	50.033	461	1	47	9	19	19	8.4266e-232	25.6	47.3	47.3	5437100000	746740000	1102800000	3587600000				1367	34;83;697;765;1746;1755;2153;2180;3061;4677;5092;5196;5271;6337;7063;8984	True;True;True;True;True;True;True;True;True;True;True;True;True;True;True;True	34;85;731;799;1855;1864;2292;2320;3263;4976;5414;5527;5606;6826;7596;9657	73;175;176;177;1727;1728;1729;1979;1980;1981;1982;4544;4545;4546;4547;4580;4581;4582;4583;4584;4585;5556;5618;5619;5620;5621;5622;7785;7786;12148;13362;13363;13364;13365;13588;13774;13775;16762;16763;16764;16765;16766;18795;18796;23995;23996;23997	85;196;197;198;2059;2060;2061;2370;2371;2372;2373;5738;5739;5740;5741;5742;5788;5789;5790;5791;5792;5793;5794;5795;5796;5797;5798;5799;6965;7033;7034;7035;7036;7037;9670;9671;9672;14860;14861;16429;16430;16431;16432;16433;16434;16706;16934;16935;20528;20529;20530;20531;20532;20533;20534;23434;23435;23436;29780;29781;29782;29783	85;198;2059;2373;5741;5794;6965;7037;9670;14860;16430;16706;16934;20529;23436;29781
MSMEG6227	MSMEG6227	10	10	10	>MSMEG6227 transcriptional regulator, PadR family protein {Mycobacterium smegmatis MC2}	1	10	10	10	10	0	4	10	0	4	10	0	4	56.9	56.9	56.9	26.63	246	1	16	12		4	5.4054e-101	56.9	0	33.3	1520500000	722360000	0	798140000				1524	10;496;2752;2906;4098;4469;4824;6248;6574;7516	True;True;True;True;True;True;True;True;True;True	10;520;2924;3090;4358;4755;5132;6736;7075;8079	18;19;20;1197;6980;6981;7350;7351;7352;10668;10669;11586;12533;16537;17310;19921	19;20;21;1409;8685;8686;8687;8688;9124;9125;9126;9127;9128;13102;13103;14194;15362;20266;21201;24756	19;1409;8687;9124;13102;14194;15362;20266;21201;24756	1014	22
MSMEG2391	MSMEG2391	23	23	23	>MSMEG2391 polyphosphate kinase (ppk) [2.7.4.1] {Mycobacterium smegmatis MC2}	1	23	23	23	16	10	17	16	10	17	16	10	17	47.4	47.4	47.4	82.056	736	1	48	16	11	21	2.4761e-271	29.6	18.9	39	4925900000	721180000	447980000	3756800000				600	807;973;1404;1456;1649;1981;2050;2401;2498;2680;3033;3538;3646;4809;5838;5960;6123;6996;7494;7756;7916;7946;8592	True;True;True;True;True;True;True;True;True;True;True;True;True;True;True;True;True;True;True;True;True;True;True	851;1032;1484;1538;1748;2103;2177;2556;2657;2848;3231;3232;3771;3881;5116;6292;6424;6605;7523;8053;8333;8514;8544;9230	2099;2100;2502;3655;3777;4285;4286;4287;4288;4289;5114;5115;5116;5303;6141;6357;6819;7702;7703;9050;9361;9362;9363;12497;12498;12499;12500;15536;15537;15839;15840;16271;16272;18611;18612;18613;19864;19865;19866;20500;20501;20502;20948;21007;21008;21009;22945;22946	2522;2523;2972;4612;4753;5434;5435;5436;5437;5438;6431;6432;6433;6664;7661;7930;8499;9564;9565;11154;11507;11508;11509;15322;15323;15324;15325;15326;19080;19081;19441;19442;19956;19957;23208;23209;23210;24688;24689;24690;25436;25437;25438;26010;26079;26080;26081;28514;28515	2523;2972;4612;4753;5435;6433;6664;7661;7930;8499;9565;11154;11508;15323;19080;19441;19956;23209;24688;25437;26010;26080;28515	438;439;440	665;666;730
MSMEG0312	MSMEG0312	4	4	4	>MSMEG0312 2-dehydro-3-deoxyphosphogluconate aldolase/4-hydroxy-2-oxoglutarate aldolase (eda) [4.1.2.14 4.1.3.16] {Mycobacterium smegmatis MC2}	1	4	4	4	4	4	4	4	4	4	4	4	4	29.7	29.7	29.7	21.495	209	1	13	5	4	4	2.0194e-20	29.7	29.7	29.7	2442300000	718280000	306640000	1417400000				98	556;777;7052;7845	True;True;True;True	583;812;7584;8438	1361;1362;1363;1364;2006;2007;2008;18752;18753;18754;20785;20786;20787	1601;1602;1603;1604;2400;2401;2402;23378;23379;23380;25812;25813;25814	1603;2401;23380;25812
MSMEG4916	MSMEG4916	14	14	14	>MSMEG4916 alpha-amylase family protein [3.2.1.-] {Mycobacterium smegmatis MC2}	1	14	14	14	13	10	9	13	10	9	13	10	9	33.4	33.4	33.4	78.042	697	1	37	16	11	10	1.429e-127	32	27	24.5	2405900000	710160000	392390000	1303400000				1214	441;1060;1173;1371;2883;2891;4662;5336;5873;6001;7859;7868;8289;9479	True;True;True;True;True;True;True;True;True;True;True;True;True;True	461;1121;1122;1241;1450;3066;3075;4960;5676;6332;6473;8452;8462;8914;10174	1075;1076;1077;1078;1079;1080;2710;2711;2712;2713;3014;3015;3588;7296;7312;7313;12105;12106;12107;13979;13980;15614;15615;15616;15967;15968;15969;20822;20823;20824;20843;20844;22253;22254;22255;25197;25198	1270;1271;1272;1273;1274;1275;1276;3217;3218;3219;3220;3600;3601;4531;9063;9082;9083;14808;14809;14810;17189;17190;19176;19177;19178;19609;19610;19611;25866;25867;25868;25869;25891;25892;27741;27742;27743;31232;31233	1274;3220;3600;4531;9063;9083;14809;17190;19178;19610;25868;25892;27742;31233	835	682
MSMEG6917	MSMEG6917	22	22	22	>MSMEG6917 leucyl-tRNA synthetase (leuS) [6.1.1.4] {Mycobacterium smegmatis MC2}	1	22	22	22	12	12	20	12	12	20	12	12	20	32.5	32.5	32.5	106.56	953	1	52	14	13	25	5.3742e-148	16.8	19	30.3	4893400000	703430000	437920000	3752100000				1671	80;500;1194;1686;3179;3332;3360;4234;4235;4379;4961;5077;6082;6923;7541;7565;7651;8798;8993;9018;9244;9449	True;True;True;True;True;True;True;True;True;True;True;True;True;True;True;True;True;True;True;True;True;True	81;82;524;1264;1791;3397;3557;3585;4502;4503;4660;5276;5398;6561;7446;8104;8132;8221;9454;9666;9692;9926;10142	168;169;170;171;1207;1208;1209;3068;4392;8115;8116;8117;8486;8487;8488;8543;8544;11013;11014;11015;11379;11380;13038;13039;13040;13041;13042;13329;13330;16172;16173;18439;19961;19962;20030;20229;20230;23522;24029;24030;24031;24032;24033;24034;24089;24090;24091;24588;24589;24590;25130;25131	187;188;189;190;191;192;1419;1420;1421;1422;3659;5563;10052;10053;10054;10474;10475;10476;10477;10546;10547;13534;13535;13536;13537;13968;13969;16029;16030;16031;16032;16033;16394;16395;19842;19843;23009;24798;24799;24872;25102;25103;29237;29828;29829;29830;29831;29832;29833;29891;29892;29893;30510;30511;30512;31153;31154	191;1420;3659;5563;10053;10475;10546;13535;13536;13968;16032;16395;19843;23009;24799;24872;25103;29237;29830;29892;30511;31154	1095	854
MSMEG4690	MSMEG4690	23	23	23	>MSMEG4690 aminopeptidase N (pepN) [3.4.11.2] {Mycobacterium smegmatis MC2}	1	23	23	23	13	13	22	13	13	22	13	13	22	35.9	35.9	35.9	94.097	860	1	61	14	16	31	0	21.7	20.2	34.5	7450600000	697640000	702190000	6050800000				1175	38;114;213;735;808;1447;1570;1888;1899;2676;3696;3760;4350;4355;4511;4743;6329;6334;6596;6940;7039;7578;7740	True;True;True;True;True;True;True;True;True;True;True;True;True;True;True;True;True;True;True;True;True;True;True	39;117;220;769;852;853;1528;1659;2002;2014;2844;3934;4000;4627;4633;4798;5047;6818;6823;7098;7464;7570;7571;8145;8317	82;83;241;242;243;475;476;1910;1911;2101;2102;3737;3738;3739;3740;3741;3742;4085;4086;4880;4881;4910;4911;4912;6808;6809;6810;6811;6812;9617;9618;9619;9797;9798;11299;11300;11301;11313;11314;11315;11696;12330;16741;16742;16743;16755;16756;16757;16758;17349;18483;18717;18718;18719;18720;18721;18722;20051;20052;20463;20464	94;95;269;270;271;542;543;2272;2273;2524;2525;4708;4709;4710;4711;4712;4713;4714;5190;5191;5192;6164;6165;6196;6197;6198;8486;8487;8488;8489;8490;8491;11851;11852;11853;12069;12070;13875;13876;13877;13878;13891;13892;13893;13894;14322;15093;20506;20507;20508;20520;20521;20522;20523;21241;23058;23059;23331;23332;23333;23334;23335;23336;24898;24899;25380;25381	94;270;543;2273;2525;4712;5190;6164;6197;8489;11852;12069;13878;13891;14322;15093;20507;20522;21241;23058;23332;24899;25381	809;810;811	229;577;763
MSMEG3235	MSMEG3235	6	6	6	>MSMEG3235 ABC-type amino acid transport system, secreted component {Mycobacterium smegmatis MC2}	1	6	6	6	5	5	5	5	5	5	5	5	5	29.5	29.5	29.5	30.706	295	1	19	7	5	7	2.555e-72	29.5	24.1	25.1	3504600000	696780000	557070000	2250700000				857	435;4059;5002;5003;8257;8275	True;True;True;True;True;True	455;4315;4316;5320;5321;8877;8899	1066;1067;10523;10524;10525;10526;10527;13166;13167;13168;13169;13170;13171;13172;22182;22183;22184;22221;22222	1258;1259;1260;1261;12915;12916;12917;12918;12919;12920;12921;16209;16210;16211;16212;16213;16214;16215;16216;16217;16218;27661;27662;27663;27664;27706;27707;27708;27709	1258;12916;16209;16216;27664;27706	595	120
MSMEG3246	MSMEG3246	9	9	9	>MSMEG3246 response regulator {Mycobacterium smegmatis MC2}	1	9	9	9	7	7	8	7	7	8	7	7	8	53.4	53.4	53.4	23.173	208	1	29	10	9	10	1.1041e-108	41.3	38.9	49.5	4044700000	694870000	481840000	2868000000				861	2372;3805;4733;5806;6162;6588;7648;8172;8633	True;True;True;True;True;True;True;True;True	2526;4047;5037;6246;6247;6644;7090;8218;8787;9271	6075;6076;6077;6078;6079;6080;9899;9900;9901;9902;9903;9904;12302;15400;15401;15402;15403;16330;17337;17338;20222;20223;20224;21950;21951;21952;23059;23060;23061	7587;7588;7589;7590;7591;7592;7593;7594;12187;12188;12189;12190;12191;12192;12193;15056;18924;18925;18926;18927;20020;21229;21230;25095;25096;25097;27370;27371;27372;28658;28659;28660	7589;12189;15056;18925;20020;21230;25095;27372;28659	598	166
MSMEG5483;MSMEG0520;MSMEG0965;MSMEG6057	MSMEG5483;MSMEG0520;MSMEG0965;MSMEG6057	3;3;3;2	3;3;3;2	3;3;3;2	>MSMEG5483 porin {Mycobacterium smegmatis MC2};>MSMEG0520 porin {Mycobacterium smegmatis MC2};>MSMEG0965 porin {Mycobacterium smegmatis MC2};>MSMEG6057 MspD protein {Mycobacterium smegmatis MC2}	4	3	3	3	3	3	3	3	3	3	3	3	3	22	22	22	21.3	205	1	15	5	5	5	2.9294e-76	22	22	22	2621900000	687700000	195700000	1738500000				132	2334;4937;7802	True;True;True	2487;5251;5252;8385	5993;5994;5995;12978;12979;12980;12981;12982;12983;20652;20653;20654;20655;20656;20657	7496;7497;7498;15962;15963;15964;15965;15966;15967;15968;15969;15970;15971;25634;25635;25636;25637;25638;25639;25640;25641;25642;25643	7497;15963;25640	96	204
MSMEG6282	MSMEG6282	8	8	8	>MSMEG6282 KanY protein {Mycobacterium smegmatis MC2}	1	8	8	8	7	7	8	7	7	8	7	7	8	56.6	56.6	56.6	15.267	145	1	26	9	7	10	1.3558e-119	40	40	56.6	3742800000	676990000	400980000	2664800000				1544	1044;1284;4129;4199;4200;6635;6636;7585	True;True;True;True;True;True;True;True	1105;1359;4393;4465;4466;7139;7140;8152	2669;2670;2671;2672;3397;10751;10752;10753;10754;10924;10925;10926;10927;10928;10929;10930;17706;17707;17708;17709;17710;17711;17712;20067;20068;20069	3166;3167;3168;3169;4258;13200;13201;13202;13203;13429;13430;13431;13432;13433;13434;13435;22170;22171;22172;22173;22174;22175;22176;24914;24915;24916	3168;4258;13202;13430;13435;22171;22175;24915
MSMEG2931	MSMEG2931	22	22	22	>MSMEG2931 threonyl-tRNA synthetase (thrS) [6.1.1.3] {Mycobacterium smegmatis MC2}	1	22	22	22	15	8	20	15	8	20	15	8	20	44.4	44.4	44.4	77.01	684	1	46	15	8	23	5.7082e-131	25	11.8	41.7	4766800000	675970000	303350000	3787500000				728	670;1336;1574;1895;2273;2428;2441;2774;3175;3608;3611;4148;4397;4472;4823;5081;6709;7205;7468;8377;8732;8749	True;True;True;True;True;True;True;True;True;True;True;True;True;True;True;True;True;True;True;True;True;True	702;1412;1413;1663;2009;2421;2584;2598;2949;3391;3392;3843;3846;4413;4678;4758;5131;5402;7214;7748;8027;9004;9381;9399	1648;1649;1650;3513;3514;4093;4094;4901;4902;5838;6201;6239;7031;7032;7033;8103;8104;8105;8106;9245;9246;9258;9259;10802;10803;10804;11410;11589;12530;12531;12532;13338;13339;13340;13341;17894;17895;17896;19178;19803;19804;22448;23323;23324;23325;23365	1950;1951;1952;4432;4433;5200;5201;6187;6188;7310;7742;7794;8744;8745;8746;10040;10041;10042;10043;11362;11363;11377;11378;13270;13271;13272;14006;14197;15359;15360;15361;16403;16404;16405;16406;16407;22380;22381;22382;23897;24623;24624;27962;28974;28975;28976;29022	1950;4433;5201;6188;7310;7742;7794;8745;10042;11363;11377;13271;14006;14197;15360;16406;22381;23897;24623;27962;28975;29022	508;509	411;660
MSMEG5270	MSMEG5270	12	12	12	>MSMEG5270 cystathionine beta-synthase [4.2.1.22] {Mycobacterium smegmatis MC2}	1	12	12	12	10	10	11	10	10	11	10	10	11	47.1	47.1	47.1	48.781	463	1	37	11	10	16	3.4167e-201	40.8	36.7	44.7	5303300000	671290000	420130000	4211900000				1320	1263;2087;2212;3536;3599;3944;3959;4401;4562;5601;6933;8533	True;True;True;True;True;True;True;True;True;True;True;True	1337;2215;2356;2357;3769;3834;4194;4209;4210;4682;4851;4852;5958;5959;7456;9167	3338;3339;3340;5393;5689;5690;5691;9040;9041;9042;9043;9044;9226;9227;9228;10240;10241;10278;10279;10280;10281;11421;11422;11423;11424;11856;11857;11858;11859;14743;14744;18460;18461;18462;22785;22786;22787	4165;4166;4167;6775;7125;7126;7127;7128;11144;11145;11146;11147;11148;11342;11343;11344;11345;12579;12580;12635;12636;12637;12638;14017;14018;14019;14020;14021;14022;14522;14523;14524;14525;18168;18169;23033;23034;23035;28333;28334;28335	4165;6775;7125;11147;11343;12579;12638;14018;14525;18169;23035;28334	912;913;914;915	152;311;409;436
MSMEG5789	MSMEG5789	11	11	11	>MSMEG5789 putative thiosulfate sulfurtransferase [2.8.1.1] {Mycobacterium smegmatis MC2}	1	11	11	11	5	7	11	5	7	11	5	7	11	49.1	49.1	49.1	30.985	277	1	29	7	9	13	6.7096e-58	26	35.4	49.1	4699000000	668590000	726080000	3304400000				1433	121;1391;4089;4090;5638;5647;6106;6860;7160;7218;8366	True;True;True;True;True;True;True;True;True;True;True	125;1470;4349;4350;5997;6006;6588;7376;7701;7763;8992	260;3626;3627;3628;10642;10643;10644;10645;10646;10647;10648;14887;14888;14907;14908;14909;16242;18271;18272;18273;19062;19216;19217;19218;22421;22422;22423;22424;22425	289;4579;4580;4581;13063;13064;13065;13066;13067;13068;13069;18333;18334;18356;18357;18358;19926;22821;22822;22823;23761;23941;23942;23943;27933;27934;27935;27936;27937	289;4579;13063;13066;18333;18356;19926;22822;23761;23941;27935
MSMEG0935	MSMEG0935	13	13	13	>MSMEG0935 2,3-bisphosphoglycerate-dependent phosphoglycerate mutase [5.4.2.1] {Mycobacterium smegmatis MC2}	1	13	13	13	10	9	12	10	9	12	10	9	12	64	64	64	27.3	247	1	43	12	11	20	7.2751e-93	49	45.7	59.9	6687700000	663120000	549690000	5474900000				239	584;1022;2709;2971;3562;3729;3998;5628;7367;8054;9303;9362;9492	True;True;True;True;True;True;True;True;True;True;True;True;True	612;1083;2880;3162;3163;3796;3969;4251;5987;7923;8661;9990;10050;10051;10187	1422;2614;2615;2616;6885;6886;6887;7531;7532;7533;7534;7535;7536;7537;9115;9723;10370;10371;10372;10373;10374;10375;14867;14868;14869;14870;19582;19583;19584;21294;21295;21296;24729;24730;24731;24732;24890;24891;24892;24893;25230;25231;25232	1687;3102;3103;3104;8576;8577;8578;9364;9365;9366;9367;9368;9369;9370;11220;11966;12738;12739;12740;12741;12742;12743;18312;18313;18314;18315;24377;24378;24379;24380;24381;24382;26463;26464;26465;30674;30675;30676;30677;30868;30869;30870;30871;31274;31275;31276	1687;3102;8576;9366;11220;11966;12741;18314;24380;26464;30677;30868;31275	166;167	43;111
MSMEG6351;MSMEG1491	MSMEG6351	15;1	15;1	15;1	>MSMEG6351 histidinol-phosphate aminotransferase (hisC) [2.6.1.9] {Mycobacterium smegmatis MC2}	2	15	15	15	10	10	13	10	10	13	10	10	13	51.5	51.5	51.5	38.871	361	1	36	11	11	14	7.6694e-78	32.7	34.3	45.4	3428700000	654190000	519730000	2254800000				1561	333;996;1210;1423;1457;2660;3819;4072;6908;7414;7486;7744;8481;8920;9178	True;True;True;True;True;True;True;True;True;True;True;True;True;True;True	348;349;1056;1282;1504;1539;1540;2827;4062;4330;7429;7972;8045;8321;9113;9589;9856	803;804;2556;3100;3101;3102;3693;3694;3778;3779;6760;9929;10567;10568;10569;10570;10571;10572;18405;18406;18407;19679;19680;19681;19842;20471;20472;22674;22675;22676;23832;23833;23834;24462;24463;24464	957;958;3033;3693;3694;3695;3696;4655;4656;4754;4755;8422;12218;12971;12972;12973;12974;12975;12976;22971;22972;22973;22974;24486;24487;24488;24663;25390;25391;28211;28212;28213;29595;29596;29597;30365;30366;30367	957;3033;3694;4656;4754;8422;12218;12975;22971;24486;24663;25391;28212;29596;30365	1040;1041	9;137
MSMEG1469	MSMEG1469	7	7	7	>MSMEG1469 ribosomal protein S8 (rpsH) {Mycobacterium smegmatis MC2}	1	7	7	7	7	3	7	7	3	7	7	3	7	59.8	59.8	59.8	14.47	132	1	30	10	6	14	1.7167e-113	59.8	30.3	59.8	3860000000	647090000	186740000	3026100000				379	814;1958;5857;6734;7124;7822;8623	True;True;True;True;True;True;True	861;2078;6314;7240;7659;8410;8411;8412;9261	2117;2118;2119;5041;5042;15586;15587;15588;17950;17951;18948;18949;18950;20717;20718;20719;20720;20721;20722;20723;23018;23019;23020;23021;23022;23023;23024;23025;23026;23027	2540;2541;2542;2543;2544;6350;6351;19147;19148;19149;22438;22439;23624;23625;23626;25721;25722;25723;25724;25725;25726;25727;25728;25729;25730;25731;25732;28605;28606;28607;28608;28609;28610;28611;28612;28613;28614;28615;28616	2540;6351;19149;22439;23625;25729;28607	267	3
MSMEG5359	MSMEG5359	5	5	5	>MSMEG5359 cyanate hydratase (cynS) [4.2.1.104] {Mycobacterium smegmatis MC2}	1	5	5	5	4	3	3	4	3	3	4	3	3	43	43	43	16.35	149	1	11	4	3	4	3.62e-39	35.6	21.5	23.5	3380400000	644840000	275330000	2460300000				1335	194;2073;2485;3012;9075	True;True;True;True;True	200;2201;2643;3209;9751	434;5357;6334;6335;6336;6337;7646;7647;24227;24228;24229	487;6723;7904;7905;7906;7907;9495;9496;30066;30067;30068	487;6723;7905;9496;30066	933	116
MSMEG1438	MSMEG1438	5	5	5	>MSMEG1438 ribosomal protein L23 (rplW) {Mycobacterium smegmatis MC2}	1	5	5	5	4	3	4	4	3	4	4	3	4	62	62	62	11.028	100	1	11	4	3	4	1.9955e-21	42	27	53	2741400000	638900000	396960000	1705600000				367	1019;1473;4550;7371;8319	True;True;True;True;True	1079;1558;4838;7928;8944	2600;2601;2602;3833;3834;3835;11835;11836;19592;22319;22320	3086;3087;3088;4844;4845;4846;14501;14502;24390;27819;27820	3086;4845;14501;24390;27819
MSMEG3479	MSMEG3479	3	3	3	>MSMEG3479 thiol peroxidase [1.11.1.-] {Mycobacterium smegmatis MC2}	1	3	3	3	3	3	3	3	3	3	3	3	3	40.4	40.4	40.4	17.066	166	1	14	5	3	6	1.0056e-65	40.4	40.4	40.4	2728300000	636030000	263400000	1828800000				895	1556;3186;7215	True;True;True	1645;3405;7759;7760	4046;4047;4048;4049;8133;8134;8135;19204;19205;19206;19207;19208;19209;19210	5140;5141;5142;5143;10073;10074;10075;10076;10077;10078;23925;23926;23927;23928;23929;23930;23931;23932;23933;23934;23935	5140;10073;23935	621	126
MSMEG0969	MSMEG0969	14	14	14	>MSMEG0969 glutamate-1-semialdehyde-2,1-aminomutase (hemL) [5.4.3.8] {Mycobacterium smegmatis MC2}	1	14	14	14	12	7	14	12	7	14	12	7	14	49.7	49.7	49.7	46.771	451	1	41	13	8	20	3.0053e-179	42.4	22.6	49.7	6131300000	634660000	279490000	5217100000				252	401;464;2506;2588;2703;3506;3766;4264;4606;4649;6975;8159;8217;8716	True;True;True;True;True;True;True;True;True;True;True;True;True;True	421;486;487;2665;2750;2873;2874;3739;4006;4536;4537;4900;4946;4947;7501;8773;8834;9364;9365	994;995;996;1121;1122;6372;6373;6602;6603;6604;6605;6867;6868;6869;6870;8973;8974;9806;9807;9808;11084;11085;11086;11087;11088;11089;11090;11947;11948;11949;12069;12070;12071;12072;18554;18555;18556;21920;22053;23274;23275	1179;1180;1181;1326;1327;7947;7948;8251;8252;8253;8254;8255;8553;8554;8555;8556;11077;11078;12078;12079;12080;13614;13615;13616;13617;13618;13619;13620;13621;13622;14618;14619;14620;14766;14767;14768;14769;23142;23143;23144;23145;27336;27501;28906;28907	1180;1326;7947;8254;8556;11078;12079;13621;14618;14769;23144;27336;27501;28907	172;173;174;175;176	138;258;285;323;371
MSMEG3793	MSMEG3793	6	6	6	>MSMEG3793 translation initiation factor IF-3 (infC) {Mycobacterium smegmatis MC2}	1	6	6	6	6	3	4	6	3	4	6	3	4	32.5	32.5	32.5	22.899	206	1	15	7	3	5	7.6905e-41	32.5	18	24.8	2783000000	630950000	184080000	1968000000				982	50;2194;2525;3848;4969;5994	True;True;True;True;True;True	51;2336;2684;4091;5284;6464;6465	106;107;108;5653;5654;6434;9988;9989;9990;13057;13058;15934;15935;15936;15937	119;120;121;7078;7079;8020;12287;12288;12289;16048;16049;19556;19557;19558;19559	121;7079;8020;12287;16049;19559	689;690	173;175
MSMEG2382	MSMEG2382	4	4	4	>MSMEG2382 5-carboxymethyl-2-hydroxymuconate delta-isomerase {Mycobacterium smegmatis MC2}	1	4	4	4	3	4	4	3	4	4	3	4	4	16.2	16.2	16.2	27.649	259	1	14	4	5	5	2.7197e-30	13.1	16.2	16.2	3305500000	629100000	470480000	2205900000				594	1983;5047;7359;7950	True;True;True;True	2106;5367;7915;8548	5127;5128;5129;13260;13261;13262;19558;19559;21017;21018;21019;21020;21021;21022	6451;6452;6453;16318;16319;16320;16321;24352;24353;26090;26091;26092;26093;26094;26095	6452;16320;24352;26093
MSMEG6257	MSMEG6257	13	13	13	>MSMEG6257 asparate kinase, monofunctional class [2.7.2.4] {Mycobacterium smegmatis MC2}	1	13	13	13	5	11	6	5	11	6	5	11	6	36.4	36.4	36.4	46.26	437	1	24	5	13	6	1.8027e-46	17.6	34.6	16.7	3563600000	628160000	967470000	1968000000				1536	1055;1745;2133;3287;4043;4247;6549;6739;6883;6925;8867;8959;9457	True;True;True;True;True;True;True;True;True;True;True;True;True	1116;1854;2264;3508;4299;4515;4516;7048;7245;7401;7448;9532;9631;10151	2700;4543;5508;8372;8373;10478;10479;10480;11038;11039;11040;11041;17251;17959;18338;18339;18340;18341;18444;23701;23930;23931;23932;25154	3202;5737;6907;10340;10341;12861;12862;12863;13563;13564;13565;13566;21138;22447;22898;22899;22900;22901;23015;29445;29704;29705;29706;29707;31178	3202;5737;6907;10340;12863;13565;21138;22447;22900;23015;29445;29706;31178	1025;1026;1027;1028;1029	82;84;99;266;311
MSMEG5104	MSMEG5104	9	9	9	>MSMEG5104 tetrahydropicolinate succinylase {Mycobacterium smegmatis MC2}	1	9	9	9	7	7	7	7	7	7	7	7	7	39.2	39.2	39.2	32.45	314	1	28	8	9	11	4.5395e-98	35.7	35.7	25.2	4092600000	621000000	502260000	2969400000				1273	1338;4919;5445;5446;5821;6043;7395;7979;8947	True;True;True;True;True;True;True;True;True	1415;5230;5792;5793;6270;6520;7953;8583;9619	3516;3517;3518;3519;3520;12924;12925;14233;14234;14235;14236;14237;14238;15493;15494;15495;16077;19642;19643;21119;21120;21121;21122;21123;21124;23907;23908;23909	4435;4436;4437;4438;4439;4440;15886;15887;17487;17488;17489;17490;17491;17492;19028;19029;19030;19739;24446;24447;24448;24449;24450;26238;26239;26240;26241;26242;26243;29680;29681;29682	4439;15887;17489;17492;19029;19739;24446;26240;29681
MSMEG3058	MSMEG3058	11	11	11	>MSMEG3058 lipoprotein, nlpa family {Mycobacterium smegmatis MC2}	1	11	11	11	6	5	11	6	5	11	6	5	11	44.8	44.8	44.8	30.577	279	1	25	7	5	13	9.4859e-194	26.2	26.9	44.8	4411800000	618510000	195580000	3597700000				776	621;1255;1871;3632;4245;4479;5201;5487;5970;7262;8386	True;True;True;True;True;True;True;True;True;True;True	649;1329;1985;3867;4513;4765;5532;5837;6434;7809;9013	1521;3320;4846;9324;9325;9326;11032;11033;11034;11610;11611;13596;13597;13598;13599;14347;14348;14349;14350;15859;15860;19324;19325;19326;22466	1805;4142;6124;11464;11465;11466;13557;13558;13559;14218;14219;16718;16719;16720;16721;17610;17611;17612;17613;19461;19462;24060;24061;24062;27981	1805;4142;6124;11465;13558;14218;16720;17612;19461;24061;27981
MSMEG5684	MSMEG5684	6	6	6	>MSMEG5684 phosphoserine aminotransferase, putative [2.6.1.52] {Mycobacterium smegmatis MC2}	1	6	6	6	5	6	6	5	6	6	5	6	6	27.4	27.4	27.4	39.512	372	1	27	8	9	10	2.4023e-104	24.5	27.4	27.4	4284600000	613270000	328680000	3342700000				1404	5658;5882;6011;7072;8833;9255	True;True;True;True;True;True	6019;6341;6484;7605;9494;9938	14942;14943;14944;15637;15638;15639;15640;15992;15993;18814;18815;18816;18817;18818;18819;23610;23611;23612;23613;23614;23615;24610;24611;24612;24613;24614;24615	18405;18406;18407;19202;19203;19204;19205;19206;19639;19640;19641;23460;23461;23462;23463;23464;23465;29336;29337;29338;29339;29340;29341;29342;30532;30533;30534;30535;30536;30537;30538;30539;30540;30541	18406;19202;19640;23463;29339;30536
MSMEG6894	MSMEG6894	3	3	3	>MSMEG6894 ribosomal protein L9 (rplI) {Mycobacterium smegmatis MC2}	1	3	3	3	3	2	3	3	2	3	3	2	3	17.9	17.9	17.9	15.923	151	1	10	4	2	4	1.4224e-10	17.9	11.3	17.9	1574200000	612850000	298090000	663270000				1659	1466;3083;7310	True;True;True	1549;3285;7860	3801;3802;3803;3804;7837;7838;7839;19445;19446;19447	4792;4793;4794;4795;9726;9727;9728;24210;24211;24212	4794;9727;24211
MSMEG4627	MSMEG4627	8	8	8	>MSMEG4627 nucleoside diphosphate kinase [2.7.4.6] {Mycobacterium smegmatis MC2}	1	8	8	8	5	7	6	5	7	6	5	7	6	61.2	61.2	61.2	14.916	139	1	20	6	7	7	2.9954e-56	38.1	53.2	46.8	2801400000	606990000	536230000	1658200000				1157	1985;2813;3149;4440;6092;6384;6443;7806	True;True;True;True;True;True;True;True	2108;2992;3360;4723;6572;6874;6934;8389	5133;7114;7115;7116;7117;8034;8035;8036;11514;11515;11516;16201;16202;16870;16871;16872;16991;16992;20662;20663	6457;8836;8837;8838;8839;8840;8841;8842;8843;8844;9962;9963;9964;9965;9966;14118;14119;14120;19877;19878;20658;20659;20660;20803;20804;25648;25649	6457;8841;9962;14120;19877;20658;20804;25649
MSMEG4328	MSMEG4328	10	10	10	>MSMEG4328 3-oxoacyl-[acyl-carrier-protein] synthase 2 [2.3.1.41] {Mycobacterium smegmatis MC2}	1	10	10	10	7	6	9	7	6	9	7	6	9	39.1	39.1	39.1	43.734	417	1	27	7	7	13	1.5169e-247	29.3	26.9	37.4	4370700000	606870000	402340000	3361500000				1103	538;569;2760;3895;3999;5062;5673;7795;9080;9280	True;True;True;True;True;True;True;True;True;True	562;596;2932;4140;4141;4252;5382;6042;8378;9756;9964	1304;1305;1306;1307;1388;1389;1390;6992;6993;6994;10110;10111;10112;10113;10114;10376;10377;13290;14992;20633;20634;20635;24237;24238;24239;24665;24666	1528;1529;1530;1531;1634;1635;1636;8699;8700;8701;8702;8703;12421;12422;12423;12424;12425;12426;12744;12745;16351;18468;25613;25614;25615;25616;25617;30077;30078;30079;30600;30601	1529;1635;8701;12424;12744;16351;18468;25615;30078;30601	779;780;781	85;212;330
MSMEG0710	MSMEG0710	8	8	8	>MSMEG0710 co-chaperone GrpE (grpE) {Mycobacterium smegmatis MC2}	1	8	8	8	7	7	5	7	7	5	7	7	5	31	31	31	23.005	216	1	19	7	7	5	1.649e-73	23.6	30.6	18.1	2701800000	605430000	482410000	1614000000				170	830;1639;3872;6630;6978;7904;7905;8430	True;True;True;True;True;True;True;True	878;1738;4116;7134;7504;8502;8503;9058	2151;4269;4270;4271;10042;10043;10044;17694;17695;17696;18561;18562;20930;20931;20932;20933;22566;22567;22568	2577;5417;5418;5419;12344;12345;12346;22158;22159;22160;23150;23151;25991;25992;25993;25994;25995;28089;28090;28091	2577;5417;12345;22159;23151;25992;25995;28089
MSMEG6512	MSMEG6512	9	9	9	>MSMEG6512 acyl-CoA dehydrogenase domain protein {Mycobacterium smegmatis MC2}	1	9	9	9	9	6	8	9	6	8	9	6	8	30.9	30.9	30.9	38.96	369	1	27	10	7	10	3.2948e-142	30.9	24.1	29	3214100000	604150000	410780000	2199200000				1613	715;1223;1549;2605;4084;4226;4645;5415;5486	True;True;True;True;True;True;True;True;True	749;1296;1637;2768;4343;4493;4942;5758;5836	1775;1776;1777;3140;3141;3142;4026;4027;6645;6646;10620;10621;10622;10987;10988;10989;10990;10991;10992;12060;12061;12062;12063;14157;14158;14159;14346	2110;2111;2112;3743;3744;3745;5112;5113;8297;8298;13036;13037;13038;13498;13499;13500;13501;13502;13503;13504;13505;13506;14757;14758;14759;14760;17406;17407;17408;17609	2110;3743;5113;8298;13036;13502;14757;17407;17609
MSMEG1498	MSMEG1498	14	14	14	>MSMEG1498 methylmalonate-semialdehyde dehydrogenase (mmsA) [1.2.1.27] {Mycobacterium smegmatis MC2}	1	14	14	14	11	9	14	11	9	14	11	9	14	47.2	47.2	47.2	54.303	506	1	42	11	9	22	0	37	34.8	47.2	5517200000	599320000	405480000	4512400000				389	275;486;994;1396;1627;1835;2329;2497;3017;5140;5912;6948;8008;8828	True;True;True;True;True;True;True;True;True;True;True;True;True;True	289;509;1054;1475;1476;1723;1948;2482;2656;3214;5463;6374;6375;6376;7472;8614;9488;9489	630;631;632;1164;1165;1166;2552;2553;2554;3641;3642;3643;4226;4227;4228;4770;4771;4772;4773;5975;6356;7660;7661;7662;13461;13462;13463;15709;15710;15711;15712;18500;18501;18502;18503;21193;21194;21195;23597;23598;23599;23600	732;733;734;1376;1377;1378;3029;3030;3031;4597;4598;4599;5362;5363;5364;6033;6034;6035;6036;7476;7929;9509;9510;9511;16562;16563;16564;19283;19284;19285;19286;23083;23084;23085;23086;26332;26333;26334;29323;29324;29325;29326	733;1377;3029;4598;5363;6034;7476;7929;9509;16563;19286;23085;26333;29325	275;276;277;278	255;258;442;505
MSMEG3545	MSMEG3545	4	4	4	>MSMEG3545 hypothetical protein {Mycobacterium smegmatis MC2}	1	4	4	4	4	1	0	4	1	0	4	1	0	38.3	38.3	38.3	20.649	206	1	7	6	1		6.8586e-153	38.3	6.8	0	644870000	597910000	46959000	0				905	3532;3533;3542;6171	True;True;True;True	3765;3766;3775;6653	9027;9028;9029;9030;9031;9062;16349	11131;11132;11133;11134;11135;11166;20042	11132;11133;11166;20042
MSMEG5239	MSMEG5239	10	10	10	>MSMEG5239 fructose-1,6-bisphosphatase, class II (glpX) [3.1.3.11] {Mycobacterium smegmatis MC2}	1	10	10	10	6	8	10	6	8	10	6	8	10	32.5	32.5	32.5	35.866	342	1	35	8	11	16	4.4431e-96	22.8	30.4	32.5	5106300000	597800000	384030000	4124400000				1303	1937;2124;2770;2822;3171;3461;3747;5720;5944;8901	True;True;True;True;True;True;True;True;True;True	2053;2254;2255;2943;2944;3001;3002;3384;3385;3694;3987;6110;6408;9569;9570	4989;5487;5488;5489;5490;5491;7018;7019;7020;7021;7022;7023;7134;7135;7136;7137;8091;8092;8093;8094;8095;8096;8851;8852;8853;9766;9767;9768;9769;15117;15803;15804;15805;23783;23784	6291;6884;6885;6886;6887;6888;8729;8730;8731;8732;8733;8734;8735;8736;8862;8863;8864;8865;10025;10026;10027;10028;10029;10030;10031;10032;10033;10931;10932;10933;12024;12025;12026;12027;12028;12029;18604;19389;19390;19391;19392;19393;29543;29544	6291;6887;8736;8863;10032;10933;12026;18604;19390;29543	894;895;896;897;898;899	26;48;57;105;120;129
MSMEG0282	MSMEG0282	4	4	4	>MSMEG0282 conserved hypothetical protein {Mycobacterium smegmatis MC2}	1	4	4	4	2	3	3	2	3	3	2	3	3	51.9	51.9	51.9	11.567	106	1	11	3	4	4	6.6804e-29	32.1	42.5	41.5	2024100000	592040000	495790000	936310000				95	1864;4312;6633;8653	True;True;True;True	1978;4585;7137;9291	4835;11208;11209;11210;11211;11212;11213;17701;17702;17703;23102	6111;13758;13759;13760;13761;13762;13763;13764;13765;13766;13767;22165;22166;22167;28713	6111;13764;22165;28713	75	98
MSMEG1437	MSMEG1437	8	8	8	>MSMEG1437 ribosomal protein L4/L1 family (rplD) {Mycobacterium smegmatis MC2}	1	8	8	8	4	4	7	4	4	7	4	4	7	56.7	56.7	56.7	22.885	215	1	23	5	5	13	9.752e-105	12.6	12.6	56.7	3298600000	588510000	342950000	2367100000				366	872;873;4025;5966;7504;7594;7595;8694	True;True;True;True;True;True;True;True	925;926;4280;6430;8064;8065;8162;8163;9333	2240;2241;2242;2243;2244;2245;2246;2247;2248;10442;10443;15849;15850;19891;19892;20090;20091;20092;20093;20094;20095;23206;23207	2677;2678;2679;2680;2681;2682;2683;2684;2685;12825;12826;19451;19452;24720;24721;24722;24945;24946;24947;24948;24949;24950;28834;28835	2679;2682;12826;19451;24722;24946;24948;28835	257	34
MSMEG3777	MSMEG3777	20	20	20	>MSMEG3777 phenylalanyl-tRNA synthetase, beta subunit (pheT) [6.1.1.20] {Mycobacterium smegmatis MC2}	1	20	20	20	11	8	18	11	8	18	11	8	18	35.8	35.8	35.8	88.65	832	1	39	11	8	20	1.1511e-181	18.6	12.4	32.2	3408800000	587430000	325280000	2496100000				978	71;423;1399;2160;2728;3739;4000;4790;4820;5116;5479;6453;6465;6653;6697;7110;7797;7991;8325;9058	True;True;True;True;True;True;True;True;True;True;True;True;True;True;True;True;True;True;True;True	72;443;1479;2300;2900;3979;4253;5095;5128;5439;5829;6948;6960;7157;7202;7645;8380;8595;8950;9732	150;1042;3648;3649;5571;5572;6926;9746;9747;9748;10378;12446;12447;12448;12525;12526;12527;13415;13416;14329;14330;17022;17023;17056;17057;17058;17745;17850;17851;18913;18914;20637;20638;21152;21153;22334;22335;24187;24188	169;1231;4605;4606;6981;6982;6983;8620;11997;11998;11999;12746;15253;15254;15255;15354;15355;15356;16510;16511;17590;17591;20844;20845;20891;20892;20893;22213;22330;22331;23587;23588;25619;25620;26280;26281;27835;27836;30016;30017	169;1231;4605;6983;8620;11999;12746;15254;15355;16511;17591;20844;20892;22213;22331;23588;25619;26280;27836;30016
MSMEG2136	MSMEG2136	18	18	18	>MSMEG2136 phosphoglucomutase, alpha-D-glucose phosphate-specific (pgm) [5.4.2.2] {Mycobacterium smegmatis MC2}	1	18	18	18	12	10	16	12	10	16	12	10	16	48	48	48	57.9	544	1	44	14	10	20	2.2001e-237	36.4	30.9	44.3	3628100000	586930000	195670000	2845500000				564	138;466;812;1304;1681;2554;3204;3307;3971;4480;5394;5534;6575;6675;8948;8970;9275;9313	True;True;True;True;True;True;True;True;True;True;True;True;True;True;True;True;True;True	142;489;859;1379;1785;1786;2714;3424;3530;4222;4766;5737;5886;7076;7179;9620;9643;9959;10000	292;293;294;1124;1125;2113;3439;3440;3441;4371;4372;4373;4374;4375;4376;6496;8172;8173;8174;8175;8426;8427;8428;10301;11612;14115;14116;14444;14445;14446;17311;17793;17794;17795;17796;23910;23959;23960;23961;24649;24650;24651;24754;24755	330;331;332;1330;1331;1332;2536;4325;4326;4327;5536;5537;5538;5539;5540;5541;5542;8095;10116;10117;10118;10119;10409;10410;10411;12663;14220;17348;17349;17350;17716;17717;17718;21202;22265;22266;22267;22268;29683;29737;29738;29739;30576;30577;30578;30702;30703;30704	330;1332;2536;4325;5538;8095;10117;10409;12663;14220;17350;17717;21202;22268;29683;29738;30577;30704	420	110
MSMEG0839	MSMEG0839	7	7	7	>MSMEG0839 ATP-dependent protease La (LON) domain subfamily {Mycobacterium smegmatis MC2}	1	7	7	7	6	6	6	6	6	6	6	6	6	49	49	49	22.494	208	1	32	10	11	11	7.9238e-63	37	37	43.3	2643500000	580120000	981500000	1081900000				204	227;1485;4321;4322;8083;8671;9494	True;True;True;True;True;True;True	235;1571;4594;4595;8695;8696;8697;9310;10189	505;3866;3867;3868;3869;11226;11227;11228;11229;11230;11231;21735;21736;21737;21738;21739;21740;21741;21742;21743;21744;21745;21746;21747;21748;21749;21750;23151;23152;23153;25235;25236	577;578;4881;4882;4883;4884;4885;13781;13782;13783;13784;13785;13786;13787;13788;27117;27118;27119;27120;27121;27122;27123;27124;27125;27126;27127;27128;27129;27130;27131;27132;27133;27134;27135;28771;28772;28773;28774;31279;31280	577;4884;13783;13784;27133;28771;31280	139;140	6;13
MSMEG3257	MSMEG3257	15	15	15	>MSMEG3257 xylulokinase (xylB) [2.7.1.17] {Mycobacterium smegmatis MC2}	1	15	15	15	8	11	12	8	11	12	8	11	12	47	47	47	47.557	462	1	33	8	11	14	1.5624e-124	23.8	29	39.8	3678000000	571420000	458750000	2647800000				870	1277;2736;3801;4056;4373;4632;5453;5893;6270;6297;6804;7458;7511;7850;8045	True;True;True;True;True;True;True;True;True;True;True;True;True;True;True	1351;2908;4043;4312;4654;4928;5800;6353;6758;6786;7315;8016;8072;8073;8443;8652	3369;3370;3371;6944;6945;9889;9890;10514;10515;10516;11370;12029;14254;15667;15668;15669;16587;16588;16656;18112;18113;18114;19774;19775;19776;19777;19905;19906;20801;20802;21274;21275;21276	4221;4222;4223;8648;8649;12176;12177;12905;12906;12907;13955;14726;17509;19238;19239;19240;20319;20320;20395;22626;22627;22628;24592;24593;24594;24595;24735;24736;25841;25842;26441;26442;26443	4223;8648;12176;12907;13955;14726;17509;19238;20319;20395;22626;24594;24735;25842;26442	605	192
MSMEG1517	MSMEG1517	13	13	13	>MSMEG1517 spfh domain/band 7 family protein, putative {Mycobacterium smegmatis MC2}	1	13	13	13	8	5	11	8	5	11	8	5	11	34.8	34.8	34.8	54.604	526	1	27	8	5	14	1.4075e-146	19.4	11.8	30.6	2831900000	566370000	151310000	2114200000				395	1000;1295;1979;2547;3050;3784;4012;5387;5749;6340;6400;7345;8365	True;True;True;True;True;True;True;True;True;True;True;True;True	1060;1370;2101;2706;3251;4025;4266;5730;6154;6155;6829;6890;7900;8991	2562;2563;3419;3420;3421;5106;5107;6484;7752;7753;7754;9843;10413;10414;10415;14099;14100;15202;15203;16777;16899;16900;19527;19528;19529;22419;22420	3039;3040;4301;4302;4303;6418;6419;8080;9628;9629;9630;12120;12794;12795;12796;17326;17327;17328;17329;18703;18704;20552;20691;20692;24315;24316;24317;24318;27931;27932	3040;4302;6418;8080;9628;12120;12795;17327;18703;20552;20692;24316;27932	279;280	139;426
MSMEG3220	MSMEG3220	14	14	14	>MSMEG3220 tryptophan synthase, beta subunit (trpB) [4.2.1.20] {Mycobacterium smegmatis MC2}	1	14	14	14	10	7	12	10	7	12	10	7	12	42.1	42.1	42.1	45.005	425	1	44	15	10	19	4.4639e-121	32.2	25.2	37.6	3764500000	561510000	108280000	3094700000				845	372;1213;1264;2836;2996;4157;4966;5582;6250;6594;7207;7552;8829;9156	True;True;True;True;True;True;True;True;True;True;True;True;True;True	390;1285;1338;3016;3191;4423;5281;5939;6738;7096;7750;8117;9490;9834	911;912;913;914;3108;3341;7174;7175;7588;7589;10831;13049;13050;13051;13052;13053;14647;14648;14649;14650;14651;14652;14653;14654;14655;14656;14657;14658;16540;17345;17346;19182;19183;19184;19185;19186;19990;19991;19992;19993;23601;23602;24411;24412	1079;1080;1081;1082;3703;4168;8911;8912;9434;9435;13302;16040;16041;16042;16043;16044;18035;18036;18037;18038;18039;18040;18041;18042;18043;18044;18045;18046;18047;20269;21237;21238;23901;23902;23903;23904;23905;24827;24828;24829;24830;24831;29327;29328;30300;30301;30302	1082;3703;4168;8912;9434;13302;16040;18039;20269;21237;23904;24828;29328;30301	585	43
MSMEG1881	MSMEG1881	19	19	19	>MSMEG1881 preprotein translocase, SecA subunit (secA) {Mycobacterium smegmatis MC2}	1	19	19	19	12	9	15	12	9	15	12	9	15	26.8	26.8	26.8	106.49	953	1	40	12	10	18	5.0148e-125	18.5	13.9	21.1	3438200000	558210000	292600000	2587400000				495	947;1533;1901;2517;2803;3001;3257;4099;5206;5357;5380;6084;6388;6738;6801;7814;7885;8143;9298	True;True;True;True;True;True;True;True;True;True;True;True;True;True;True;True;True;True;True	1006;1621;2016;2676;2981;3197;3478;4359;5537;5697;5723;6563;6878;7244;7312;8397;8482;8757;9985	2449;3993;3994;3995;4916;4917;6417;6418;6419;7097;7611;7612;7613;8291;10670;10671;10672;13618;13619;13620;14027;14084;14085;16175;16876;17958;18108;18109;20677;20678;20679;20889;20890;20891;21874;21875;21876;21877;21878;24721	2910;5070;5071;5072;6202;6203;8003;8004;8005;8819;9458;9459;9460;9461;10240;13104;13105;13106;16743;16744;16745;17241;17311;17312;19845;19846;20664;22446;22622;22623;25663;25664;25665;25944;25945;25946;27274;27275;27276;27277;27278;30666	2910;5072;6203;8003;8819;9460;10240;13105;16744;17241;17311;19846;20664;22446;22622;25664;25945;27275;30666	357;358;359;360	331;368;484;645
MSMEG0371	MSMEG0371	8	8	8	>MSMEG0371 MaoC like domain protein {Mycobacterium smegmatis MC2}	1	8	8	8	5	2	7	5	2	7	5	2	7	39.5	39.5	39.5	29.351	271	1	16	5	2	9	2.8437e-62	25.5	6.6	32.1	2826800000	556060000	379260000	1891500000				101	115;1172;3122;3724;4293;5281;8085;8453	True;True;True;True;True;True;True;True	118;1240;3329;3964;4566;5617;8699;9084	244;245;3011;3012;3013;7938;9705;11158;11159;11160;13810;21752;21753;21754;22618;22619	272;273;3597;3598;3599;9845;11946;13701;13702;13703;16990;27137;27138;27139;27140;27141;28141;28142	273;3598;9845;11946;13702;16990;27138;28142
MSMEG3791	MSMEG3791	5	5	5	>MSMEG3791 ribosomal protein L20 (rplT) {Mycobacterium smegmatis MC2}	1	5	5	5	4	3	5	4	3	5	4	3	5	49.6	49.6	49.6	14.464	129	1	16	5	4	7	2.9488e-130	40.3	28.7	49.6	2697600000	552980000	286570000	1858100000				980	73;105;809;2193;5942	True;True;True;True;True	74;108;854;2335;6406	154;155;156;225;226;2103;2104;2105;5651;5652;15793;15794;15795;15796;15797;15798	173;174;175;253;254;2526;2527;2528;7076;7077;19375;19376;19377;19378;19379;19380;19381;19382;19383;19384	174;253;2527;7076;19379
MSMEG4192	MSMEG4192	6	6	6	>MSMEG4192 conserved hypothetical protein {Mycobacterium smegmatis MC2}	1	6	6	6	3	4	6	3	4	6	3	4	6	29.1	29.1	29.1	21.553	199	1	15	3	5	7	1.8249e-27	14.1	18.6	29.1	3754800000	550630000	903590000	2300500000				1044	2665;3842;6480;7607;8400;8557	True;True;True;True;True;True	2832;4085;6976;8175;9027;9193	6769;9975;9976;17102;17103;17104;20124;20125;20126;20127;20128;22493;22494;22847;22848	8431;12269;12270;12271;12272;20951;20952;20953;24983;24984;24985;24986;24987;24988;28011;28012;28407;28408	8431;12271;20951;24984;28012;28408
MSMEG3232	MSMEG3232	6	6	6	>MSMEG3232 cytochrome D ubiquinol oxidase, subunit II (cydB) [1.10.3.-] {Mycobacterium smegmatis MC2}	1	6	6	6	4	0	5	4	0	5	4	0	5	13.4	13.4	13.4	37.946	350	1	9	4		5	1.7132e-17	8.6	0	11.4	2231300000	550120000	0	1681200000				854	3136;3242;3850;4169;4319;7480	True;True;True;True;True;True	3347;3463;4093;4435;4592;8039	7982;7983;8261;8262;9992;9993;10857;11224;19824	9894;9895;10207;10208;12291;12292;13337;13779;24644	9895;10208;12291;13337;13779;24644
MSMEG2080	MSMEG2080	10	10	10	>MSMEG2080 putative acyl-CoA dehydrogenase {Mycobacterium smegmatis MC2}	1	10	10	10	7	5	10	7	5	10	7	5	10	36.9	36.9	36.9	40.922	382	1	29	9	6	14	3.2688e-116	29.3	21.7	36.9	3321800000	545700000	117220000	2658800000				552	1086;1605;1974;3966;4095;4529;5094;6371;7714;8228	True;True;True;True;True;True;True;True;True;True	1150;1698;2096;4217;4355;4817;5416;6860;8290;8848	2802;2803;2804;4173;4174;5095;5096;5097;5098;10291;10292;10293;10656;10657;10658;10659;10660;10661;11780;11781;11782;11783;13367;16834;16835;16836;20406;20407;22092	3346;3347;3348;5305;5306;6406;6407;6408;6409;12649;12650;12651;13078;13079;13080;13081;13082;13083;13084;13085;13086;13087;13088;14442;14443;14444;14445;16436;20616;20617;20618;25309;25310;27541	3348;5306;6408;12650;13085;14443;16436;20617;25309;27541	409	333
MSMEG1874	MSMEG1874	8	8	8	>MSMEG1874 DNA-binding response regulator MtrA (mtrA) {Mycobacterium smegmatis MC2}	1	8	8	8	6	4	7	6	4	7	6	4	7	54.8	54.8	54.8	25.318	228	1	24	8	5	11	4.4554e-106	36.4	25.4	49.1	2333100000	540720000	302710000	1489700000				493	256;1615;1720;2853;4138;5577;5871;6366	True;True;True;True;True;True;True;True	269;1709;1827;3034;4402;5933;6330;6855	592;4194;4195;4476;4477;4478;4479;7214;7215;7216;7217;7218;10778;10779;10780;10781;14632;14633;14634;14635;14636;15612;16826;16827	693;5326;5327;5653;5654;5655;5656;5657;8966;8967;8968;8969;8970;13236;13237;13238;13239;13240;13241;13242;18019;18020;18021;18022;18023;19173;19174;20608;20609	693;5327;5654;8966;13241;18022;19174;20609	356	81
MSMEG3101	MSMEG3101	11	11	11	>MSMEG3101 glucose-6-phosphate 1-dehydrogenase (zwf) [1.1.1.49] {Mycobacterium smegmatis MC2}	1	11	11	11	6	5	10	6	5	10	6	5	10	32.6	32.6	32.6	57.94	516	1	28	7	6	15	2.2577e-112	20.5	16.1	29.5	2842300000	540100000	307520000	1994700000				798	481;856;1713;2270;4591;4595;5185;6593;7472;9010;9019	True;True;True;True;True;True;True;True;True;True;True	504;907;908;1820;2418;4885;4889;5514;5515;7095;8031;9684;9693	1152;2204;2205;2206;2207;4458;4459;4460;4461;5833;5834;5835;11918;11919;11926;13563;13564;17344;19809;19810;24067;24068;24092;24093;24094;24095;24096;24097	1364;2637;2638;2639;2640;2641;5634;5635;5636;5637;5638;7304;7305;7306;7307;14587;14588;14595;16679;16680;21236;24629;24630;29868;29869;29894;29895;29896;29897;29898;29899;29900	1364;2639;5636;7306;14587;14595;16680;21236;24630;29869;29894	546;547	48;393
MSMEG5707	MSMEG5707	5	5	5	>MSMEG5707 cupin domain protein {Mycobacterium smegmatis MC2}	1	5	5	5	4	2	5	4	2	5	4	2	5	75.2	75.2	75.2	12.362	117	1	12	4	2	6	1.0297e-185	60.7	23.9	75.2	1960000000	538680000	79766000	1341600000				1415	3676;4642;5797;6511;6775	True;True;True;True;True	3913;4939;6233;6234;7007;7283	9561;12050;12051;12052;12053;15381;15382;15383;17182;17183;18034;18035	11790;14747;14748;14749;14750;18904;18905;18906;21054;21055;21056;22524;22525	11790;14748;18906;21056;22524	970	7
MSMEG1735	MSMEG1735	12	12	12	>MSMEG1735 dihydrolipoamide dehydrogenase {Mycobacterium smegmatis MC2}	1	12	12	12	9	5	12	9	5	12	9	5	12	40.6	40.6	40.6	49.067	471	1	29	9	5	15	1.3594e-136	33.5	18.7	40.6	3104500000	536010000	155600000	2412900000				461	1630;3798;4352;5800;6874;6911;7618;7801;8005;8021;8661;8914	True;True;True;True;True;True;True;True;True;True;True;True	1727;4039;4040;4629;6238;7391;7432;8186;8384;8611;8627;9300;9583	4237;4238;4239;9881;9882;11304;11305;11306;15387;15388;18309;18310;18412;18413;20148;20651;21184;21185;21186;21187;21221;21222;23127;23128;23129;23814;23815;23816;23817	5375;5376;5377;5378;12165;12166;13881;13882;13883;13884;18910;18911;22863;22864;22980;22981;25010;25633;26321;26322;26323;26324;26365;26366;28745;28746;28747;29576;29577;29578;29579	5377;12166;13881;18911;22863;22980;25010;25633;26323;26366;28745;29578	336;337;338;339	260;273;336;394
MSMEG5419	MSMEG5419	8	8	8	>MSMEG5419 lipoprotein {Mycobacterium smegmatis MC2}	1	8	8	8	6	5	8	6	5	8	6	5	8	32.8	32.8	32.8	43.387	399	1	25	8	6	11	1.0759e-72	24.8	23.1	32.8	2282700000	535460000	188770000	1558500000				1343	836;1591;1792;3933;4282;7128;8705;9526	True;True;True;True;True;True;True;True	884;1681;1904;4182;4555;7663;9347;9348;10223	2160;2161;2162;2163;4138;4139;4140;4678;10210;10211;10212;11138;11139;11140;18961;18962;23235;23236;23237;23238;23239;25312;25313;25314;25315	2587;2588;2589;2590;2591;5266;5267;5268;5932;12539;12540;12541;12542;12543;13676;13677;13678;13679;23638;23639;28866;28867;28868;28869;28870;31369;31370;31371;31372;31373;31374;31375;31376	2589;5268;5932;12539;13678;23638;28867;31374	934	88
MSMEG0769	MSMEG0769	12	12	12	>MSMEG0769 O-succinylhomoserine sulfhydrylase (metZ) [4.2.99.-] {Mycobacterium smegmatis MC2}	1	12	12	12	5	5	12	5	5	12	5	5	12	34.6	34.6	34.6	43.266	405	1	27	6	6	15	8.0961e-77	16.8	15.8	34.6	4553800000	531200000	237260000	3785300000				185	81;387;407;3099;4170;7080;7489;8156;8523;8622;9374;9463	True;True;True;True;True;True;True;True;True;True;True;True	83;405;427;3303;4436;7613;8048;8770;9156;9260;10065;10157	172;949;1008;1009;7878;10858;10859;10860;18834;18835;18836;18837;18838;18839;18840;19846;19847;19848;21910;21911;22763;23014;23015;23016;23017;24916;25165	193;1122;1195;1196;9770;13338;13339;13340;23486;23487;23488;23489;23490;23491;23492;24667;24668;24669;27322;27323;28311;28601;28602;28603;28604;30899;31190	193;1122;1195;9770;13339;23490;24668;27322;28311;28602;30899;31190
MSMEG3155	MSMEG3155	13	13	13	>MSMEG3155 band 7 protein {Mycobacterium smegmatis MC2}	1	13	13	13	7	5	12	7	5	12	7	5	12	43.6	43.6	43.6	43.982	408	1	27	7	6	14	1.8873e-91	20.3	13.5	40.7	2902100000	530970000	246510000	2124600000				822	796;1631;3413;5742;5984;6261;6295;6315;6994;8074;9085;9504;9505	True;True;True;True;True;True;True;True;True;True;True;True;True	834;1728;3642;6143;6144;6448;6749;6784;6804;7520;7521;8683;9761;10199;10200	2048;4240;4241;4242;8716;8717;8718;15187;15188;15890;15891;15892;16567;16568;16651;16652;16653;16705;16706;18605;18606;18607;21703;21704;24249;25261;25262	2447;5379;5380;5381;10761;10762;10763;18685;18686;19498;19499;19500;20296;20297;20389;20390;20391;20392;20453;20454;23202;23203;23204;27080;27081;30099;31306;31307;31308	2447;5381;10762;18685;19500;20296;20392;20454;23204;27081;30099;31306;31308	578;579;580	129;178;310
MSMEG1652	MSMEG1652	8	8	8	>MSMEG1652 O-acetylhomoserine sulfhydrylase {Mycobacterium smegmatis MC2}	1	8	8	8	6	7	8	6	7	8	6	7	8	43.3	43.3	43.3	46.823	443	1	29	8	9	12	1.0635e-202	35.7	39.1	43.3	3706300000	529500000	531700000	2645100000				434	409;732;1527;2578;5646;6392;7119;8157	True;True;True;True;True;True;True;True	429;766;1615;2739;6005;6882;7654;8771	1012;1901;1902;1903;3981;3982;3983;6574;6575;6576;14904;14905;14906;16883;16884;16885;16886;16887;16888;16889;18929;18930;18931;18932;18933;18934;21912;21913;21914	1199;2263;2264;2265;5057;5058;5059;5060;8211;8212;8213;8214;8215;8216;18353;18354;18355;20674;20675;20676;20677;20678;20679;20680;23603;23604;23605;23606;23607;23608;27324;27325;27326;27327;27328	1199;2265;5059;8214;18354;20679;23605;27325
MSMEG6502	MSMEG6502	3	3	3	>MSMEG6502 conserved hypothetical protein {Mycobacterium smegmatis MC2}	1	3	3	3	3	3	3	3	3	3	3	3	3	31.5	31.5	31.5	15.351	146	1	11	3	3	5	2.911e-108	31.5	31.5	31.5	3142000000	526750000	223540000	2391700000				1610	2938;8422;8726	True;True;True	3125;9049;9375	7447;7448;7449;22551;22552;22553;23305;23306;23307;23308;23309	9274;9275;9276;28074;28075;28076;28954;28955;28956;28957;28958;28959	9274;28074;28957
MSMEG1424;REV__MSMEG2556	MSMEG1424	12;1	12;1	12;1	>MSMEG1424 FMN-dependent dehydrogenase {Mycobacterium smegmatis MC2}	2	12	12	12	6	6	11	6	6	11	6	6	11	44.6	44.6	44.6	42.528	397	1	38	10	8	20	1.3836e-247	34.8	31	41.6	3270200000	521400000	467560000	2281200000				363	739;1061;1068;1598;2199;2951;3319;3320;6193;7219;7821;7823	True;True;True;True;True;True;True;True;True;True;True;True	773;1123;1131;1689;1690;1691;2341;2342;3140;3141;3542;3543;3544;6680;7764;8408;8409;8413	1918;1919;1920;1921;1922;1923;1924;1925;2714;2733;2734;2735;4153;4154;4155;4156;4157;4158;4159;4160;4161;5660;5661;7487;7488;7489;8454;8455;8456;8457;16416;19219;19220;19221;19222;20715;20716;20724	2282;2283;2284;2285;2286;2287;2288;2289;2290;2291;2292;2293;2294;2295;2296;2297;2298;2299;2300;2301;2302;2303;3221;3246;3247;3248;5283;5284;5285;5286;5287;5288;5289;5290;5291;5292;5293;7085;7086;9320;9321;9322;10439;10440;10441;10442;20128;23944;23945;23946;23947;25719;25720;25733	2294;3221;3246;5290;7085;9320;10440;10442;20128;23946;25719;25733	251;252;253;254;255;256	64;69;106;203;253;364
MSMEG5183	MSMEG5183	6	6	6	>MSMEG5183 3-Hydroxyacyl-CoA dehydrogenase {Mycobacterium smegmatis MC2}	1	6	6	6	5	4	6	5	4	6	5	4	6	36	36	36	26.301	253	1	18	6	4	8	7.8269e-96	30.8	26.1	36	2806800000	519330000	172070000	2115400000				1291	1297;2668;2985;7061;7887;9057	True;True;True;True;True;True	1372;2835;3179;3180;7594;8484;9731	3425;3426;3427;6774;6775;6776;6777;6778;7566;7567;18788;18789;18790;18791;20893;24184;24185;24186	4307;4308;4309;8437;8438;8439;8440;8441;8442;8443;8444;8445;9401;9402;23427;23428;23429;23430;25948;30013;30014;30015	4307;8441;9402;23429;25948;30014	886	169
MSMEG6078	MSMEG6078	2	2	2	>MSMEG6078 LpqE protein {Mycobacterium smegmatis MC2}	1	2	2	2	2	2	2	2	2	2	2	2	2	23.1	23.1	23.1	19.108	186	1	10	3	3	4	2.2021e-58	23.1	23.1	23.1	2669700000	513220000	219140000	1937300000				1481	874;6700	True;True	927;7205	2249;2250;2251;17868;17869;17870;17871;17872;17873;17874	2686;2687;2688;2689;2690;2691;22353;22354;22355;22356;22357;22358;22359;22360	2686;22355
MSMEG2415	MSMEG2415	8	8	8	>MSMEG2415 hemerythrin HHE cation binding region {Mycobacterium smegmatis MC2}	1	8	8	8	7	4	7	7	4	7	7	4	7	47.9	47.9	47.9	21.261	192	1	20	8	4	8	4.6376e-39	39.1	22.4	43.8	1836600000	512120000	130920000	1193600000				613	1513;1535;1841;2047;2546;4729;6503;7602	True;True;True;True;True;True;True;True	1600;1623;1954;2174;2705;5033;6999;8170	3943;3944;3998;3999;4000;4001;4786;5298;5299;6480;6481;6482;6483;12293;12294;12295;17165;20110;20111;20112	5003;5004;5005;5076;5077;5078;5079;6051;6659;6660;8075;8076;8077;8078;8079;15047;15048;15049;21024;24967;24968;24969	5005;5078;6051;6660;8076;15047;21024;24967
MSMEG5664	MSMEG5664	3	3	3	>MSMEG5664 binding protein [5.2.1.8] {Mycobacterium smegmatis MC2}	1	3	3	3	3	3	3	3	3	3	3	3	3	33.3	33.3	33.3	12.901	120	1	14	4	4	6	2.9643e-34	33.3	33.3	33.3	2637700000	512070000	351480000	1774100000				1397	2882;3116;4975	True;True;True	3065;3321;3322;5290	7293;7294;7295;7917;7918;7919;7920;7921;7922;13073;13074;13075;13076;13077	9057;9058;9059;9060;9061;9062;9816;9817;9818;9819;9820;9821;9822;9823;9824;9825;16073;16074;16075;16076;16077;16078;16079;16080	9058;9824;16079	959	80
MSMEG6365	MSMEG6365	6	6	6	>MSMEG6365 conserved hypothetical protein {Mycobacterium smegmatis MC2}	1	6	6	6	4	2	5	4	2	5	4	2	5	36	36	36	20.408	189	1	12	5	2	5	2.1156e-21	22.2	10.6	31.7	2466700000	511420000	115470000	1839800000				1568	129;2008;2054;2930;5464;7109	True;True;True;True;True;True	133;2131;2181;3117;5813;7644	274;5201;5202;5203;5312;5313;7431;7432;7433;14288;18911;18912	303;6539;6540;6541;6673;6674;9256;9257;9258;17548;23585;23586	303;6540;6674;9258;17548;23586
MSMEG4485	MSMEG4485	15	15	15	>MSMEG4485 glycyl-tRNA synthetase (glyS) [6.1.1.14] {Mycobacterium smegmatis MC2}	1	15	15	15	7	7	12	7	7	12	7	7	12	43.2	43.2	43.2	52.378	461	1	27	8	7	12	6.3299e-135	25.4	24.1	34.7	3894400000	507430000	370450000	3016600000				1130	178;961;1332;1378;2458;3265;3668;4461;5876;6821;7092;7830;8023;8108;9528	True;True;True;True;True;True;True;True;True;True;True;True;True;True;True	184;1020;1408;1457;2616;3486;3903;4746;6335;7333;7625;8420;8629;8722;10225	397;2483;2484;3506;3601;6264;6265;6266;8318;8319;9534;11574;11575;15624;15625;18146;18147;18864;18865;20736;21225;21802;21803;21804;25317;25318;25319	444;2950;2951;4425;4547;7824;7825;7826;10274;10275;11762;14180;14181;19186;19187;22664;22665;23522;23523;25749;26369;27193;27194;27195;27196;31378;31379;31380	444;2950;4425;4547;7826;10274;11762;14181;19186;22664;23522;25749;26369;27194;31378	793	102
MSMEG0702	MSMEG0702	8	8	8	>MSMEG0702 monooxygenase {Mycobacterium smegmatis MC2}	1	8	8	8	7	6	8	7	6	8	7	6	8	39.9	39.9	39.9	35.795	333	1	30	9	9	12	1.8404e-85	36.9	30.9	39.9	3143400000	503940000	364420000	2275100000				167	4885;4900;5669;7150;7849;8125;8407;9466	True;True;True;True;True;True;True;True	5195;5210;6035;6036;7690;8442;8739;9034;10160;10161	12852;12853;12854;12880;12881;14977;14978;14979;14980;14981;19025;19026;19027;20795;20796;20797;20798;20799;20800;21841;21842;22514;22515;22516;22517;22518;22519;25172;25173;25174	15810;15811;15812;15813;15840;15841;18448;18449;18450;18451;18452;23718;23719;23720;25823;25824;25825;25826;25827;25828;25829;25830;25831;25832;25833;25834;25835;25836;25837;25838;25839;25840;27241;27242;28036;28037;28038;28039;28040;28041;31201;31202;31203;31204;31205	15811;15840;18448;23719;25830;27242;28037;31204	116;117;118	65;95;117
MSMEG0023	MSMEG0023	4	4	4	>MSMEG0023 conserved hypothetical protein {Mycobacterium smegmatis MC2}	1	4	4	4	4	4	4	4	4	4	4	4	4	55.9	55.9	55.9	14.401	136	1	14	4	4	6	4.4191e-132	55.9	55.9	55.9	2674100000	502000000	253990000	1918100000				38	3414;6412;7204;9496	True;True;True;True	3643;6902;7747;10191	8719;8720;8721;16924;16925;16926;16927;19174;19175;19176;19177;25240;25241;25242	10764;10765;10766;20721;20722;20723;20724;20725;20726;20727;20728;23892;23893;23894;23895;23896;31284;31285;31286	10765;20728;23895;31284
MSMEG1513	MSMEG1513	6	6	6	>MSMEG1513 conserved hypothetical protein {Mycobacterium smegmatis MC2}	1	6	6	6	6	5	6	6	5	6	6	5	6	33	33	33	30.755	288	1	25	9	7	9	2.0122e-150	33	26.7	33	2702400000	499360000	269190000	1933900000				392	1135;2697;4498;4940;6764;9383	True;True;True;True;True;True	1200;2866;4784;5255;7271;10074	2908;2909;2910;2911;2912;6853;6854;6855;11648;11649;11650;11651;11652;11653;12986;12987;12988;12989;12990;12991;18012;18013;24934;24935;24936	3467;3468;3469;3470;3471;8538;8539;8540;14257;14258;14259;14260;14261;14262;15974;15975;15976;15977;15978;15979;22500;22501;30921;30922;30923	3468;8540;14260;15977;22501;30922
MSMEG1544	MSMEG1544	2	2	2	>MSMEG1544 PduO protein {Mycobacterium smegmatis MC2}	1	2	2	2	2	1	2	2	1	2	2	1	2	24.1	24.1	24.1	13.475	133	1	6	3	1	2	5.0018e-10	24.1	6	24.1	1539600000	499300000	218270000	822040000				405	811;8978	True;True	857;858;9651	2110;2111;2112;23979;23980;23981	2533;2534;2535;29761;29762;29763	2535;29761	285	28
MSMEG2427	MSMEG2427	19	19	19	>MSMEG2427 protein-P-II uridylyltransferase (glnD) [2.7.7.59] {Mycobacterium smegmatis MC2}	1	19	19	19	11	10	15	11	10	15	11	10	15	31.3	31.3	31.3	88.25	824	1	42	11	11	20	2.8806e-234	19.3	17.1	24	3024400000	498040000	304570000	2221800000				620	75;430;628;966;1734;1750;2422;3586;3630;4594;4832;4881;5425;5573;5636;6142;8122;8950;9388	True;True;True;True;True;True;True;True;True;True;True;True;True;True;True;True;True;True;True	76;450;656;1025;1843;1859;2577;3820;3865;4888;5140;5191;5768;5928;5929;5995;6624;8736;9622;10079	160;161;1054;1531;1532;2493;2494;4523;4524;4525;4526;4527;4553;4554;4555;4556;6183;9188;9189;9190;9191;9320;9321;9322;11925;12546;12547;12848;14182;14183;14549;14550;14883;16299;16300;16301;16302;21835;21836;21837;23912;24945	179;180;1244;1816;1817;2962;2963;5713;5714;5715;5716;5717;5748;5749;5750;5751;7718;11299;11300;11301;11302;11460;11461;11462;14594;15381;15382;15383;15806;17433;17434;17844;17845;18329;19988;19989;19990;19991;27235;27236;27237;29685;30932	180;1244;1817;2962;5715;5748;7718;11300;11461;14594;15382;15806;17433;17844;18329;19991;27236;29685;30932	447	587
MSMEG2669	MSMEG2669	5	5	5	>MSMEG2669 hydrolase {Mycobacterium smegmatis MC2}	1	5	5	5	3	3	4	3	3	4	3	3	4	26.5	26.5	26.5	26.668	249	1	13	4	4	5	5.9298e-95	16.9	15.7	20.1	2417700000	482760000	192000000	1742900000				676	967;3722;3828;4186;4602	True;True;True;True;True	1026;3962;4071;4452;4896	2495;9701;9702;9703;9944;9945;9946;9947;9948;10898;10899;10900;11939	2964;2965;11942;11943;11944;12234;12235;12236;12237;12238;13397;13398;13399;13400;13401;14608	2965;11943;12235;13399;14608
MSMEG6142	MSMEG6142	10	10	10	>MSMEG6142 nucleoside-diphosphate-sugar epimerase {Mycobacterium smegmatis MC2}	1	10	10	10	6	6	9	6	6	9	6	6	9	55.6	55.6	55.6	35.274	331	1	30	7	6	17	1.5867e-232	33.8	33.8	50.5	2678500000	481780000	207900000	1988800000				1504	334;1779;2069;2305;2568;5028;6333;7809;8177;9014	True;True;True;True;True;True;True;True;True;True	350;1891;2197;2454;2728;5347;6822;8392;8792;9688	805;806;4650;5348;5349;5350;5351;5904;5905;5906;5907;6557;13223;13224;13225;13226;13227;13228;16750;16751;16752;16753;16754;20666;20667;20668;20669;20670;21959;24077	959;960;5892;5893;6711;6712;6713;6714;7383;7384;7385;7386;8179;16274;16275;16276;16277;16278;16279;20515;20516;20517;20518;20519;25652;25653;25654;25655;25656;27380;29878;29879	959;5892;6711;7386;8179;16277;20516;25653;27380;29878	1001;1002	156;177
MSMEG1684	MSMEG1684	12	12	12	>MSMEG1684 conserved hypothetical protein {Mycobacterium smegmatis MC2}	1	12	12	12	8	2	9	8	2	9	8	2	9	37.2	37.2	37.2	51.261	468	1	22	8	2	12	8.1219e-194	30.3	6	29.3	2959200000	480530000	106640000	2372000000				450	1091;1737;1738;2831;3727;4256;7841;8020;8379;8438;9162;9407	True;True;True;True;True;True;True;True;True;True;True;True	1155;1846;1847;3011;3967;4526;8434;8626;9006;9066;9840;10099	2813;4531;4532;7163;7164;9718;9719;9720;11061;11062;11063;20775;20776;21219;21220;22452;22583;24426;24992;24993;24994;24995	3358;5721;5722;8899;8900;8901;11961;11962;11963;13590;13591;13592;13593;25802;25803;26362;26363;26364;27966;28106;30318;30981;30982;30983;30984;30985	3358;5721;5722;8901;11961;13592;25803;26363;27966;28106;30318;30983
MSMEG4918	MSMEG4918	18	18	18	>MSMEG4918 1,4-alpha-glucan branching enzyme (glgB) [2.4.1.18] {Mycobacterium smegmatis MC2}	1	18	18	18	11	11	11	11	11	11	11	11	11	39.4	39.4	39.4	82.655	736	1	37	12	13	12	1.0366e-206	23.4	22.4	23.4	1982200000	480420000	442310000	1059500000				1216	968;1553;2151;2404;2543;2879;3096;3441;4793;5040;5624;6429;7082;7225;8214;8493;8893;8904	True;True;True;True;True;True;True;True;True;True;True;True;True;True;True;True;True;True	1027;1642;2289;2290;2559;2702;3062;3299;3672;5098;5359;5983;6919;6920;7615;7770;8831;9125;9560;9573	2496;4040;4041;5553;5554;6152;6473;7284;7285;7869;7870;7871;8798;12453;13249;13250;13251;14857;14858;14859;16959;16960;16961;16962;18843;18844;18845;18846;19239;19240;19241;22048;22698;23766;23767;23787;23788	2966;5134;5135;6962;6963;7673;8066;9048;9049;9758;9759;9760;10875;15261;16307;16308;16309;18296;18297;18298;20767;20768;20769;20770;23495;23496;23497;23498;23970;23971;23972;27491;28238;29525;29526;29547;29548	2966;5134;6963;7673;8066;9049;9758;10875;15261;16308;18298;20767;23497;23971;27491;28238;29526;29547	836;837;838	260;453;579
MSMEG2280;MSMEG3964	MSMEG2280;MSMEG3964	12;11	12;11	12;11	>MSMEG2280 pyruvate dehydrogenase [cytochrome] [1.2.2.2] {Mycobacterium smegmatis MC2};>MSMEG3964 pyruvate dehydrogenase [cytochrome] [1.2.2.2] {Mycobacterium smegmatis MC2}	2	12	12	12	7	4	11	7	4	11	7	4	11	30	30	30	62.042	576	1	28	7	4	17	3.1662e-143	13.5	8.2	28.8	3064900000	479280000	167000000	2418700000				573	1005;1798;3352;4088;4175;6834;6941;7878;7882;8790;8902;8922	True;True;True;True;True;True;True;True;True;True;True;True	1065;1910;3577;4348;4441;7347;7465;8474;8478;9446;9571;9591	2573;4684;4685;4686;8529;10641;10872;10873;10874;10875;18188;18189;18190;18484;18485;18486;20865;20866;20867;20876;20877;20878;20879;23500;23501;23502;23785;23838	3052;5938;5939;5940;10530;13061;13062;13360;13361;13362;13363;22730;22731;22732;23060;23061;23062;25915;25916;25917;25926;25927;25928;25929;29209;29210;29211;29212;29545;29603	3052;5940;10530;13062;13362;22731;23062;25917;25929;29210;29545;29603
MSMEG4342	MSMEG4342	5	5	5	>MSMEG4342 metallo-beta-lactamase family protein {Mycobacterium smegmatis MC2}	1	5	5	5	3	3	5	3	3	5	3	3	5	33.8	33.8	33.8	22.338	210	1	14	3	3	8	1.2551e-24	25.7	25.7	33.8	3792000000	476910000	331460000	2983600000				1108	1079;1472;4875;7379;7637	True;True;True;True;True	1143;1557;5185;7937;8206;8207	2790;2791;2792;3831;3832;12837;12838;12839;12840;19612;19613;19614;20202;20203	3331;3332;3333;4842;4843;15793;15794;15795;15796;24412;24413;24414;25074;25075	3333;4842;15794;24413;25075
MSMEG1671	MSMEG1671	5	5	5	>MSMEG1671 succinate dehydrogenase hydrophobic membrane anchor protein SdhD {Mycobacterium smegmatis MC2}	1	5	5	5	4	3	4	4	3	4	4	3	4	30.9	30.9	30.9	16.244	139	1	12	4	3	5	2.1503e-24	25.9	20.9	25.9	3918900000	476720000	309210000	3132900000				443	1963;3042;3856;7705;9292	True;True;True;True;True	2084;3241;4100;8281;9978	5065;5066;5067;5068;7728;10009;10010;10011;20382;20383;20384;24708	6374;6375;6376;6377;9597;12309;12310;12311;12312;25282;25283;25284;30653	6376;9597;12309;25283;30653
MSMEG1296	MSMEG1296	11	11	11	>MSMEG1296 uricase [1.7.3.3] {Mycobacterium smegmatis MC2}	1	11	11	11	8	3	10	8	3	10	8	3	10	55.5	55.5	55.5	33.499	299	1	25	8	3	14	1.1848e-185	41.1	16.7	51.2	2593100000	474470000	117020000	2001600000				326	1133;2467;2657;2815;3559;3579;3915;6461;6844;7251;8702	True;True;True;True;True;True;True;True;True;True;True	1198;2625;2824;2994;3793;3813;4164;6956;7358;7797;9342	2904;6284;6755;6756;6757;7121;7122;7123;9108;9109;9110;9174;9175;10171;17046;17047;17048;18209;19292;19293;19294;19295;23222;23223;23224	3461;7847;8417;8418;8419;8848;8849;8850;8851;11213;11214;11215;11284;11285;12488;20877;20878;20879;22752;24024;24025;24026;24027;24028;24029;24030;28851;28852;28853	3461;7847;8418;8850;11215;11284;12488;20877;22752;24027;28852	205	235
MSMEG5871	MSMEG5871	4	4	4	>MSMEG5871 HIT family protein {Mycobacterium smegmatis MC2}	1	4	4	4	3	3	4	3	3	4	3	3	4	35.9	35.9	35.9	15.619	142	1	13	4	4	5	1.0758e-60	24.6	24.6	35.9	3538400000	473880000	304000000	2760500000				1454	324;5974;6016;8703	True;True;True;True	339;6438;6490;9343;9344	787;15865;15866;15867;16002;16003;16004;23225;23226;23227;23228;23229;23230	929;19467;19468;19469;19650;19651;19652;19653;28854;28855;28856;28857;28858;28859;28860	929;19468;19651;28854	985	65
MSMEG1444	MSMEG1444	5	5	5	>MSMEG1444 ribosomal protein L29 (rpmC) {Mycobacterium smegmatis MC2}	1	5	5	5	5	3	5	5	3	5	5	3	5	70.1	70.1	70.1	8.7778	77	1	15	6	3	6	2.2009e-51	70.1	37.7	70.1	3480300000	469940000	372710000	2637600000				373	1108;1900;2106;2202;2600	True;True;True;True;True	1173;2015;2236;2346;2762;2763	2853;2854;2855;4913;4914;4915;5443;5444;5445;5670;5671;6630;6631;6632;6633	3404;3405;3406;6199;6200;6201;6832;6833;6834;7104;7105;8282;8283;8284;8285	3406;6200;6834;7104;8285	260	36
MSMEG1019;MSMEG2299	MSMEG1019;MSMEG2299	15;15	15;15	15;15	>MSMEG1019 ribonucleoside-diphosphate reductase, alpha subunit [1.17.4.1] {Mycobacterium smegmatis MC2};>MSMEG2299 ribonucleoside-diphosphate reductase, alpha subunit [1.17.4.1] {Mycobacterium smegmatis MC2}	2	15	15	15	10	7	13	10	7	13	10	7	13	24.7	24.7	24.7	82.105	722	1	32	11	8	13	8.8009e-78	15.1	10.4	22	2148500000	464790000	316040000	1367700000				267	2593;2602;2949;3902;4769;4813;5079;5516;5872;5918;6363;7012;9288;9497;9539	True;True;True;True;True;True;True;True;True;True;True;True;True;True;True	2755;2765;3138;4149;4150;5073;5121;5400;5868;6331;6382;6852;7539;9974;10192;10236;10237	6615;6616;6617;6635;6636;6637;7483;7484;7485;10137;10138;10139;12388;12389;12390;12511;12512;13335;14405;14406;15613;15722;16821;18651;18652;18653;24698;25243;25244;25343;25344;25345	8266;8267;8268;8269;8287;8288;8289;9316;9317;9318;12453;12454;12455;15156;15157;15158;15339;15340;16400;17671;17672;19175;19296;20602;23258;23259;23260;30642;31287;31288;31406;31407;31408	8269;8288;9317;12454;15158;15339;16400;17671;19175;19296;20602;23259;30642;31288;31408	180;181	195;342
MSMEG2528	MSMEG2528	10	10	10	>MSMEG2528 glycerate kinase {Mycobacterium smegmatis MC2}	1	10	10	10	8	8	8	8	8	8	8	8	8	36.1	36.1	36.1	37.698	374	1	31	9	10	12	1.7998e-135	31.8	30.2	31.8	3160600000	463880000	274330000	2422400000				641	1727;2231;2789;3815;4353;4567;5502;8328;8417;9020	True;True;True;True;True;True;True;True;True;True	1835;2377;2965;4057;4630;4859;5853;8953;9044;9694	4506;4507;4508;4509;4510;5731;5732;7065;7066;7067;7068;7069;9920;9921;9922;9923;9924;11307;11308;11868;14379;14380;14381;22338;22538;22539;22540;22541;24098;24099;24100	5691;5692;5693;5694;5695;5696;5697;5698;7171;7172;8782;8783;8784;8785;8786;12209;12210;12211;12212;12213;13885;13886;14534;17645;17646;17647;27839;28060;28061;28062;28063;29901;29902;29903	5693;7172;8784;12210;13885;14534;17647;27839;28062;29901	457;458	14;23
MSMEG5198	MSMEG5198	5	5	5	>MSMEG5198 carnitinyl-CoA dehydratase [4.2.1.-] {Mycobacterium smegmatis MC2}	1	5	5	5	2	0	4	2	0	4	2	0	4	27.7	27.7	27.7	27.923	264	1	8	2		6	3.2623e-11	6.8	0	23.5	1301200000	462610000	0	838550000				1294	1928;4046;5849;7576;9164	True;True;True;True;True	2044;4302;6306;8143;9842	4975;10485;10486;15569;15570;20048;24429;24430	6277;12869;12870;19130;19131;24895;30321;30322	6277;12869;19131;24895;30321
MSMEG1441	MSMEG1441	3	3	3	>MSMEG1441 50S ribosomal protein L22 {Mycobacterium smegmatis MC2}	1	3	3	3	2	1	3	2	1	3	2	1	3	22.2	22.2	22.2	16.323	153	1	6	2	1	3	3.0178e-15	15.7	6.5	22.2	1927200000	457000000	164880000	1305300000				370	7285;7300;9126	True;True;True	7834;7849;9803	19378;19379;19408;19409;24325;24326	24118;24119;24151;24152;30183;30184	24119;24152;30183
MSMEG4209	MSMEG4209	4	4	4	>MSMEG4209 integral membrane protein {Mycobacterium smegmatis MC2}	1	4	4	4	4	2	4	4	2	4	4	2	4	24.7	24.7	24.7	18.42	178	1	13	5	3	5	1.2547e-78	24.7	12.4	24.7	2103200000	455400000	154680000	1493100000				1051	3313;5805;7545;8310	True;True;True;True	3536;6245;8108;8109;8935	8436;8437;15398;15399;19970;19971;19972;19973;19974;19975;22296;22297;22298	10419;10420;18922;18923;24807;24808;24809;24810;24811;24812;27790;27791;27792	10420;18923;24807;27792	722	1
MSMEG4954	MSMEG4954	14	14	14	>MSMEG4954 transcription termination factor Rho (rho) {Mycobacterium smegmatis MC2}	1	14	14	14	11	10	10	11	10	10	11	10	10	30.5	30.5	30.5	69.665	643	1	35	14	11	10	1.4084e-159	24.6	27.1	23.5	2764500000	453130000	285530000	2025800000				1231	40;707;1754;1853;2892;2934;5470;6727;6803;7406;7983;8402;8524;8674	True;True;True;True;True;True;True;True;True;True;True;True;True;True	41;741;1863;1966;3076;3121;5820;7233;7314;7964;8587;9029;9157;9158;9313	86;87;88;1752;4575;4576;4577;4578;4579;4810;7314;7315;7316;7317;7440;7441;14305;14306;14307;17938;18111;19668;21130;21131;21132;22499;22500;22501;22764;22765;22766;22767;23158;23159;23160	98;99;100;2084;5783;5784;5785;5786;5787;6080;9084;9085;9086;9087;9266;9267;9268;17565;17566;17567;22426;22625;24475;26249;26250;26251;28017;28018;28019;28020;28312;28313;28314;28315;28779;28780;28781	99;2084;5786;6080;9085;9268;17566;22426;22625;24475;26249;28018;28313;28780	863	382
MSMEG1669	MSMEG1669	8	8	8	>MSMEG1669 succinate dehydrogenase, iron-sulfur protein (sdhB) [1.3.99.1] {Mycobacterium smegmatis MC2}	1	8	8	8	5	5	7	5	5	7	5	5	7	39.7	39.7	39.7	26.813	237	1	20	5	5	10	2.6051e-61	26.2	22.8	36.7	2702000000	445270000	225370000	2031400000				441	1123;1589;2563;3046;4213;4730;5120;6441	True;True;True;True;True;True;True;True	1188;1679;2723;3245;4479;5034;5443;6932	2886;2887;4130;4131;4132;6520;6521;6522;7736;7737;7738;10959;12296;12297;12298;13425;13426;13427;13428;16985	3442;3443;5256;5257;5258;5259;5260;8121;8122;8123;8124;9609;9610;9611;13469;15050;15051;15052;16521;16522;16523;16524;16525;20796	3443;5258;8122;9609;13469;15052;16521;20796	313	109
MSMEG6507	MSMEG6507	13	13	11	>MSMEG6507 glycogen debranching enzyme GlgX (glgX) [3.2.1.-] {Mycobacterium smegmatis MC2}	1	13	13	11	7	7	10	7	7	10	6	6	9	33.2	33.2	31	80.488	714	1	30	9	8	13	5.2887e-174	20.6	16.4	24.2	2486000000	442270000	274290000	1769400000				1611	527;1929;2406;3143;3152;3359;4290;4674;5234;5863;5889;8906;9493	True;True;True;True;True;True;True;True;True;True;True;True;True	551;2045;2561;3354;3363;3584;4563;4973;5566;6320;6348;6349;9575;10188	1281;4976;6154;6155;7994;7995;7996;8040;8542;11153;11154;11155;12138;12139;12140;12141;12142;13680;15595;15654;15655;15656;15657;15658;15659;15660;23790;23791;25233;25234	1502;6278;7675;7676;7677;9906;9907;9908;9971;10544;10545;13695;13696;13697;13698;14849;14850;14851;14852;14853;14854;16817;19156;19225;19226;19227;19228;19229;19230;19231;29550;29551;31277;31278	1502;6278;7677;9907;9971;10544;13697;14852;16817;19156;19230;29550;31277	1070;1071;1072	142;215;532
MSMEG2353	MSMEG2353	6	6	6	>MSMEG2353 secreted protein {Mycobacterium smegmatis MC2}	1	6	6	6	4	4	6	4	4	6	4	4	6	32.8	32.8	32.8	25.461	247	1	19	5	6	8	1.6196e-111	20.6	20.6	32.8	2802400000	440520000	268330000	2093500000				577	512;1032;2369;4310;5368;8963	True;True;True;True;True;True	536;1093;2523;4583;5709;9635	1236;1237;1238;1239;1240;1241;2642;2643;6070;6071;6072;11202;11203;11204;14047;23941;23942;23943;23944	1453;1454;1455;1456;1457;1458;3138;3139;3140;7582;7583;7584;13752;13753;13754;17267;29718;29719;29720;29721;29722	1456;3138;7583;13753;17267;29718
MSMEG6413	MSMEG6413	10	10	10	>MSMEG6413 seryl-tRNA synthetase (serS) [6.1.1.11] {Mycobacterium smegmatis MC2}	1	10	10	10	8	6	10	8	6	10	8	6	10	36.9	36.9	36.9	45.514	417	1	30	9	7	14	1.329e-145	30	17.7	36.9	2868200000	440320000	267900000	2160000000				1591	37;933;971;2137;2844;3334;6820;8528;8730;9202	True;True;True;True;True;True;True;True;True;True	37;38;991;1030;2269;2270;3024;3559;7332;9162;9379;9882	78;79;80;81;2416;2417;2499;2500;5515;5516;5517;7185;7186;8490;8491;8492;8493;8494;8495;18143;18144;18145;22777;22778;23318;23319;23320;24519;24520;24521	90;91;92;93;2875;2876;2969;2970;6915;6916;6917;8924;8925;10479;10480;10481;10482;10483;10484;22661;22662;22663;28325;28326;28969;28970;28971;30434;30435;30436	92;2875;2969;6915;8924;10482;22661;28326;28969;30435	1061;1062	100;304
MSMEG0824	MSMEG0824	5	5	5	>MSMEG0824 conserved hypothetical protein {Mycobacterium smegmatis MC2}	1	5	5	5	4	4	3	4	4	3	4	4	3	37	37	37	24.762	235	1	15	6	4	5	2.5344e-135	31.1	27.7	21.7	1432300000	440070000	180720000	811460000				198	3147;3228;3463;6510;7677	True;True;True;True;True	3358;3449;3696;7006;8252	8028;8029;8030;8031;8032;8227;8855;8856;8857;8858;8859;17179;17180;17181;20308	9956;9957;9958;9959;9960;10173;10935;10936;10937;10938;10939;21050;21051;21052;21053;25193;25194	9959;10173;10937;21053;25194
MSMEG0943	MSMEG0943	7	7	7	>MSMEG0943 pyrroline-5-carboxylate reductase (proC) [1.5.1.2] {Mycobacterium smegmatis MC2}	1	7	7	7	5	6	6	5	6	6	5	6	6	44	44	44	27.945	275	1	27	6	9	12	2.2895e-117	31.3	34.9	36.7	2533900000	438990000	261140000	1833800000				243	159;1050;1066;4750;5224;8713;8945	True;True;True;True;True;True;True	165;1111;1128;1129;5054;5556;9359;9360;9617	358;359;360;2691;2692;2723;2724;2725;2726;2727;2728;12344;13656;13657;13658;23259;23260;23261;23262;23263;23264;23265;23266;23267;23902;23903;23904	401;402;403;3193;3194;3230;3231;3232;3233;3234;3235;15107;16786;16787;16788;28890;28891;28892;28893;28894;28895;28896;28897;28898;28899;29675;29676;29677	402;3193;3231;15107;16787;28892;29676	168;169	111;206
MSMEG6404	MSMEG6404	11	11	11	>MSMEG6404 UDP-galactopyranose mutase (glf) [5.4.99.9] {Mycobacterium smegmatis MC2}	1	11	11	11	8	5	7	8	5	7	8	5	7	32.5	32.5	32.5	47.057	412	1	21	8	5	8	9.7893e-64	20.4	12.9	24.3	1792700000	434740000	196450000	1161500000				1586	125;1124;1555;2366;4754;6360;6683;9192;9342;9348;9355	True;True;True;True;True;True;True;True;True;True;True	129;1189;1644;2520;5058;6849;7188;9870;9871;10030;10036;10043	266;267;268;2888;2889;4044;4045;6065;12354;12355;16816;16817;16818;17819;24496;24497;24849;24850;24864;24865;24879	295;296;297;3444;3445;5138;5139;7577;15120;15121;20597;20598;20599;22292;30411;30412;30814;30815;30834;30835;30856	295;3444;5139;7577;15121;20598;22292;30411;30814;30835;30856	1055	220
MSMEG4709	MSMEG4709	9	9	9	>MSMEG4709 enoyl-CoA hydratase {Mycobacterium smegmatis MC2}	1	9	9	9	6	6	5	6	6	5	6	6	5	41	41	41	25.57	249	1	19	6	6	7	3.3863e-47	25.3	26.1	22.1	2026000000	432090000	163260000	1430700000				1185	103;163;259;988;2046;2397;3565;3829;6995	True;True;True;True;True;True;True;True;True	105;106;169;272;1048;2173;2552;3799;4072;7522	218;219;220;221;364;595;596;2534;2535;5297;6133;6134;9124;9949;9950;9951;18608;18609;18610	246;247;248;249;407;696;697;3006;3007;6658;7653;7654;11229;12239;12240;12241;23205;23206;23207	249;407;696;3007;6658;7654;11229;12241;23205	819	160
MSMEG1676	MSMEG1676	11	11	11	>MSMEG1676 adenosine deaminase (add) [3.5.4.4] {Mycobacterium smegmatis MC2}	1	11	11	11	8	5	10	8	5	10	8	5	10	44.6	44.6	44.6	43.334	397	1	24	8	5	11	1.2135e-109	33	17.4	42.8	2161800000	431880000	137170000	1592700000				445	721;1984;2383;2644;4327;4615;5187;5528;6990;8956;9418	True;True;True;True;True;True;True;True;True;True;True	755;2107;2537;2809;4602;4911;5518;5880;7516;9628;10110	1877;1878;5130;5131;5132;6104;6725;11246;11247;11248;11978;11979;11980;13567;13568;13569;14429;14430;18592;18593;23925;25016;25017;25018	2235;2236;6454;6455;6456;7620;8384;13808;13809;13810;14655;14656;14657;16683;16684;16685;17699;17700;23185;23186;29699;31008;31009;31010	2236;6454;7620;8384;13809;14656;16684;17700;23185;29699;31009	320;321;322;323	113;339;344;348
MSMEG5358	MSMEG5358	8	8	8	>MSMEG5358 acetamidase/Formamidase family {Mycobacterium smegmatis MC2}	1	8	8	8	5	5	8	5	5	8	5	5	8	26.5	26.5	26.5	47.48	452	1	29	8	6	15	2.5013e-182	20.6	17.9	26.5	2791400000	431590000	165280000	2194500000				1334	1176;1432;2581;3376;3940;5885;6021;6869	True;True;True;True;True;True;True;True	1245;1246;1513;2742;3604;4190;6344;6497;7385	3020;3021;3022;3023;3024;3025;3026;3027;3704;3705;6581;8584;8585;8586;8587;8588;10227;10228;10229;10230;10231;15643;15644;15645;16019;16020;18295;18296;18297	3606;3607;3608;3609;3610;3611;3612;3613;4666;4667;8221;10592;10593;10594;10595;10596;10597;10598;10599;12559;12560;12561;12562;12563;12564;12565;19210;19211;19212;19668;19669;22847;22848;22849	3611;4667;8221;10596;12562;19211;19668;22848	930;931;932	267;270;414
MSMEG4959	MSMEG4959	16	16	16	>MSMEG4959 arginyl-tRNA synthetase (argS) [6.1.1.19] {Mycobacterium smegmatis MC2}	1	16	16	16	7	10	15	7	10	15	7	10	15	48.7	48.7	48.7	59.428	550	1	48	9	14	25	0	24.4	33.5	47.1	4280700000	430090000	401410000	3449200000				1235	0;470;552;981;2354;2876;5054;5834;5951;6007;6086;6493;8312;8663;9116;9416	True;True;True;True;True;True;True;True;True;True;True;True;True;True;True;True	0;493;578;579;1041;2508;3059;5374;6288;6415;6479;6565;6989;8937;9302;9793;10108	0;1;2;3;1130;1131;1132;1133;1134;1349;1350;1351;1352;1353;2514;2515;2516;2517;2518;6038;6039;6040;6041;7274;7275;7276;7277;7278;7279;13275;15529;15821;15977;15978;15979;16177;16178;16179;17141;22300;22301;23132;23133;23134;23135;24311;25013;25014	0;1;2;3;4;1337;1338;1339;1340;1341;1342;1343;1588;1589;1590;1591;1592;2985;2986;2987;2988;2989;7545;7546;7547;7548;9037;9038;9039;9040;9041;9042;9043;16334;19072;19415;19619;19620;19621;19848;19849;19850;20996;27794;27795;28750;28751;28752;28753;28754;30167;31005;31006	2;1338;1590;2987;7547;9042;16334;19072;19415;19620;19849;20996;27795;28752;30167;31006	865	234
MSMEG5431	MSMEG5431	4	4	4	>MSMEG5431 ribosomal protein L25, Ctc-form {Mycobacterium smegmatis MC2}	1	4	4	4	4	4	4	4	4	4	4	4	4	21.9	21.9	21.9	22.55	215	1	17	4	5	8	1.0733e-76	21.9	21.9	21.9	4998900000	425260000	575510000	3998200000				1351	647;1367;5928;8736	True;True;True;True	677;1446;6392;9385	1571;1572;1573;1574;3580;3581;3582;15746;15747;15748;15749;15750;23330;23331;23332;23333;23334	1858;1859;1860;1861;4521;4522;4523;4524;19326;19327;19328;19329;19330;19331;28981;28982;28983;28984;28985;28986	1859;4521;19328;28981
MSMEG6520	MSMEG6520	8	8	8	>MSMEG6520 orotate phosphoribosyltransferase {Mycobacterium smegmatis MC2}	1	8	8	8	5	5	7	5	5	7	5	5	7	61.5	61.5	61.5	20.835	192	1	21	5	6	10	5.4721e-92	43.2	33.3	46.4	2480100000	424610000	171260000	1884300000				1617	793;1521;3427;4368;4663;6120;8884;9279	True;True;True;True;True;True;True;True	831;1609;3657;4647;4961;6602;9550;9551;9963	2045;3971;3972;8771;11348;11349;11350;12108;12109;16265;16266;16267;23746;23747;23748;23749;23750;23751;24662;24663;24664	2444;5043;5044;10845;13930;13931;13932;14811;14812;19950;19951;19952;29505;29506;29507;29508;29509;29510;30597;30598;30599	2444;5044;10845;13930;14811;19950;29509;30598	1076;1077;1078;1079	68;80;91;157
MSMEG6392	MSMEG6392	32	32	32	>MSMEG6392 polyketide synthase {Mycobacterium smegmatis MC2}	1	32	32	32	13	17	28	13	17	28	13	17	28	22.7	22.7	22.7	197.14	1841	1	62	13	17	32	0	9.7	12.1	20.9	4533000000	422920000	519880000	3590200000				1579	1283;1364;1953;2189;2221;2303;2577;2687;2779;2901;2988;3653;3721;4580;5221;5282;5685;5881;6292;6655;6921;7144;7167;7507;7597;7598;7697;8883;9139;9237;9386;9525	True;True;True;True;True;True;True;True;True;True;True;True;True;True;True;True;True;True;True;True;True;True;True;True;True;True;True;True;True;True;True;True	1358;1443;2072;2330;2366;2452;2738;2855;2954;2955;3085;3183;3888;3961;4873;5553;5618;6058;6340;6781;7159;7444;7683;7708;8068;8165;8166;8273;9549;9816;9919;10077;10222	3394;3395;3396;3576;5032;5642;5712;5898;5899;5900;5901;6573;6832;6833;6834;7041;7042;7331;7332;7333;7575;9493;9494;9495;9699;9700;11891;13650;13651;13652;13811;15020;15634;15635;15636;16644;16645;16646;17748;18437;19006;19074;19075;19076;19896;20097;20098;20099;20100;20362;20363;20364;23744;23745;24351;24352;24353;24574;24940;24941;24942;25311	4254;4255;4256;4257;4517;6341;7059;7151;7377;7378;7379;7380;8208;8209;8210;8513;8514;8515;8755;8756;9103;9104;9105;9421;11702;11703;11704;11940;11941;14560;16780;16781;16782;16991;18498;19199;19200;19201;20381;20382;20383;22216;23007;23693;23773;23774;23775;24726;24952;24953;24954;24955;24956;25261;25262;25263;29503;29504;30215;30216;30217;30493;30927;30928;30929;31368	4257;4517;6341;7059;7151;7379;8210;8513;8756;9103;9421;11702;11940;14560;16781;16991;18498;19200;20382;22216;23007;23693;23774;24726;24952;24953;25261;29504;30216;30493;30928;31368	1050	935
MSMEG6213	MSMEG6213	8	8	8	>MSMEG6213 Manganese containing catalase {Mycobacterium smegmatis MC2}	1	8	8	8	6	0	7	6	0	7	6	0	7	40.1	40.1	40.1	32.923	297	1	15	6		9	1.105e-54	27.9	0	34	2573600000	421840000	0	2151700000				1521	1416;1563;2156;2276;2862;6359;8939;9079	True;True;True;True;True;True;True;True	1496;1652;2296;2424;3045;6848;9611;9755	3681;3682;3683;4069;4070;5564;5565;5844;7243;7244;7245;16815;23887;23888;24236	4641;4642;4643;5172;5173;6974;6975;7316;9001;9002;9003;20596;29660;29661;30076	4642;5172;6974;7316;9003;20596;29661;30076	1012	188
MSMEG5058	MSMEG5058	11	11	11	>MSMEG5058 ABC transporter, ATP-binding protein SugC {Mycobacterium smegmatis MC2}	1	11	11	11	7	10	8	7	10	8	7	10	8	41.9	41.9	41.9	43.656	406	1	28	7	10	11	9.3703e-185	32.3	39.4	33.3	2691200000	421010000	571750000	1698400000				1259	319;399;762;4097;5253;5383;6319;6448;7275;7377;9524	True;True;True;True;True;True;True;True;True;True;True	334;418;419;796;4357;5586;5726;6808;6942;7822;7934;10221	779;780;988;989;990;991;992;1974;10665;10666;10667;13723;13724;14093;14094;16717;16718;16719;16720;17007;17008;19352;19353;19354;19608;25308;25309;25310	921;922;1173;1174;1175;1176;1177;2365;13094;13095;13096;13097;13098;13099;13100;13101;16873;16874;17320;17321;20466;20467;20468;20469;20820;20821;20822;24089;24090;24091;24407;31365;31366;31367	922;1175;2365;13097;16873;17320;20467;20820;24091;24407;31366	871;872;873	53;162;269
MSMEG6759	MSMEG6759	15	15	12	>MSMEG6759 glycerol kinase (glpK) [2.7.1.30] {Mycobacterium smegmatis MC2}	1	15	15	12	6	13	11	6	13	11	4	11	9	37.2	37.2	31.5	55.098	505	1	36	6	17	13	1.5999e-205	14.3	33.1	28.1	3685500000	418840000	993730000	2272900000				1646	216;458;1635;2263;2553;2756;3666;4219;5325;6062;6252;7227;7523;9140;9455	True;True;True;True;True;True;True;True;True;True;True;True;True;True;True	223;479;1733;1734;2411;2712;2713;2928;3901;4485;5665;6539;6740;7772;8086;9817;10149	484;485;1107;4260;4261;4262;4263;5820;6494;6495;6985;9528;9529;9530;9531;9532;10974;10975;13952;13953;13954;16124;16125;16126;16545;19244;19245;19931;19932;24354;24355;24356;25149;25150;25151;25152	554;555;1308;5408;5409;5410;5411;7291;8093;8094;8692;11756;11757;11758;11759;11760;13484;13485;13486;17158;17159;17160;17161;19790;19791;19792;20274;23975;23976;24766;24767;30218;30219;30220;31173;31174;31175;31176	554;1308;5408;7291;8093;8692;11757;13486;17160;19790;20274;23975;24766;30219;31176	1089;1090	18;324
MSMEG5834	MSMEG5834	5	5	5	>MSMEG5834 metallo-beta-lactamase superfamily protein {Mycobacterium smegmatis MC2}	1	5	5	5	3	3	5	3	3	5	3	3	5	37.7	37.7	37.7	25.489	239	1	14	4	3	7	1.0143e-51	22.2	15.1	37.7	2768400000	418220000	234590000	2115600000				1446	179;2552;3522;5225;8850	True;True;True;True;True	185;2711;3755;5557;9512	398;399;400;401;402;6493;9009;9010;9011;13659;13660;13661;23657;23658	445;446;447;448;449;8092;11113;11114;11115;16789;16790;16791;16792;16793;16794;29390;29391	448;8092;11114;16790;29390	983	158
MSMEG0002	MSMEG0002	10	10	10	>MSMEG0002 6-phosphogluconate dehydrogenase, decarboxylating [1.1.1.44] {Mycobacterium smegmatis MC2}	1	10	10	10	5	5	10	5	5	10	5	5	10	59.6	59.6	59.6	31.536	297	1	31	7	7	17	7.494e-154	25.9	27.9	59.6	4538600000	415710000	233500000	3889400000				33	710;801;1802;1874;5786;7357;8777;9078;9243;9498	True;True;True;True;True;True;True;True;True;True	744;842;843;1914;1988;6214;6215;7913;9431;9432;9754;9925;10193	1759;2070;2071;2072;2073;4695;4696;4697;4698;4699;4849;4850;15344;15345;19554;19555;19556;23461;23462;23463;23464;23465;23466;24235;24584;24585;24586;24587;25245;25246;25247	2091;2488;2489;2490;2491;2492;5950;5951;5952;5953;5954;6127;6128;18865;18866;24348;24349;24350;29149;29150;29151;29152;29153;29154;29155;29156;30075;30505;30506;30507;30508;30509;31289;31290;31291	2091;2491;5951;6127;18865;24349;29152;30075;30508;31289	41;42;43;44	1;57;137;254
MSMEG3151	MSMEG3151	9	9	9	>MSMEG3151 enoyl-[acyl-carrier-protein] reductase [NADH] [1.3.1.9] {Mycobacterium smegmatis MC2}	1	9	9	9	5	4	6	5	4	6	5	4	6	52.4	52.4	52.4	28.527	269	1	29	10	6	13	8.595e-41	31.2	18.2	31.2	3906900000	414550000	281270000	3211100000				819	867;1141;3862;4265;6780;7146;7635;7735;8220	True;True;True;True;True;True;True;True;True	919;920;1206;1207;1208;4106;4538;7288;7686;8204;8311;8312;8837	2226;2227;2228;2229;2925;2926;2927;2928;2929;2930;2931;2932;2933;2934;2935;2936;2937;2938;2939;10024;11091;18051;18052;19018;19019;20197;20455;20456;22060	2660;2661;2662;2663;3487;3488;3489;3490;3491;3492;3493;3494;3495;3496;3497;3498;3499;3500;3501;3502;12325;13623;22545;22546;23711;23712;25069;25370;25371;27508	2662;3500;12325;13623;22546;23712;25069;25370;27508	572;573;574;575;576;577	98;103;138;147;199;232
MSMEG3150	MSMEG3150	8	8	8	>MSMEG3150 3-oxoacyl-(acyl-carrier-protein) reductase (fabG) [1.1.1.100] {Mycobacterium smegmatis MC2}	1	8	8	8	5	3	8	5	3	8	5	3	8	47.6	47.6	47.6	28.001	267	1	22	8	3	11	3.3492e-212	34.1	25.8	47.6	2596200000	413070000	150810000	2032300000				818	457;477;2284;2423;3023;4195;7327;8470	True;True;True;True;True;True;True;True	478;500;2432;2578;3221;4461;7880;9102	1106;1143;5857;5858;5859;5860;5861;5862;5863;6184;6185;6186;7681;7682;10918;10919;10920;19485;22646;22647;22648;22649	1307;1353;7329;7330;7331;7332;7333;7334;7335;7336;7337;7338;7719;7720;7721;9535;9536;9537;13423;13424;13425;24255;28171;28172;28173;28174;28175	1307;1353;7335;7719;9535;13424;24255;28173	570;571	263;265
MSMEG2033	MSMEG2033	8	8	8	>MSMEG2033 oxidoreductase, zinc-binding dehydrogenase family {Mycobacterium smegmatis MC2}	1	8	8	8	7	6	8	7	6	8	7	6	8	36.5	36.5	36.5	33.454	323	1	24	8	6	10	9.2817e-50	32.5	27.9	36.5	3174400000	411590000	347440000	2415400000				544	60;3162;3385;4643;5166;5375;6790;7688	True;True;True;True;True;True;True;True	61;3373;3613;3614;4940;5489;5717;7299;8264	128;129;130;8067;8068;8069;8070;8602;8603;8604;8605;12054;12055;12056;13521;13522;14071;14072;14073;18082;18083;20343;20344;20345	141;142;143;144;10001;10002;10003;10004;10613;10614;10615;10616;14751;14752;14753;16630;16631;17296;17297;17298;22591;22592;25237;25238;25239	142;10001;10614;14751;16631;17298;22591;25239	402	209
MSMEG0243	MSMEG0243	3	3	3	>MSMEG0243 conserved hypothetical protein {Mycobacterium smegmatis MC2}	1	3	3	3	2	2	3	2	2	3	2	2	3	20.6	20.6	20.6	12.779	126	1	7	2	2	3	4.8022e-14	15.1	15.1	20.6	2099400000	409420000	231460000	1458600000				87	1351;6464;8151	True;True;True	1429;6959;8765	3543;17053;17054;17055;21894;21895;21896	4464;20888;20889;20890;27295;27296;27297	4464;20889;27295
MSMEG1440	MSMEG1440	5	5	5	>MSMEG1440 ribosomal protein S19 (rpsS) {Mycobacterium smegmatis MC2}	1	5	5	5	5	5	2	5	5	2	5	5	2	53.8	53.8	53.8	10.773	93	1	14	6	5	3	3.0785e-29	53.8	53.8	31.2	1032900000	409250000	119330000	504350000				369	2999;3209;3716;4441;7253	True;True;True;True;True	3194;3429;3956;4724;7799	7602;7603;8181;8182;9686;9687;11517;11518;11519;19299;19300;19301;19302;19303	9449;9450;10125;10126;11924;11925;14121;14122;14123;24034;24035;24036;24037;24038	9449;10126;11924;14121;24034	259	66
MSMEG1341	MSMEG1341	3	3	3	>MSMEG1341 MaoC family protein {Mycobacterium smegmatis MC2}	1	3	3	3	2	2	2	2	2	2	2	2	2	49.3	49.3	49.3	14.858	142	1	8	2	3	3	5.4642e-46	43.7	43.7	22.5	1224200000	407540000	367550000	449090000				339	2830;6530;8424	True;True;True	3010;7026;7027;9052	7159;7160;7161;7162;17216;17217;17218;22558	8892;8893;8894;8895;8896;8897;8898;21092;21093;21094;28081	8897;21093;28081	208;209	60;63
MSMEG3634	MSMEG3634	13	13	13	>MSMEG3634 IMP dehydrogenase family protein {Mycobacterium smegmatis MC2}	1	13	13	13	7	7	13	7	7	13	7	7	13	46	46	46	49.593	478	1	36	10	8	18	3.7088e-196	32.2	29.7	46	4347400000	404130000	236750000	3706600000				931	452;895;1064;1461;1534;1588;2285;2521;2957;2980;3101;6617;7417	True;True;True;True;True;True;True;True;True;True;True;True;True	473;951;1126;1544;1622;1678;2433;2434;2680;3147;3173;3305;7120;7975	1100;2314;2718;2719;2720;2721;3783;3784;3785;3996;3997;4127;4128;4129;5864;5865;5866;5867;5868;5869;6425;6426;6427;6428;7496;7497;7498;7499;7553;7554;7555;7556;7557;7880;17402;19684	1301;2757;3225;3226;3227;3228;4759;4760;4761;4762;5073;5074;5075;5253;5254;5255;7339;7340;7341;7342;7343;7344;7345;7346;8011;8012;8013;8014;9329;9330;9331;9332;9386;9387;9388;9389;9390;9772;21296;21297;24491	1301;2757;3227;4760;5074;5255;7343;8012;9330;9389;9772;21297;24491	657	183
MSMEG1435	MSMEG1435	6	6	6	>MSMEG1435 ribosomal protein S10 (rpsJ) {Mycobacterium smegmatis MC2}	1	6	6	6	4	6	4	4	6	4	4	6	4	51.5	51.5	51.5	11.433	101	1	14	4	6	4	2.4303e-37	44.6	51.5	44.6	2121200000	403140000	513850000	1204300000				364	1200;4339;4459;4943;7612;8019	True;True;True;True;True;True	1270;4614;4744;5258;8180;8625	3077;3078;3079;11281;11567;11568;11569;12996;12997;12998;20138;20139;20140;21218	3669;3670;3671;13851;14173;14174;14175;15984;15985;15986;24999;25000;25001;25002;26361	3670;13851;14174;15985;25001;26361
MSMEG4208	MSMEG4208	9	9	9	>MSMEG4208 integral membrane protein {Mycobacterium smegmatis MC2}	1	9	9	9	5	2	7	5	2	7	5	2	7	22.8	22.8	22.8	53.996	513	1	20	6	3	11	1.6642e-91	15	7.4	18.5	4269600000	401420000	124480000	3743700000				1050	136;2472;3318;6127;6665;6666;6707;6870;7355	True;True;True;True;True;True;True;True;True	140;2630;3541;6609;7169;7170;7212;7386;7911	289;290;6297;6298;6299;6300;8450;8451;8452;8453;16281;17761;17762;17763;17764;17765;17766;17892;18298;19551	327;328;7861;7862;7863;7864;10433;10434;10435;10436;10437;10438;19970;22229;22230;22231;22232;22233;22234;22378;22850;24344	327;7864;10435;19970;22230;22234;22378;22850;24344	721	241
MSMEG3619	MSMEG3619	10	10	10	>MSMEG3619 short chain dehydrogenase {Mycobacterium smegmatis MC2}	1	10	10	10	5	9	2	5	9	2	5	9	2	57.4	57.4	57.4	23.464	223	1	16	5	9	2	3.5274e-77	26	52	10.3	1099400000	396500000	560360000	142530000				924	109;362;1251;3248;3601;4626;6585;6756;6957;8118	True;True;True;True;True;True;True;True;True;True	112;379;1325;3469;3836;4922;7087;7263;7481;8732	234;887;888;3301;3302;8273;9230;9231;12015;12016;17332;17333;17998;18520;21824;21825	262;1052;1053;4115;4116;10220;11347;11348;14706;14707;21224;21225;22486;23105;27218;27219	262;1053;4116;10220;11348;14706;21224;22486;23105;27218
MSMEG3764	MSMEG3764	2	2	2	>MSMEG3764 conserved hypothetical protein {Mycobacterium smegmatis MC2}	1	2	2	2	2	2	2	2	2	2	2	2	2	56.5	56.5	56.5	7.9971	69	1	7	2	3	2	1.9046e-41	56.5	56.5	56.5	1465300000	394230000	331940000	739170000				968	3222;3898	True;True	3442;4145	8218;8219;8220;10122;10123;10124;10125	10164;10165;10166;12434;12435;12436;12437;12438	10166;12438
MSMEG3648	MSMEG3648	2	2	2	>MSMEG3648 glycine cleavage system H protein (gcvH) {Mycobacterium smegmatis MC2}	1	2	2	2	2	2	2	2	2	2	2	2	2	29	29	29	13.84	131	1	8	2	2	4	1.1492e-100	29	29	29	1773400000	392720000	77148000	1303500000				939	6885;8332	True;True	7403;8957	18343;18344;18345;18346;22347;22348;22349;22350	22903;22904;22905;22906;27849;27850;27851;27852;27853;27854	22906;27851
MSMEG2078	MSMEG2078	6	6	6	>MSMEG2078 antigen 85-C [2.3.1.-] {Mycobacterium smegmatis MC2}	1	6	6	6	3	5	6	3	5	6	3	5	6	27.7	27.7	27.7	35.189	325	1	22	5	7	10	2.3127e-117	13.5	22.5	27.7	1951800000	391150000	374320000	1186300000				550	810;2099;5868;6180;8808;9152	True;True;True;True;True;True	855;856;2228;2229;6326;6327;6665;9464;9830	2106;2107;2108;2109;5425;5426;5427;5428;5429;5430;15603;15604;16374;23546;23547;23548;24401;24402;24403;24404;24405;24406	2529;2530;2531;2532;6814;6815;6816;6817;6818;6819;19164;19165;20074;29265;29266;29267;29268;30289;30290;30291;30292;30293;30294;30295	2532;6819;19164;20074;29267;30292	403;404;405;406;407	52;58;219;236;316
MSMEG2739	MSMEG2739	16	16	16	>MSMEG2739 conserved hypothetical protein {Mycobacterium smegmatis MC2}	1	16	16	16	8	9	16	8	9	16	8	9	16	32.9	32.9	32.9	86.19	811	1	35	8	9	18	5.8299e-135	16.4	18.5	32.9	3562800000	386580000	329900000	2846300000				692	67;265;408;1564;2639;2755;2771;3505;3823;3968;3981;9059;9294;9315;9334;9482	True;True;True;True;True;True;True;True;True;True;True;True;True;True;True;True	68;278;428;1653;2804;2927;2945;3738;4066;4219;4232;9733;9981;10002;10022;10177	142;605;1010;1011;4071;4072;4073;6713;6714;6984;7024;7025;7026;8972;9933;9934;9935;10295;10296;10324;10325;10326;24189;24190;24712;24713;24714;24759;24760;24761;24827;25206;25207;25208;25209	160;707;1197;1198;5174;5175;5176;8370;8371;8691;8737;8738;8739;11076;12222;12223;12224;12225;12653;12654;12686;12687;12688;30018;30019;30657;30658;30659;30708;30709;30710;30711;30790;31242;31243;31244;31245	160;707;1197;5174;8371;8691;8739;11076;12223;12654;12687;30018;30657;30709;30790;31244	496	236
MSMEG3962	MSMEG3962	13	13	13	>MSMEG3962 lactate 2-monooxygenase [1.13.12.4] {Mycobacterium smegmatis MC2}	1	13	13	13	9	1	11	9	1	11	9	1	11	39.6	39.6	39.6	42.747	394	1	25	10	1	14	1.2765e-123	28.7	2.8	32.7	2086900000	385100000	25308000	1676500000				1027	505;622;827;954;1501;1577;2114;3044;3515;5748;6289;7081;7654	True;True;True;True;True;True;True;True;True;True;True;True;True	529;650;875;1013;1587;1667;2244;3243;3748;6153;6778;7614;8224	1220;1522;1523;2145;2458;2459;3908;3909;4105;4106;4107;5459;5460;5461;7732;7733;8994;8995;8996;15201;16639;16640;18841;18842;20235	1433;1806;1807;2571;2919;2920;4958;4959;5224;5225;5226;5227;5228;6851;6852;6853;9603;9604;11098;11099;11100;18702;20376;20377;23493;23494;25108	1433;1807;2571;2920;4959;5226;6853;9603;11100;18702;20376;23493;25108	715;716	336;374
MSMEG1821	MSMEG1821	9	9	9	>MSMEG1821 acyl-CoA dehydrogenase [1.3.99.-] {Mycobacterium smegmatis MC2}	1	9	9	9	6	4	9	6	4	9	6	4	9	34.4	34.4	34.4	41.641	389	1	19	6	4	9	3.2839e-199	21.1	11.8	34.4	3122000000	382080000	187030000	2552900000				480	188;1807;1986;4050;4299;4899;5952;7432;8268	True;True;True;True;True;True;True;True;True	194;1919;2109;4306;4572;5209;6416;7990;8890	424;425;4710;5134;5135;10495;10496;10497;11173;11174;11175;12879;15822;15823;15824;19723;22207;22208;22209	476;477;478;5968;6458;6459;12880;12881;12882;13716;13717;13718;15839;19416;19417;19418;24538;27688;27689;27690;27691	477;5968;6459;12881;13717;15839;19418;24538;27690
MSMEG3887	MSMEG3887	2	2	2	>MSMEG3887 twin arginine-targeting protein translocase, TatA/E family (tatA) {Mycobacterium smegmatis MC2}	1	2	2	2	2	2	2	2	2	2	2	2	2	25.5	25.5	25.5	11.588	106	1	8	3	2	3	1.6565e-48	25.5	25.5	25.5	2468400000	381300000	161920000	1925200000				1001	2810;8324	True;True	2989;8949	7107;7108;7109;7110;7111;22331;22332;22333	8829;8830;8831;8832;8833;27832;27833;27834	8832;27833
MSMEG5830	MSMEG5830	7	7	7	>MSMEG5830 29 kda antigen Cfp29 {Mycobacterium smegmatis MC2}	1	7	7	7	5	7	4	5	7	4	5	7	4	42.6	42.6	42.6	28.73	265	1	18	6	8	4	5.3285e-89	25.3	42.6	28.3	1203900000	380600000	531630000	291650000				1443	2016;3301;4599;4609;7231;8852;8990	True;True;True;True;True;True;True	2140;3524;4893;4904;7776;9514;9663	5224;5225;5226;5227;5228;8411;11934;11935;11936;11959;11960;11961;19250;19251;23662;23663;24022;24023	6569;6570;6571;6572;6573;6574;10392;14603;14604;14605;14635;14636;14637;14638;23981;23982;29395;29396;29821;29822	6573;10392;14603;14636;23981;29396;29821
MSMEG2388	MSMEG2388	4	4	4	>MSMEG2388 3-isopropylmalate dehydratase, small subunit (leuD) [4.2.1.33] {Mycobacterium smegmatis MC2}	1	4	4	4	4	3	4	4	3	4	4	3	4	27.4	27.4	27.4	21.876	197	1	11	4	3	4	6.2494e-38	27.4	21.3	27.4	1896600000	379910000	174950000	1341700000				597	3314;4467;5869;8077	True;True;True;True	3537;4753;6328;8686	8438;8439;8440;11583;11584;15605;15606;15607;21710;21711;21712	10421;10422;10423;14191;14192;19166;19167;19168;27087;27088;27089	10422;14192;19167;27088
MSMEG5080	MSMEG5080	6	6	6	>MSMEG5080 glycogen synthase {Mycobacterium smegmatis MC2}	1	6	6	6	5	4	4	5	4	4	5	4	4	19.1	19.1	19.1	41.679	387	1	15	5	5	5	1.8838e-48	17.3	15.5	14	1601100000	378700000	261280000	961110000				1270	1402;2345;2349;3371;4583;7652	True;True;True;True;True;True	1482;2498;2502;3597;4876;8222	3652;3653;6020;6029;6030;6031;8568;8569;8570;8571;8572;11898;11899;11900;20231	4609;4610;7524;7535;7536;7537;7538;10575;10576;10577;10578;10579;14567;14568;14569;25104	4610;7524;7535;10577;14569;25104
MSMEG0464	MSMEG0464	8	8	8	>MSMEG0464 phosphomethylpyrimidine kinase [2.7.4.7] {Mycobacterium smegmatis MC2}	1	8	8	8	5	3	8	5	3	8	5	3	8	46.3	46.3	46.3	27.975	268	1	21	7	4	10	1.7877e-126	32.8	23.1	46.3	2468500000	375850000	163320000	1929400000				129	1926;2015;2708;2740;2981;3763;4008;7791	True;True;True;True;True;True;True;True	2042;2139;2879;2912;3174;4003;4261;4262;8373	4972;4973;5220;5221;5222;5223;6880;6881;6882;6883;6884;6954;7558;7559;9803;10403;10404;10405;10406;20621;20622	6274;6275;6565;6566;6567;6568;8567;8568;8569;8570;8571;8572;8573;8574;8575;8658;9391;9392;9393;12075;12784;12785;12786;12787;25599;25600	6275;6566;8573;8658;9393;12075;12787;25599	95	81
MSMEG6094	MSMEG6094	16	16	16	>MSMEG6094 lysyl-tRNA synthetase (lysS) [6.1.1.6] {Mycobacterium smegmatis MC2}	1	16	16	16	8	5	13	8	5	13	8	5	13	36.7	36.7	36.7	56.871	507	1	32	8	6	18	8.9181e-127	19.9	9.3	29.2	3767800000	375530000	162260000	3230000000				1487	497;743;1381;2074;2267;2870;2916;3802;4431;4806;4954;5050;5622;7016;7678;9520	True;True;True;True;True;True;True;True;True;True;True;True;True;True;True;True	521;777;1460;2202;2415;3053;3100;4044;4714;5113;5269;5370;5981;7544;8253;10217	1198;1199;1200;1931;3610;5358;5359;5360;5361;5362;5825;5826;5827;7264;7375;7376;9891;9892;9893;11499;12493;12494;13019;13020;13021;13267;13268;14853;14854;18662;20309;25298	1410;1411;1412;2309;4561;6724;6725;6726;6727;6728;6729;7296;7297;7298;9023;9164;9165;12178;12179;12180;12181;14103;15318;15319;16007;16008;16009;16326;16327;18292;18293;23270;25195;31355	1412;2309;4561;6725;7297;9023;9164;12181;14103;15318;16008;16327;18293;23270;25195;31355
MSMEG1574	MSMEG1574	17	17	17	>MSMEG1574 glutamate decarboxylase [4.1.1.15] {Mycobacterium smegmatis MC2}	1	17	17	17	7	10	16	7	10	16	7	10	16	42.8	42.8	42.8	51.62	467	1	40	7	12	21	2.9784e-120	24	24.4	41.3	3326400000	375490000	392740000	2558200000				415	491;709;1315;1658;1971;2833;3216;3246;4636;5014;5205;5232;6181;9193;9341;9371;9438	True;True;True;True;True;True;True;True;True;True;True;True;True;True;True;True;True	514;515;743;1390;1758;2093;3013;3436;3467;4932;4933;5333;5536;5564;6666;9872;10029;10060;10131	1182;1183;1184;1185;1186;1755;1756;1757;1758;3464;3465;3466;4320;4321;5092;7167;7168;8197;8198;8199;8200;8270;8271;12039;12040;12041;12042;13192;13193;13194;13616;13617;13677;13678;16375;24498;24848;24909;25057;25058	1394;1395;1396;1397;1398;2087;2088;2089;2090;4357;4358;4359;5473;5474;5475;6402;8904;8905;10141;10142;10143;10144;10217;10218;14736;14737;14738;14739;16241;16242;16243;16739;16740;16741;16742;16812;16813;16814;20075;30413;30813;30889;31054;31055	1397;2090;4358;5475;6402;8904;10144;10217;14739;16242;16741;16814;20075;30413;30813;30889;31054	291;292;293	29;42;413
MSMEG1679	MSMEG1679	10	10	10	>MSMEG1679 AmiB {Mycobacterium smegmatis MC2}	1	10	10	10	6	6	9	6	6	9	6	6	9	36.4	36.4	36.4	40.728	385	1	31	8	10	13	1.7467e-106	24.2	24.9	33.2	3558000000	362460000	616460000	2579000000				446	351;923;1594;2933;2941;3423;3583;6362;6772;7270	True;True;True;True;True;True;True;True;True;True	368;981;1684;3120;3128;3129;3653;3817;6851;7280;7817	857;858;2391;2392;2393;2394;2395;2396;4144;4145;4146;7437;7438;7439;7457;7458;7459;7460;7461;8752;8753;8754;8755;8756;8757;9184;16820;18030;19341;19342;19343	1022;1023;2845;2846;2847;2848;2849;2850;5273;5274;5275;9263;9264;9265;9287;9288;9289;9290;9291;10813;10814;10815;10816;10817;10818;10819;10820;10821;10822;11295;20601;22520;24078;24079;24080	1023;2846;5273;9263;9287;10818;11295;20601;22520;24079	324;325	150;309
MSMEG2731	MSMEG2731	13	13	13	>MSMEG2731 ATPase involved in DNA repair {Mycobacterium smegmatis MC2}	1	13	13	13	5	7	11	5	7	11	5	7	11	40	40	40	48.484	442	1	28	6	8	14	2.2078e-121	16.1	25.1	33.5	2813000000	361440000	356090000	2095500000				690	137;283;1540;1823;1830;3285;3868;5401;6555;6741;7992;8219;8534	True;True;True;True;True;True;True;True;True;True;True;True;True	141;297;1628;1935;1943;3506;4112;5744;7055;7247;8596;8836;9168	291;650;651;4006;4745;4760;4761;4762;8365;8366;8367;8368;10035;10036;14127;17264;17265;17961;17962;17963;17964;17965;21154;22056;22057;22058;22059;22788	329;755;756;5086;6006;6023;6024;6025;10333;10334;10335;10336;12336;12337;17363;21151;21152;22449;22450;22451;22452;22453;26282;27504;27505;27506;27507;28336	329;755;5086;6006;6024;10336;12337;17363;21152;22451;26282;27505;28336
MSMEG6636	MSMEG6636	5	3	3	>MSMEG6636 superoxide dismutase [Mn] [1.15.1.1] {Mycobacterium smegmatis MC2}	1	5	3	3	4	3	5	2	2	3	2	2	3	42.7	35.4	35.4	22.905	206	1	11	4	2	5	2.8438e-74	28.2	24.3	42.7	1450000000	361150000	145910000	942950000				1630	374;593;3424;3578;5976	True;True;False;False;True	392;621;3654;3812;6440	921;922;1451;1452;1453;1454;8758;8759;9171;9172;9173;15872;15873;15874;15875;15876	1091;1092;1729;1730;1731;1732;10823;10824;11281;11282;11283;19478;19479;19480;19481;19482	1091;1732;10823;11281;19479
MSMEG6284	MSMEG6284	15	15	15	>MSMEG6284 cyclopropane-fatty-acyl-phospholipid synthase {Mycobacterium smegmatis MC2}	1	15	15	15	8	13	11	8	13	11	8	13	11	46.9	46.9	46.9	48.639	437	1	36	8	14	14	2.2213e-107	26.5	39.6	35.5	2717200000	359780000	704610000	1652800000				1545	521;692;1221;1410;2636;3350;4066;4477;5461;5914;5982;6792;6999;8595;9521	True;True;True;True;True;True;True;True;True;True;True;True;True;True;True	545;726;1294;1490;2801;3575;4323;4763;5810;6378;6446;7301;7526;9233;10218	1265;1266;1267;1268;1715;1716;1717;3135;3668;3669;3670;3671;6708;8524;8525;8526;10545;10546;11608;14280;14281;14282;15715;15885;15886;18085;18619;18620;18621;22954;22955;25299;25300;25301;25302;25303	1486;1487;1488;1489;2046;2047;2048;3736;4626;4627;4628;4629;8364;8365;10523;10524;10525;10526;10527;12944;12945;12946;14216;17540;17541;17542;19289;19492;19493;22594;23219;23220;23221;28523;28524;31356;31357;31358;31359;31360	1489;2048;3736;4628;8364;10523;12944;14216;17541;19289;19492;22594;23220;28524;31360	1030	49
MSMEG1996	MSMEG1996	6	6	6	>MSMEG1996 N5,N10- methylenetetrahydromethanopterin reductase-related protein {Mycobacterium smegmatis MC2}	1	6	6	6	3	2	5	3	2	5	3	2	5	30.8	30.8	30.8	30.482	276	1	12	4	2	6	3.5472e-51	14.5	9.8	27.2	1382700000	356790000	261000000	764860000				536	785;2911;3526;5060;5736;7749	True;True;True;True;True;True	820;3095;3759;5380;6133;6134;8326	2029;2030;2031;7363;9015;9016;9017;13283;13284;15170;15171;20480	2428;2429;2430;9140;11119;11120;11121;16343;16344;18668;18669;25400	2429;9140;11120;16343;18668;25400	399	263
MSMEG6097	MSMEG6097	10	10	10	>MSMEG6097 pantoate--beta-alanine ligase (panC) [6.3.2.1] {Mycobacterium smegmatis MC2}	1	10	10	10	8	8	9	8	8	9	8	8	9	44.3	44.3	44.3	33.525	314	1	30	9	10	11	6.865e-64	34.7	36.6	37.9	2222000000	356180000	276310000	1589500000				1489	1128;1625;1774;2179;2214;2611;4357;4834;7751;7959	True;True;True;True;True;True;True;True;True;True	1193;1721;1886;2319;2359;2775;4635;4636;5142;8328;8559	2893;2894;2895;2896;4221;4222;4223;4636;4637;4638;5616;5617;5694;6655;11317;11318;11319;11320;11321;11322;12551;12552;12553;20484;20485;20486;20487;21042;21043;21044	3450;3451;3452;3453;5357;5358;5359;5871;5872;5873;7031;7032;7131;8308;13896;13897;13898;13899;13900;13901;13902;13903;15388;15389;15390;25406;25407;25408;25409;25410;26130;26131;26132	3450;5358;5871;7031;7131;8308;13898;15389;25410;26132	994;995	43;259
MSMEG0639	MSMEG0639	11	11	11	>MSMEG0639 oligopeptide transport ATP-binding protein AppF {Mycobacterium smegmatis MC2}	1	11	11	11	7	3	11	7	3	11	7	3	11	47	47	47	36.981	336	1	26	8	3	15	1.7138e-112	29.2	13.7	47	2993400000	353800000	146750000	2492900000				153	2426;4338;4972;6070;6547;7865;7886;8255;8446;8464;8547	True;True;True;True;True;True;True;True;True;True;True	2581;4613;5287;6547;7046;8458;8483;8875;9076;9095;9096;9183	6193;11278;11279;11280;13061;16138;16139;16140;17249;20832;20833;20834;20835;20892;22179;22180;22603;22604;22605;22606;22631;22632;22633;22820;22821;22822	7731;13848;13849;13850;16052;16053;16054;19805;19806;19807;21136;25877;25878;25879;25880;25881;25947;27657;27658;28126;28127;28128;28129;28154;28155;28156;28157;28374;28375;28376	7731;13850;16052;19806;21136;25880;25947;27657;28129;28155;28375	101	120
MSMEG5831	MSMEG5831	4	4	4	>MSMEG5831 phosphoribosylformylglycinamidine synthase I (purQ) [6.3.5.3] {Mycobacterium smegmatis MC2}	1	4	4	4	4	3	4	4	3	4	4	3	4	26.3	26.3	26.3	23.769	224	1	15	5	4	6	1.0067e-53	26.3	18.8	26.3	1958800000	352470000	276530000	1329800000				1444	2387;8475;9335;9515	True;True;True;True	2541;2542;9107;10023;10211	6108;6109;6110;6111;6112;6113;6114;22658;22659;24828;24829;24830;25288;25289;25290	7624;7625;7626;7627;7628;7629;7630;28184;28185;28186;28187;30791;30792;30793;30794;31343;31344;31345;31346;31347	7624;28184;30794;31347	982	70
MSMEG5132	MSMEG5132	15	15	15	>MSMEG5132 GTP-binding protein TypA/BipA (typA) {Mycobacterium smegmatis MC2}	1	15	15	15	7	5	11	7	5	11	7	5	11	41.1	41.1	41.1	69.444	644	1	25	7	5	13	2.2458e-181	20.2	14.4	30	2354200000	348980000	274100000	1731100000				1283	292;471;603;2283;3247;3336;3598;3685;3774;5678;6066;7232;7460;7497;8983	True;True;True;True;True;True;True;True;True;True;True;True;True;True;True	306;494;631;2431;3468;3561;3833;3923;4014;6048;6543;7777;8018;8056;9656	672;1135;1475;1476;5855;5856;8272;8499;9224;9225;9583;9584;9820;9821;9822;15001;16133;19252;19781;19782;19871;23991;23992;23993;23994	780;1344;1753;1754;7327;7328;10219;10488;11339;11340;11341;11812;11813;12092;12093;12094;12095;18477;19799;23983;24599;24600;24601;24699;24700;29776;29777;29778;29779	780;1344;1754;7328;10219;10488;11339;11813;12093;18477;19799;23983;24601;24699;29778	882	590
MSMEG2654	MSMEG2654	6	6	6	>MSMEG2654 ribosomal protein S15 (rpsO) {Mycobacterium smegmatis MC2}	1	6	6	6	2	2	6	2	2	6	2	2	6	59.6	59.6	59.6	10.344	89	1	10	2	2	6	7.7783e-79	19.1	19.1	59.6	2924100000	346290000	178290000	2399500000				671	2012;3120;4201;6618;6637;9514	True;True;True;True;True;True	2135;3327;4467;7121;7141;10210	5213;7934;7935;7936;10931;10932;10933;17403;17713;25287	6556;6557;9837;9838;9839;9840;9841;9842;9843;13436;13437;13438;21298;22177;31341;31342	6556;9838;13437;21298;22177;31341
MSMEG4753	MSMEG4753	6	6	6	>MSMEG4753 antioxidant, AhpC/TSA family [1.11.1.15] {Mycobacterium smegmatis MC2}	1	6	6	6	5	3	6	5	3	6	5	3	6	59.7	59.7	59.7	17.259	159	1	15	5	4	6	5.9651e-28	50.3	37.1	59.7	1309200000	345300000	213040000	750860000				1195	1492;1603;3826;5303;7245;7326	True;True;True;True;True;True	1578;1696;4069;5641;7790;7879	3891;4168;4169;4170;9941;9942;13902;13903;13904;13905;19282;19283;19284;19483;19484	4934;4935;5300;5301;5302;12231;12232;17104;17105;17106;17107;24013;24014;24015;24253;24254	4934;5301;12232;17106;24013;24253
MSMEG4535	MSMEG4535	15	15	15	>MSMEG4535 glycoside hydrolase {Mycobacterium smegmatis MC2}	1	15	15	15	9	9	14	9	9	14	9	9	14	32.1	32.1	32.1	75.158	672	1	45	9	12	24	1.05e-201	19.8	18	31.1	3832800000	336970000	356350000	3139400000				1143	515;1048;1280;2187;3157;3644;4888;5138;6005;6035;6556;7113;7890;8847;9358	True;True;True;True;True;True;True;True;True;True;True;True;True;True;True	539;1109;1354;2328;3368;3879;5198;5461;6477;6512;7056;7648;8487;8488;9508;10046	1247;1248;2682;2683;2684;2685;2686;2687;2688;3378;3379;3380;5637;5638;8053;8054;8055;9354;9355;9356;9357;12859;12860;12861;13456;13457;13458;13459;15974;16057;16058;17266;17267;17268;18920;18921;20897;20898;20899;20900;20901;20902;23648;23649;24884	1464;1465;3181;3182;3183;3184;3185;3186;3187;3188;4230;4231;4232;7054;7055;9986;9987;9988;11499;11500;11501;11502;15818;15819;15820;16556;16557;16558;16559;19616;19718;19719;21153;21154;21155;23594;23595;25952;25953;25954;25955;25956;25957;29381;29382;30862	1465;3186;4230;7055;9988;11499;15818;16557;19616;19719;21154;23595;25953;29381;30862	795	151
MSMEG5404	MSMEG5404	15	15	15	>MSMEG5404 propionate--CoA ligase {Mycobacterium smegmatis MC2}	1	15	15	15	7	9	13	7	9	13	7	9	13	33.6	33.6	33.6	72.286	666	1	31	7	9	15	4.5901e-113	18.3	19.2	30.9	2784700000	336710000	326050000	2121900000				1338	669;673;1707;1765;2835;3008;4094;4744;4843;4845;5274;6272;7298;7492;9421	True;True;True;True;True;True;True;True;True;True;True;True;True;True;True	701;705;1814;1874;3015;3205;4354;5048;5151;5153;5609;6760;7847;8051;10113	1645;1646;1647;1654;1655;4437;4438;4604;7171;7172;7173;7639;7640;10653;10654;10655;12331;12332;12580;12582;13786;13787;13788;16596;16597;19405;19857;19858;19859;19860;25021	1946;1947;1948;1949;1957;1958;5611;5612;5613;5823;8908;8909;8910;9488;9489;13075;13076;13077;15094;15095;15420;15422;16950;16951;16952;16953;16954;20329;20330;24148;24680;24681;24682;24683;31013	1947;1957;5612;5823;8909;9488;13076;15094;15420;15422;16951;20330;24148;24681;31013
MSMEG4755	MSMEG4755	12	12	12	>MSMEG4755 peptidase M20 {Mycobacterium smegmatis MC2}	1	12	12	12	7	6	11	7	6	11	7	6	11	37.8	37.8	37.8	46.005	442	1	25	7	6	12	6.3839e-158	18.6	16.7	36	2615200000	336680000	212880000	2065600000				1196	152;235;445;493;3609;4215;5052;5147;6154;6346;6535;8958	True;True;True;True;True;True;True;True;True;True;True;True	158;243;466;517;3844;4481;5372;5470;6636;6835;7033;9630	338;339;340;341;522;523;524;1085;1086;1192;9247;9248;10963;10964;10965;13272;13480;13481;13482;16321;16789;16790;16791;17229;23929	381;382;383;384;596;597;598;1282;1283;1404;11364;11365;13473;13474;13475;16331;16581;16582;16583;20011;20566;20567;20568;21110;29703	381;597;1283;1404;11365;13475;16331;16582;20011;20567;21110;29703
MSMEG3255	MSMEG3255	6	6	6	>MSMEG3255 DoxX subfamily, putative {Mycobacterium smegmatis MC2}	1	6	6	6	4	3	6	4	3	6	4	3	6	31.3	31.3	31.3	30.33	291	1	16	5	3	8	2.4655e-30	18.9	10.7	31.3	2271100000	335370000	148860000	1786900000				869	1788;1961;2795;6119;8783;8891	True;True;True;True;True;True	1900;2082;2972;6601;9438;9558	4672;4673;4674;5057;5058;5059;5060;5061;7079;7080;7081;16263;16264;23486;23487;23762	5925;5926;5927;5928;6366;6367;6368;6369;6370;8799;8800;8801;19948;19949;29194;29195;29521	5926;6368;8800;19949;29195;29521	603;604	30;31
MSMEG1465	MSMEG1465	4	4	4	>MSMEG1465 ribosomal protein L14 (rplN) {Mycobacterium smegmatis MC2}	1	4	4	4	4	3	2	4	3	2	4	3	2	32	32	32	13.376	122	1	11	5	3	3	3.5007e-14	32	24.6	16.4	1324200000	334350000	106620000	883260000				376	1266;2399;3954;9277	True;True;True;True	1340;2554;4204;9961	3349;6138;6139;10267;10268;10269;24655;24656;24657;24658;24659	4189;7658;7659;12622;12623;12624;12625;30587;30588;30589;30590;30591;30592;30593;30594	4189;7658;12622;30593
MSMEG5488	MSMEG5488	7	7	6	>MSMEG5488 DNA-binding response regulator {Mycobacterium smegmatis MC2}	1	7	7	6	4	4	5	4	4	5	3	3	4	34.8	34.8	31.7	25.774	230	1	20	7	4	9	1.0921e-53	18.3	18.3	25.2	1414600000	329250000	197680000	887670000				1363	3405;4139;5808;6161;7246;7551;8178	True;True;True;True;True;True;True	3634;4403;6250;6251;6643;7791;8115;8116;8793	8646;8647;8648;10782;10783;15412;15413;15414;15415;15416;16329;19285;19983;19984;19985;19986;19987;19988;19989;21960	10665;10666;10667;13243;13244;18939;18940;18941;18942;18943;20019;24016;24820;24821;24822;24823;24824;24825;24826;27381	10665;13243;18939;20019;24016;24820;27381	943;944	132;165
MSMEG1443	MSMEG1443	5	5	5	>MSMEG1443 ribosomal protein L16 (rplP) {Mycobacterium smegmatis MC2}	1	5	5	5	3	2	5	3	2	5	3	2	5	33.3	33.3	33.3	15.742	138	1	14	3	2	9	3.1262e-29	27.5	17.4	33.3	2576900000	325200000	135640000	2116100000				372	3299;3300;4503;8619;9083	True;True;True;True;True	3522;3523;4790;9257;9759	8407;8408;8409;8410;11670;11671;23006;23007;23008;23009;24244;24245;24246;24247	10388;10389;10390;10391;14279;14280;14281;14282;28588;28589;28590;28591;28592;28593;28594;30091;30092;30093;30094;30095;30096;30097	10388;10391;14280;28590;30093
MSMEG4937	MSMEG4937	11	11	11	>MSMEG4937 ATP synthase F1, gamma subunit (atpG) [3.6.3.14] {Mycobacterium smegmatis MC2}	1	11	11	11	8	5	10	8	5	10	8	5	10	48.2	48.2	48.2	33.397	307	1	36	12	7	17	1.7652e-197	35.2	20.2	45	3317000000	324890000	115390000	2876700000				1222	301;767;903;1343;6288;6316;6568;6808;7133;7815;8088	True;True;True;True;True;True;True;True;True;True;True	315;801;960;1420;6776;6777;6805;7069;7320;7669;8398;8702	697;698;699;1984;2341;2342;3530;3531;16634;16635;16636;16637;16638;16707;16708;16709;16710;16711;17294;17295;17296;17297;17298;17299;18123;18124;18125;18971;20680;20681;20682;20683;20684;20685;21757;21758	814;815;816;2375;2789;2790;4450;4451;20369;20370;20371;20372;20373;20374;20375;20455;20456;20457;20458;20459;21185;21186;21187;21188;21189;21190;22638;22639;22640;23648;25666;25667;25668;25669;25670;25671;25672;25673;25674;25675;25676;25677;25678;25679;25680;25681;25682;27144;27145	815;2375;2790;4451;20370;20458;21186;22638;23648;25676;27145	850;851	53;193
MSMEG0391	MSMEG0391	7	7	7	>MSMEG0391 Rmt3 protein {Mycobacterium smegmatis MC2}	1	7	7	7	5	3	6	5	3	6	5	3	6	23.6	23.6	23.6	33.006	296	1	17	6	3	8	9.5833e-51	14.2	9.5	21.3	1891600000	324350000	80234000	1487000000				111	375;678;813;5154;5395;7606;9529	True;True;True;True;True;True;True	393;710;860;5477;5738;8174;10226	923;924;925;1667;2114;2115;2116;13496;13497;14117;14118;20119;20120;20121;20122;20123;25320	1093;1094;1095;1970;2537;2538;2539;16604;16605;17351;17352;24977;24978;24979;24980;24981;24982;31381	1094;1970;2538;16604;17351;24980;31381
MSMEG1516	MSMEG1516	16	16	16	>MSMEG1516 thioredoxin reductase {Mycobacterium smegmatis MC2}	1	16	16	16	7	16	7	7	16	7	7	16	7	37.8	37.8	37.8	60.839	563	1	38	8	20	10	6.611e-207	19.5	37.8	21.3	2461500000	320180000	1015800000	1125400000				394	348;543;1120;1346;2450;3230;3926;4497;4805;5655;7338;7580;7624;7715;8055;8536	True;True;True;True;True;True;True;True;True;True;True;True;True;True;True;True	365;568;1185;1423;2608;3451;4175;4783;5112;6016;7892;8147;8192;8291;8662;9170	845;846;847;848;1318;1319;1320;1321;2880;3534;6254;8229;8230;10192;10193;10194;10195;10196;11644;11645;11646;11647;12492;14933;14934;14935;14936;14937;19513;20055;20056;20057;20173;20408;21297;21298;21299;22791	1004;1005;1006;1007;1008;1009;1550;1551;1552;1553;3436;4454;7814;10175;10176;12518;12519;12520;12521;12522;12523;14253;14254;14255;14256;15317;18391;18392;18393;18394;18395;18396;18397;18398;18399;18400;24285;24902;24903;24904;25042;25311;25312;26466;26467;26468;28339	1007;1551;3436;4454;7814;10175;12520;14253;15317;18398;24285;24902;25042;25311;26468;28339
MSMEG6286	MSMEG6286	11	11	11	>MSMEG6286 aspartate transaminase {Mycobacterium smegmatis MC2}	1	11	11	11	7	4	10	7	4	10	7	4	10	37.9	37.9	37.9	46.41	428	1	21	7	4	10	5.0031e-78	17.8	10	35	2453900000	319940000	497200000	1636700000				1547	1252;1320;1863;2440;2987;3806;3820;5190;6104;6109;6917	True;True;True;True;True;True;True;True;True;True;True	1326;1395;1977;2597;3182;4048;4063;5521;6586;6591;7438;7439	3303;3304;3482;3483;3484;4834;6237;6238;7574;9905;9906;9907;9930;13572;16237;16238;16247;16248;18426;18427;18428	4117;4118;4119;4381;4382;4383;6110;7792;7793;9420;12194;12195;12196;12219;16688;19921;19922;19931;19932;22996;22997;22998	4119;4381;6110;7793;9420;12195;12219;16688;19922;19931;22997
MSMEG6598	MSMEG6598	4	4	4	>MSMEG6598 6,7-dimethyl-8-ribityllumazine synthase {Mycobacterium smegmatis MC2}	1	4	4	4	3	3	2	3	3	2	3	3	2	30	30	30	16.457	150	1	11	4	3	4	4.5134e-34	20.7	25.3	14.7	930970000	319000000	82620000	529350000				1625	3545;5932;6859;9339	True;True;True;True	3778;6396;7375;10027	9071;9072;9073;15756;18269;18270;24840;24841;24842;24843;24844	11175;11176;11177;19337;22819;22820;30804;30805;30806;30807;30808	11176;19337;22820;30808
MSMEG4321	MSMEG4321	5	5	5	>MSMEG4321 conserved hypothetical protein {Mycobacterium smegmatis MC2}	1	5	5	5	3	2	5	3	2	5	3	2	5	50.3	50.3	50.3	15.628	145	1	18	6	4	8	4.7225e-47	38.6	20	50.3	1613800000	317020000	88413000	1208400000				1098	1601;1655;4848;5171;7630	True;True;True;True;True	1694;1754;5157;5494;5495;8198	4165;4166;4302;4303;12592;13530;13531;13532;13533;13534;13535;13536;13537;13538;13539;20181;20182;20183	5297;5298;5451;5452;15433;16639;16640;16641;16642;16643;16644;16645;16646;16647;16648;16649;16650;16651;16652;16653;16654;16655;25051;25052;25053	5298;5452;15433;16645;25053	769;770	78;118
MSMEG1683	MSMEG1683	5	5	5	>MSMEG1683 cytosine/purine/uracil/thiamine/allantoin permease family protein {Mycobacterium smegmatis MC2}	1	5	5	5	3	2	5	3	2	5	3	2	5	13.3	13.3	13.3	51.015	483	1	14	4	3	7	1.8925e-112	8.7	8.5	13.3	1694200000	315990000	140170000	1238000000				449	268;3464;5843;6713;7157	True;True;True;True;True	281;282;3697;6299;7218;7698	609;610;611;612;613;614;615;8860;15556;17904;17905;19050;19051;19052	711;712;713;714;715;716;717;10940;19110;22391;22392;23747;23748;23749	712;10940;19110;22392;23748	329	11
MSMEG4684	MSMEG4684	7	7	7	>MSMEG4684 ribose 5-phosphate isomerase [5.3.1.6] {Mycobacterium smegmatis MC2}	1	7	7	7	5	5	5	5	5	5	5	5	5	59.1	59.1	59.1	16.962	159	1	19	5	6	8	2.4066e-48	42.8	42.1	42.1	2255500000	315690000	219130000	1720700000				1171	92;1973;5716;6628;7679;7704;9110	True;True;True;True;True;True;True	94;2095;6103;6104;7132;8254;8280;9787	191;5094;15102;15103;15104;15105;15106;17689;17690;17691;17692;20310;20311;20312;20378;20379;20380;20381;24304	213;6405;18587;18588;18589;18590;18591;18592;18593;22153;22154;22155;22156;25196;25197;25198;25199;25278;25279;25280;25281;30160	213;6405;18589;22153;25198;25278;30160	807	111
MSMEG2611	MSMEG2611	11	11	11	>MSMEG2611 pyridine nucleotide-disulphide oxidoreductase family protein {Mycobacterium smegmatis MC2}	1	11	11	11	4	3	11	4	3	11	4	3	11	31.7	31.7	31.7	49.94	461	1	23	5	3	15	6.0759e-80	13	12.8	31.7	3523300000	315220000	149160000	3059000000				654	1758;2557;2707;3266;3392;3874;3875;7664;8819;9212;9391	True;True;True;True;True;True;True;True;True;True;True	1867;2717;2878;3487;3621;4118;4119;8234;9476;9892;10082;10083	4593;4594;6502;6875;6876;6877;6878;6879;8320;8321;8322;8620;10047;10048;20254;20255;20256;20257;23571;24534;24952;24953;24954	5811;5812;8101;8561;8562;8563;8564;8565;8566;10276;10277;10278;10279;10639;12349;12350;25128;25129;25130;25131;29295;30449;30939;30940;30941	5811;8101;8563;10278;10639;12349;12350;25130;29295;30449;30940	463	166
MSMEG4699	MSMEG4699	14	14	14	>MSMEG4699 NAD-glutamate dehydrogenase {Mycobacterium smegmatis MC2}	1	14	14	14	6	2	13	6	2	13	6	2	13	12.6	12.6	12.6	176.12	1613	1	23	6	2	15	1.8892e-106	4.3	1.3	11.8	1555300000	314960000	45983000	1194400000				1180	187;378;2363;3321;4275;5209;5245;5584;5860;6300;6692;7017;7503;8535	True;True;True;True;True;True;True;True;True;True;True;True;True;True	193;396;2517;3545;4548;5540;5577;5941;6317;6789;7197;7545;8063;9169	423;928;929;930;6058;6059;8458;11120;13623;13624;13625;13626;13705;14661;14662;14663;15592;16662;17838;18663;19890;22789;22790	475;1098;1099;1100;7568;7569;10443;13655;16748;16749;16750;16751;16853;18050;18051;18052;19153;20401;22318;23271;24719;28337;28338	475;1099;7569;10443;13655;16751;16853;18051;19153;20401;22318;23271;24719;28338
MSMEG1820	MSMEG1820	4	4	4	>MSMEG1820 phosphoribosylaminoimidazole carboxylase, catalytic subunit (purE) [4.1.1.21] {Mycobacterium smegmatis MC2}	1	4	4	4	3	3	3	3	3	3	3	3	3	45.1	45.1	45.1	18.987	182	1	11	4	3	4	1.0966e-40	39.6	29.7	40.7	1151000000	314100000	324250000	512630000				479	3018;4104;4720;5845	True;True;True;True	3215;3216;4364;5024;6301	7663;7664;7665;7666;7667;10681;10682;12272;12273;15560;15561	9512;9513;9514;9515;9516;13118;13119;15021;15022;15023;19114;19115	9516;13118;15021;19115	349	89
MSMEG3706	MSMEG3706	15	15	15	>MSMEG3706 isocitrate lyase (aceA) [4.1.3.1] {Mycobacterium smegmatis MC2}	1	15	15	15	5	6	14	5	6	14	5	6	14	26	26	26	85.329	769	1	27	5	6	16	3.982e-74	6.1	9.2	24.4	2535200000	314030000	136950000	2084200000				948	488;1636;1638;1784;2599;2682;3290;5533;7025;7035;7479;7862;7895;8689;8754	True;True;True;True;True;True;True;True;True;True;True;True;True;True;True	511;1735;1737;1896;2761;2850;3511;5885;7555;7556;7566;8038;8455;8493;9328;9404	1169;1170;4264;4267;4268;4662;6628;6629;6822;6823;8377;14442;14443;18679;18680;18710;19823;20827;20910;20911;20912;23194;23195;23196;23374;23375;23376	1381;1382;5412;5415;5416;5915;8280;8281;8502;8503;10345;17714;17715;23289;23290;23324;24643;25872;25965;25966;25967;28821;28822;28823;29031;29032;29033	1381;5412;5415;5915;8280;8502;10345;17715;23289;23324;24643;25872;25966;28822;29032	668;669	95;686
MSMEG2628	MSMEG2628	14	14	14	>MSMEG2628 translation initiation factor IF-2 (infB) {Mycobacterium smegmatis MC2}	1	14	14	14	8	7	10	8	7	10	8	7	10	21.4	21.4	21.4	96.883	934	1	25	8	7	10	2.5704e-155	12.3	9.2	16.8	2812400000	312430000	270160000	2229800000				665	142;143;371;2077;2262;2781;2944;3234;4246;6121;6122;6247;6805;8455	True;True;True;True;True;True;True;True;True;True;True;True;True;True	146;147;389;2205;2410;2957;3133;3455;4514;6603;6604;6735;7316;9086	307;308;309;910;5373;5817;5818;5819;7049;7050;7051;7474;8241;8242;8243;11035;11036;11037;16268;16269;16270;16536;18115;18116;22621	349;350;351;1078;6752;7288;7289;7290;8765;8766;8767;9306;10187;10188;10189;13560;13561;13562;19953;19954;19955;20265;22629;22630;28144	349;351;1078;6752;7290;8766;9306;10188;13561;19954;19955;20265;22629;28144	474;475	223;325
MSMEG0640	MSMEG0640	9	9	9	>MSMEG0640 oligopeptide transport ATP-binding protein OppD {Mycobacterium smegmatis MC2}	1	9	9	9	7	8	7	7	8	7	7	8	7	31.7	31.7	31.7	36.058	328	1	29	8	11	10	1.4874e-50	26.2	28.7	26.2	2088700000	312040000	656610000	1120100000				154	1071;1102;1480;1489;2858;6782;7337;8423;8848	True;True;True;True;True;True;True;True;True	1134;1167;1566;1575;3039;3040;3041;7290;7891;9050;9051;9509;9510	2741;2742;2743;2845;3854;3855;3856;3882;7224;7225;7226;7227;7228;7229;18055;18056;18057;19510;19511;19512;22554;22555;22556;22557;23650;23651;23652;23653;23654	3255;3256;3257;3396;4865;4866;4867;4868;4869;4920;8976;8977;8978;8979;8980;8981;8982;22549;22550;22551;24282;24283;24284;28077;28078;28079;28080;29383;29384;29385;29386;29387	3256;3396;4869;4920;8982;22550;24284;28080;29386	102;103;104;105	94;100;116;159
MSMEG2750	MSMEG2750	8	8	8	>MSMEG2750 iron-dependent repressor IdeR {Mycobacterium smegmatis MC2}	1	8	8	8	4	6	8	4	6	8	4	6	8	54.3	54.3	54.3	25.416	230	1	25	6	8	11	5.4909e-128	35.2	45.2	54.3	2105700000	311930000	326270000	1467500000				698	632;1422;4749;5437;5592;6440;7722;9143	True;True;True;True;True;True;True;True	660;1503;5053;5782;5783;5949;6931;8298;9821	1539;1540;3692;12341;12342;12343;14212;14213;14214;14215;14216;14217;14684;14685;14686;14687;14688;14689;16983;16984;20423;20424;20425;20426;24368	1826;1827;4654;15104;15105;15106;17464;17465;17466;17467;17468;17469;18084;18085;18086;18087;18088;18089;20794;20795;25336;25337;25338;25339;30241	1826;4654;15104;17465;18087;20794;25337;30241	500;501	76;161
MSMEG2526	MSMEG2526	12	12	12	>MSMEG2526 copper methylamine oxidase [1.4.3.6] {Mycobacterium smegmatis MC2}	1	12	12	12	8	2	9	8	2	9	8	2	9	22.1	22.1	22.1	83.517	743	1	22	9	2	11	3.7361e-119	12.7	3.8	17.1	2408200000	311740000	59874000	2036500000				640	110;414;465;1685;1759;2700;2710;5199;5442;5454;5816;8526	True;True;True;True;True;True;True;True;True;True;True;True	113;434;488;1790;1868;2869;2881;5530;5788;5789;5801;6264;9160	235;236;1020;1021;1123;4391;4595;4596;6860;6888;6889;13594;14227;14228;14229;14255;14256;14257;15485;22772;22773;22774	263;264;1207;1208;1328;1329;5562;5813;5814;8546;8579;8580;16716;17481;17482;17483;17510;17511;17512;19017;28320;28321;28322	263;1208;1329;5562;5814;8546;8579;16716;17483;17511;19017;28321	455;456	136;153
MSMEG6393	MSMEG6393	18	18	18	>MSMEG6393 acyl-CoA synthase {Mycobacterium smegmatis MC2}	1	18	18	18	4	7	15	4	7	15	4	7	15	37	37	37	68.228	630	1	30	4	7	19	5.3107e-129	12.1	21.1	31.3	3280100000	310660000	278450000	2691000000				1580	189;559;1585;1723;1932;2520;2572;3431;3835;4189;4341;4427;4728;5329;5915;6183;7839;7925	True;True;True;True;True;True;True;True;True;True;True;True;True;True;True;True;True;True	195;586;1675;1831;2048;2679;2732;3662;4078;4455;4617;4710;5032;5669;6379;6669;8430;8523	426;1368;4121;4499;4979;6424;6562;6563;6564;6565;8778;8779;9960;9961;9962;9963;10903;10904;10905;10906;11284;11491;12292;13965;15716;15717;16382;20764;20765;20969	479;1609;5245;5684;6281;8010;8189;8190;8191;8192;10854;10855;12252;12253;12254;12255;12256;13404;13405;13406;13407;13408;13409;13854;14095;15046;17175;19290;19291;20082;25784;25785;26033	479;1609;5245;5684;6281;8010;8191;10855;12255;13405;13854;14095;15046;17175;19290;20082;25784;26033
MSMEG5717	MSMEG5717	7	7	7	>MSMEG5717 pyridoxamine 5-phosphate oxidase family protein {Mycobacterium smegmatis MC2}	1	7	7	7	4	4	7	4	4	7	4	4	7	63.1	63.1	63.1	15.873	141	1	19	5	5	9	1.0639e-89	26.2	26.2	63.1	4958000000	309300000	327020000	4321700000				1417	1965;2184;2645;3927;4958;8291;9518	True;True;True;True;True;True;True	2086;2324;2810;2811;4176;5273;8916;10215	5071;5628;6726;6727;6728;6729;6730;6731;10197;10198;10199;10200;13032;13033;13034;22257;22258;22259;25296	6380;6381;7043;8385;8386;8387;8388;8389;8390;8391;12524;12525;12526;12527;16023;16024;16025;27745;27746;27747;31353	6380;7043;8389;12524;16024;27745;31353	973	68
MSMEG3003	MSMEG3003	13	13	13	>MSMEG3003 aspartyl-tRNA synthetase (aspS) [6.1.1.12] {Mycobacterium smegmatis MC2}	1	13	13	13	5	5	12	5	5	12	5	5	12	29.9	29.9	29.9	65.169	598	1	26	6	6	14	2.5296e-79	12	12.2	27.3	3168500000	307210000	148190000	2713100000				751	1182;1292;1377;1933;2479;4258;4268;5323;6954;7660;7745;8383;8403	True;True;True;True;True;True;True;True;True;True;True;True;True	1252;1367;1456;2049;2637;4528;4529;4541;5663;7478;8230;8322;9010;9030	3044;3412;3600;4980;6318;11067;11068;11069;11104;11105;11106;13947;13948;13949;18512;18513;18514;18515;18516;18517;20244;20245;20473;22461;22462;22502	3633;4292;4546;6282;7886;13597;13598;13599;13636;13637;13638;13639;13640;17153;17154;17155;23097;23098;23099;23100;23101;23102;25118;25119;25392;27976;27977;28021	3633;4292;4546;6282;7886;13597;13638;17154;23099;25119;25392;27977;28021	520;521;522	275;502;503
MSMEG0550	MSMEG0550	9	9	9	>MSMEG0550 sulfonate binding protein {Mycobacterium smegmatis MC2}	1	9	9	9	8	5	7	8	5	7	8	5	7	44.1	44.1	44.1	34.503	322	1	20	8	5	7	5.4841e-98	40.4	22.4	32.9	2287400000	304340000	153220000	1829800000				139	2839;4250;4361;4767;6006;7140;7433;8097;8991	True;True;True;True;True;True;True;True;True	3019;4519;4640;5071;6478;7679;7991;8711;9664	7178;11045;11330;11331;11332;12380;12381;12382;15975;15976;18997;18998;19724;19725;19726;21775;21776;21777;24024;24025	8915;13570;13912;13913;13914;15148;15149;15150;19617;19618;23684;23685;24539;24540;24541;27166;27167;27168;29823;29824	8915;13570;13913;15148;19617;23685;24539;27167;29824	97	267
MSMEG3897	MSMEG3897	11	11	11	>MSMEG3897 proteasome component {Mycobacterium smegmatis MC2}	1	11	11	11	6	4	9	6	4	9	6	4	9	26.9	26.9	26.9	54.573	498	1	22	6	4	12	1.0493e-95	12.7	9.2	22.5	1883800000	302820000	65906000	1515100000				1007	510;960;1042;1356;2105;2155;3701;4190;4921;6275;8439	True;True;True;True;True;True;True;True;True;True;True	534;1019;1103;1434;2235;2295;3939;4456;5232;6763;9067	1232;1233;1234;2481;2482;2666;2667;3551;5439;5440;5441;5442;5563;9628;9629;10907;10908;10909;12928;16600;22584;22585	1445;1446;1447;1448;1449;1450;1451;2948;2949;3163;3164;4476;6828;6829;6830;6831;6973;11862;11863;13410;13411;13412;15892;20333;28107;28108	1446;2949;3164;4476;6828;6973;11863;13412;15892;20333;28107
MSMEG1819	MSMEG1819	8	8	8	>MSMEG1819 phosphoribosylaminoimidazole carboxylase, ATPase subunit (purK) [4.1.1.21] {Mycobacterium smegmatis MC2}	1	8	8	8	4	6	8	4	6	8	4	6	8	33.3	33.3	33.3	48.229	448	1	20	4	6	10	1.5829e-64	17.2	27.7	33.3	2032800000	301520000	249540000	1481700000				478	1131;2103;4568;5498;6762;8223;8599;9441	True;True;True;True;True;True;True;True	1196;2233;4860;5848;7269;8841;9237;10134	2900;2901;2902;5436;11869;11870;14364;14365;14366;14367;18010;22068;22069;22966;22967;22968;25063;25064;25065;25066	3457;3458;3459;6825;14535;14536;17627;17628;17629;17630;22498;27517;27518;28538;28539;28540;28541;31060;31061;31062;31063	3458;6825;14536;17628;22498;27518;28539;31063
MSMEG4681	MSMEG4681	7	7	7	>MSMEG4681 conserved hypothetical protein {Mycobacterium smegmatis MC2}	1	7	7	7	3	3	6	3	3	6	3	3	6	29.5	29.5	29.5	28.59	278	1	12	3	3	6	7.1738e-88	12.6	13.3	25.5	1388500000	301220000	147250000	940000000				1169	1993;2208;4860;6280;6632;7892;9495	True;True;True;True;True;True;True	2116;2352;5169;6768;7136;8490;10190	5151;5152;5681;5682;12802;16611;17700;20904;20905;25237;25238;25239	6477;6478;7115;7116;15754;20344;22164;25959;25960;31281;31282;31283	6478;7116;15754;20344;22164;25960;31281
MSMEG4687	MSMEG4687	4	4	4	>MSMEG4687 cytosine deaminase [3.5.4.1] {Mycobacterium smegmatis MC2}	1	4	4	4	3	1	3	3	1	3	3	1	3	35	35	35	17.662	163	1	10	4	1	5	2.2632e-93	34.4	16.6	27	1457700000	299470000	44346000	1113800000				1173	3140;4439;6357;8803	True;True;True;True	3351;4722;6846;9459	7989;7990;7991;11512;11513;16812;23533;23534;23535;23536	9901;9902;9903;14116;14117;20593;29250;29251;29252;29253	9902;14116;20593;29253
MSMEG5222	MSMEG5222	10	10	10	>MSMEG5222 GTP-binding protein YchF (ychF) {Mycobacterium smegmatis MC2}	1	10	10	10	8	6	9	8	6	9	8	6	9	39.1	39.1	39.1	39.672	371	1	28	8	6	14	4.1959e-85	29.4	26.4	36.7	2198900000	298360000	204340000	1696200000				1298	74;1196;2143;3893;4588;5333;5870;7256;8067;8401	True;True;True;True;True;True;True;True;True;True	75;1266;2279;4138;4882;5673;6329;7802;8676;9028	157;158;159;3070;3071;3072;5535;5536;10103;10104;11912;11913;11914;13969;13970;15608;15609;15610;15611;19308;19309;21686;21687;21688;22495;22496;22497;22498	176;177;178;3661;3662;3663;3664;6943;6944;12414;12415;14581;14582;14583;17179;17180;19169;19170;19171;19172;24043;24044;27058;27059;27060;27061;28013;28014;28015;28016	176;3663;6943;12414;14582;17180;19172;24044;27058;28015	889	228
MSMEG2667	MSMEG2667	10	10	10	>MSMEG2667 HpcH/HpaI aldolase/citrate lyase family, putative {Mycobacterium smegmatis MC2}	1	10	10	10	6	8	7	6	8	7	6	8	7	45.8	45.8	45.8	33.266	306	1	24	7	9	8	2.0387e-85	23.2	35.9	33.7	1733900000	295220000	281880000	1156800000				675	76;232;1677;1915;3347;3876;4598;5239;5830;9198	True;True;True;True;True;True;True;True;True;True	77;240;1781;2030;3572;4120;4892;5571;6284;9878	162;517;518;519;4362;4363;4364;4943;8518;8519;10049;10050;10051;11931;11932;11933;13688;13689;13690;13691;13692;13693;15525;24512	181;591;592;593;5525;5526;5527;6235;10517;10518;12351;12352;12353;14600;14601;14602;16831;16832;16833;16834;16835;16836;16837;16838;16839;19068;30427	181;591;5526;6235;10517;12352;14601;16833;19068;30427	486	1
MSMEG3233	MSMEG3233	5	5	5	>MSMEG3233 cytochrome D ubiquinol oxidase subunit 1 [1.10.3.-] {Mycobacterium smegmatis MC2}	1	5	5	5	4	1	5	4	1	5	4	1	5	15.8	15.8	15.8	53.96	487	1	11	4	1	6	1.6626e-64	9.4	3.3	15.8	1467400000	294400000	64694000	1108300000				855	2564;2620;5174;6472;9404	True;True;True;True;True	2724;2784;5498;5499;6967;10096	6523;6524;6670;6671;6672;13543;13544;17074;17075;17076;24987	8125;8126;8323;8324;8325;16659;16660;20919;20920;20921;20922;30976	8125;8325;16659;20922;30976
MSMEG3097	MSMEG3097	21	21	21	>MSMEG3097 phosphoenolpyruvate carboxylase (ppc) [4.1.1.31] {Mycobacterium smegmatis MC2}	1	21	21	21	9	4	17	9	4	17	9	4	17	36.7	36.7	36.7	103.35	933	1	36	10	5	21	2.5511e-219	16.5	8.8	30.2	2447600000	292570000	124200000	2030900000				795	192;257;1217;1431;1803;2597;2948;3028;3305;4278;4464;4496;4999;5089;6890;6943;8148;8396;8710;9481;9488	True;True;True;True;True;True;True;True;True;True;True;True;True;True;True;True;True;True;True;True;True	198;270;1290;1512;1915;2759;3137;3226;3528;4551;4749;4782;5317;5411;7408;7467;8762;9023;9355;10176;10183	430;431;593;3125;3703;4700;4701;4702;6624;7482;7691;8422;11130;11578;11643;13152;13153;13356;13357;13358;18354;18490;21887;21888;21889;21890;22487;23250;23251;25200;25201;25202;25203;25204;25205;25223	483;484;694;3725;4665;5955;5956;5957;5958;8276;9315;9546;10404;10405;13665;14184;14252;16194;16195;16423;16424;16425;22916;23069;27287;27288;27289;27290;27291;28002;28881;28882;31236;31237;31238;31239;31240;31241;31263	484;694;3725;4665;5957;8276;9315;9546;10404;13665;14184;14252;16195;16423;22916;23069;27290;28002;28882;31239;31263	543;544;545	78;315;922
MSMEG1959	MSMEG1959	21	21	21	>MSMEG1959 putative membrane protein {Mycobacterium smegmatis MC2}	1	21	21	21	8	8	21	8	8	21	8	8	21	35	35	35	108.9	1001	1	41	8	8	25	1.5222e-232	13.9	11	35	3906500000	292300000	245060000	3369100000				519	231;284;1191;1797;2983;3523;4395;5071;5866;5890;5898;6108;6936;7927;8206;8334;8482;9166;9392;9399;9461	True;True;True;True;True;True;True;True;True;True;True;True;True;True;True;True;True;True;True;True;True	239;298;1261;1909;3177;3756;4676;5392;6323;6350;6358;6590;7459;8525;8823;8959;9114;9844;10084;10091;10155	514;515;516;652;653;654;655;3064;3065;4683;7562;9012;11406;11407;11408;13315;13316;13317;13318;15600;15661;15662;15663;15676;15677;15678;16246;18470;20974;22040;22352;22353;22677;24436;24955;24956;24976;24977;25160;25161;25162	588;589;590;757;758;759;760;761;3655;3656;5937;9396;11116;14002;14003;14004;16377;16378;16379;16380;19161;19232;19233;19234;19248;19249;19250;19251;19930;23044;26040;27483;27856;27857;28214;30328;30942;30943;30964;30965;31185;31186;31187	588;759;3655;5937;9396;11116;14003;16379;19161;19234;19251;19930;23044;26040;27483;27856;28214;30328;30943;30965;31185
MSMEG6638	MSMEG6638	12	12	12	>MSMEG6638 5-methyltetrahydropteroyltriglutamate--homocysteine S-methyltransferase (metE) [2.1.1.14] {Mycobacterium smegmatis MC2}	1	12	12	12	7	9	6	7	9	6	7	9	6	24.9	24.9	24.9	81.71	760	1	24	7	10	7	2.0879e-89	12.6	15.7	17.5	1238200000	289700000	405560000	542900000				1631	685;1100;1693;5400;6667;7898;8086;8182;8785;8909;9128;9155	True;True;True;True;True;True;True;True;True;True;True;True	717;1165;1799;5743;7171;8496;8700;8797;9440;9441;9578;9805;9833	1685;1686;2842;2843;4406;14126;17767;17768;17769;20918;20919;20920;21755;21967;21968;23490;23491;23492;23493;23494;23798;23799;24328;24410	1995;1996;3392;3393;5578;17362;22235;22236;22237;22238;25973;25974;25975;25976;25977;25978;25979;25980;25981;27142;27389;27390;29198;29199;29200;29201;29202;29558;29559;30186;30299	1996;3393;5578;17362;22237;25975;27142;27390;29201;29558;30186;30299	1084	710
MSMEG5792	MSMEG5792	4	4	4	>MSMEG5792 conserved hypothetical protein {Mycobacterium smegmatis MC2}	1	4	4	4	3	3	4	3	3	4	3	3	4	28	28	28	23.598	218	1	15	4	5	6	8.4928e-62	21.6	21.6	28	1184000000	289570000	214060000	680370000				1434	4712;5927;6216;8264	True;True;True;True	5015;6391;6703;8884	12234;12235;12236;12237;12238;12239;15742;15743;15744;15745;16473;16474;16475;16476;22198	14965;14966;14967;14968;14969;14970;19322;19323;19324;19325;20195;20196;20197;20198;27679	14968;19322;20196;27679
MSMEG5427	MSMEG5427	12	12	12	>MSMEG5427 ribose-phosphate pyrophosphokinase [2.7.6.1] {Mycobacterium smegmatis MC2}	1	12	12	12	3	6	12	3	6	12	3	6	12	41.7	41.7	41.7	35.558	326	1	28	4	8	16	2.8159e-155	12.6	21.8	41.7	3542300000	287820000	337660000	2916800000				1348	499;1624;1712;2301;2302;2590;4267;4372;5499;5964;6613;9118	True;True;True;True;True;True;True;True;True;True;True;True	523;1720;1819;2450;2451;2752;4540;4652;4653;5849;6428;7116;9795	1202;1203;1204;1205;1206;4219;4220;4452;4453;4454;4455;4456;4457;5895;5896;5897;6609;6610;11101;11102;11103;11368;11369;14368;14369;15846;17397;24315	1414;1415;1416;1417;1418;5355;5356;5628;5629;5630;5631;5632;5633;7374;7375;7376;8259;8260;13633;13634;13635;13953;13954;17631;17632;19448;21291;30171;30172	1415;5355;5629;7374;7376;8260;13633;13954;17631;19448;21291;30171	935	153
MSMEG3881	MSMEG3881	7	7	7	>MSMEG3881 proline dipeptidase {Mycobacterium smegmatis MC2}	1	7	7	7	5	4	6	5	4	6	5	4	6	34.4	34.4	34.4	39.656	375	1	18	7	4	7	3.6222e-149	21.3	17.3	32	992350000	285970000	81426000	624960000				999	1716;1761;2626;3899;5420;8746;9282	True;True;True;True;True;True;True	1823;1870;2790;4146;5763;9396;9966	4466;4467;4468;4469;4598;6682;6683;6684;10126;14168;14169;14170;14171;23357;23358;24672;24673;24674	5643;5644;5645;5646;5816;8336;8337;8338;12439;17417;17418;17419;17420;17421;29013;29014;30609;30610;30611	5643;5816;8337;12439;17418;29013;30610
MSMEG3642	MSMEG3642	13	13	13	>MSMEG3642 glycine dehydrogenase (gcvP) [1.4.4.2] {Mycobacterium smegmatis MC2}	1	13	13	13	7	8	10	7	8	10	7	8	10	20.1	20.1	20.1	100.84	946	1	28	7	9	12	2.9043e-109	10.7	11.4	16.1	2524300000	285120000	361520000	1877700000				936	737;850;935;1017;2439;3591;5191;5554;6015;7036;7500;7939;8488	True;True;True;True;True;True;True;True;True;True;True;True;True	771;899;993;1077;2596;3825;5522;5908;6489;7567;8060;8537;9120	1913;1914;1915;1916;2190;2191;2192;2193;2421;2422;2423;2424;2598;6234;6235;6236;9202;13573;14506;16001;18711;18712;19883;19884;19885;20993;22691;22692	2275;2276;2277;2278;2279;2280;2620;2621;2622;2623;2624;2880;2881;2882;2883;3084;7788;7789;7790;7791;11313;16689;17798;19649;23325;23326;24712;24713;24714;26062;28231;28232	2277;2624;2882;3084;7791;11313;16689;17798;19649;23325;24713;26062;28232
MSMEG2410	MSMEG2410	5	5	5	>MSMEG2410 putative serine-threonine protein kinase {Mycobacterium smegmatis MC2}	1	5	5	5	3	1	5	3	1	5	3	1	5	34.3	34.3	34.3	25.57	242	1	10	3	1	6	6.2223e-60	22.7	6.2	34.3	1668900000	285110000	29452000	1354300000				610	2491;3163;4150;8230;8571	True;True;True;True;True	2649;3374;3375;4415;8850;9209	6343;6344;8071;8072;8073;8074;10811;22095;22096;22888	7913;7914;7915;7916;7917;10005;10006;10007;10008;13279;27544;27545;28453	7916;10007;13279;27545;28453	443	201
MSMEG4935	MSMEG4935	5	5	5	>MSMEG4935 ATP synthase F1, epsilon subunit (atpC) [3.6.3.14] {Mycobacterium smegmatis MC2}	1	5	5	5	2	2	5	2	2	5	2	2	5	51.2	51.2	51.2	13.265	121	1	15	2	3	10	3.8053e-32	19.8	21.5	51.2	1986100000	284520000	231620000	1470000000				1220	1934;2129;3597;3827;7967	True;True;True;True;True	2050;2260;3831;3832;4070;8569	4981;5499;5500;9216;9217;9218;9219;9220;9221;9222;9223;9943;21071;21072;21073	6283;6896;6897;6898;11329;11330;11331;11332;11333;11334;11335;11336;11337;11338;12233;26165;26166;26167;26168	6283;6898;11334;12233;26168	840	50
MSMEG6895	MSMEG6895	2	2	2	>MSMEG6895 ribosomal protein S18 (rpsR) {Mycobacterium smegmatis MC2}	1	2	2	2	2	2	2	2	2	2	2	2	2	25	25	25	9.502	84	1	6	2	2	2	2.7922e-09	25	25	25	795330000	284460000	195230000	315640000				1660	2279;6670	True;True	2427;7174	5849;5850;5851;17783;17784;17785	7321;7322;7323;22255;22256;22257	7323;22257
MSMEG3033	MSMEG3033	9	9	9	>MSMEG3033 3-dehydroquinate synthase (aroB) [4.2.3.4] {Mycobacterium smegmatis MC2}	1	9	9	9	6	2	7	6	2	7	6	2	7	47.2	47.2	47.2	39.742	377	1	18	7	2	9	2.0199e-89	31	11.4	36.1	1147200000	283170000	57895000	806080000				762	437;2014;3381;3922;5983;7325;7571;8254;8315	True;True;True;True;True;True;True;True;True	457;2138;3609;4171;6447;7877;7878;8138;8874;8940	1069;5218;5219;8596;10183;15887;15888;15889;19481;19482;20038;22176;22177;22178;22307;22308;22309;22310	1263;6563;6564;10607;12502;19494;19495;19496;19497;24251;24252;24882;27654;27655;27656;27803;27804;27805;27806;27807;27808;27809	1263;6563;10607;12502;19495;24251;24882;27655;27804	527	316
MSMEG2383	MSMEG2383	18	18	18	>MSMEG2383 glutamyl-tRNA synthetase (gltX) [6.1.1.17] {Mycobacterium smegmatis MC2}	1	18	18	18	8	9	16	8	9	16	8	9	16	51	51	51	54.018	486	1	39	9	10	20	2.467e-222	27.4	29.8	46.1	3081300000	282310000	190310000	2608700000				595	1626;1654;2343;2443;2843;3232;3683;4020;4021;4910;5075;5734;5772;7436;7440;8258;9068;9195	True;True;True;True;True;True;True;True;True;True;True;True;True;True;True;True;True;True	1722;1753;2496;2600;3023;3453;3921;4275;4276;5220;5396;6129;6130;6193;7994;7998;8878;9742;9875	4224;4225;4300;4301;6014;6015;6016;6242;6243;7184;8235;8236;8237;9579;10431;10432;10433;12902;13325;13326;13327;15159;15160;15161;15299;19729;19734;19735;19736;19737;19738;22185;22186;22187;22188;24204;24205;24206;24507	5360;5361;5449;5450;7517;7518;7519;7799;7800;8922;8923;10181;10182;10183;11808;12814;12815;12816;15863;16389;16390;16391;16392;18657;18658;18659;18814;24544;24549;24550;24551;24552;24553;27665;27666;27667;27668;27669;30033;30034;30035;30036;30037;30038;30422	5361;5449;7518;7799;8922;10181;11808;12814;12815;15863;16392;18659;18814;24544;24553;27666;30033;30422	437	333
MSMEG4276	MSMEG4276	8	8	8	>MSMEG4276 branched-chain amino acid aminotransferase (ilvE) [2.6.1.42] {Mycobacterium smegmatis MC2}	1	8	8	8	4	5	7	4	5	7	4	5	7	25.5	25.5	25.5	39.836	368	1	21	5	6	10	6.2604e-64	15.2	15.5	25.3	2030100000	278950000	196160000	1555000000				1080	2223;2954;3328;4450;4616;5606;6639;9431	True;True;True;True;True;True;True;True	2368;3144;3553;4733;4912;5964;7143;10123	5715;5716;5717;7492;8475;8476;11541;11981;11982;11983;11984;11985;11986;14750;14751;14752;14753;17715;25039;25040;25041	7155;7156;7157;9325;10461;10462;14145;14658;14659;14660;14661;14662;14663;14664;14665;14666;18176;18177;18178;18179;22179;31032;31033;31034	7156;9325;10462;14145;14662;18177;22179;31033	749	364
MSMEG3621	MSMEG3621	11	11	11	>MSMEG3621 NADH dehydrogenase (ndh) [1.6.99.3] {Mycobacterium smegmatis MC2}	1	11	11	11	6	5	11	6	5	11	6	5	11	48.6	48.6	48.6	48.98	457	1	24	6	5	13	5.712e-122	24.9	21	48.6	3034000000	278370000	185730000	2569900000				926	1500;3588;5151;6982;7864;7922;7978;8025;8545;8820;9087	True;True;True;True;True;True;True;True;True;True;True	1586;3822;5474;7508;8457;8520;8582;8631;9180;9181;9477;9763	3907;9194;9195;9196;13490;18571;18572;18573;20829;20830;20831;20961;20962;21115;21116;21117;21118;21228;21229;21230;22817;22818;23572;24251	4957;11305;11306;11307;16593;16594;16595;23160;23161;23162;23163;25874;25875;25876;26025;26026;26232;26233;26234;26235;26236;26237;26374;26375;26376;28370;28371;28372;29296;29297;30101	4957;11305;16594;23161;25875;26025;26233;26375;28371;29296;30101	643;644	135;221
MSMEG3035	MSMEG3035	4	4	4	>MSMEG3035 translation elongation factor P (efp) {Mycobacterium smegmatis MC2}	1	4	4	4	4	3	4	4	3	4	4	3	4	35.8	35.8	35.8	20.553	187	1	11	4	3	4	1.5792e-152	35.8	31.6	35.8	828660000	278290000	180580000	369780000				764	1296;1436;7206;8371	True;True;True;True	1371;1517;7749;8997	3422;3423;3424;3719;3720;3721;19179;19180;19181;22435;22436	4304;4305;4306;4687;4688;4689;4690;23898;23899;23900;27948;27949	4304;4689;23899;27949
MSMEG3839	MSMEG3839	31	31	31	>MSMEG3839 DNA polymerase I [2.7.7.7] {Mycobacterium smegmatis MC2}	1	31	31	31	10	12	28	10	12	28	10	12	28	45.1	45.1	45.1	100.76	916	1	52	10	12	30	1.528e-256	15.3	18.7	39.5	5743000000	277630000	407950000	5057400000				991	27;104;354;662;817;1224;1256;1359;1446;1733;2107;2649;3452;4419;4637;4817;4825;5403;6401;6437;6811;6926;7658;8204;8695;8815;8952;9186;9370;9397;9434	True;True;True;True;True;True;True;True;True;True;True;True;True;True;True;True;True;True;True;True;True;True;True;True;True;True;True;True;True;True;True	27;107;371;693;864;1297;1330;1437;1527;1842;2237;2815;3684;4701;4934;5125;5133;5746;6891;6928;7323;7449;8228;8821;9334;9471;9472;9624;9864;10059;10089;10127	60;222;223;224;862;1626;1627;1628;2122;2123;2124;3143;3321;3322;3323;3561;3736;4522;5446;6737;8827;8828;11468;12043;12516;12517;12518;12534;14133;14134;16901;16979;18131;18445;18446;20240;22038;23208;23209;23210;23564;23565;23566;23916;23917;23918;24482;24483;24484;24908;24966;25047	69;250;251;252;1027;1922;1923;1924;2547;2548;2549;3746;4143;4144;4145;4496;4707;5711;5712;6835;8397;10907;10908;14072;14740;15344;15345;15346;15363;17374;17375;17376;20693;20789;22646;23016;23017;25113;27481;28836;28837;28838;29288;29289;29290;29690;29691;29692;30393;30394;30395;30888;30954;31040	69;251;1027;1923;2548;3746;4144;4496;4707;5711;6835;8397;10907;14072;14740;15345;15363;17374;20693;20789;22646;23017;25113;27481;28837;29288;29691;30394;30888;30954;31040	697;698	583;775
MSMEG2081	MSMEG2081	12	12	12	>MSMEG2081 putative acyl-CoA dehydrogenase {Mycobacterium smegmatis MC2}	1	12	12	12	5	2	12	5	2	12	5	2	12	57.2	57.2	57.2	49.484	465	1	25	6	2	17	4.9764e-149	17.4	9.2	57.2	3322500000	275670000	41112000	3005700000				553	15;47;346;953;2340;3173;3512;4849;4909;5730;7286;7462	True;True;True;True;True;True;True;True;True;True;True;True	15;48;362;1012;2493;3387;3388;3745;5158;5219;6124;7835;8021	29;30;100;101;102;841;842;2457;6009;8098;8099;8100;8986;8987;12593;12901;15150;15151;19380;19381;19786;19787;19788;19789;19790	34;35;113;114;115;1000;1001;2918;7512;10035;10036;10037;11090;11091;15434;15862;18644;18645;18646;24120;24121;24605;24606;24607;24608;24609;24610	34;114;1001;2918;7512;10037;11091;15434;15862;18645;24120;24609	410;411	184;425
MSMEG0741	MSMEG0741	10	10	10	>MSMEG0741 conserved hypothetical protein {Mycobacterium smegmatis MC2}	1	10	10	10	6	4	10	6	4	10	6	4	10	46.7	46.7	46.7	32.435	302	1	23	6	4	13	1.8448e-109	25.2	20.5	46.7	2252300000	274780000	98630000	1878900000				175	502;1174;1992;2042;2695;5024;5560;5664;5721;6367	True;True;True;True;True;True;True;True;True;True	526;1242;1243;2115;2169;2864;5343;5914;6025;6026;6111;6856	1214;1215;3016;3017;3018;5148;5149;5150;5289;5290;6850;6851;13211;13212;13213;14519;14520;14521;14955;14956;15118;15119;16828	1427;1428;3602;3603;3604;6473;6474;6475;6476;6650;6651;8535;8536;16260;16261;16262;17812;17813;17814;18419;18420;18605;18606;20610	1428;3603;6475;6650;8536;16261;17813;18419;18605;20610	125;126;127	134;159;254
MSMEG4957	MSMEG4957	8	8	8	>MSMEG4957 homoserine dehydrogenase [1.1.1.3] {Mycobacterium smegmatis MC2}	1	8	8	8	5	7	8	5	7	8	5	7	8	23.2	23.2	23.2	45.586	439	1	23	5	8	10	1.0644e-45	13.4	20.5	23.2	2705100000	274180000	460330000	1970600000				1233	564;2319;3433;4033;5266;6230;8886;9542	True;True;True;True;True;True;True;True	591;2470;3664;4288;5601;6717;9553;10240	1378;1379;1380;5934;5935;5936;8782;8783;8784;8785;8786;8787;10458;10459;10460;13765;13766;16503;16504;23753;23754;25348;25349	1619;1620;1621;7417;7418;7419;10858;10859;10860;10861;10862;10863;10864;12841;12842;12843;16925;16926;20231;20232;29512;29513;31411;31412	1620;7417;10859;12842;16926;20232;29512;31411	864	357
MSMEG0006	MSMEG0006	22	22	22	>MSMEG0006 DNA gyrase, A subunit (gyrA) [5.99.1.3] {Mycobacterium smegmatis MC2}	1	22	22	22	8	15	15	8	15	15	8	15	15	36.3	36.3	36.3	93.182	842	1	40	8	16	16	0	16.4	24.6	28.7	2247800000	273910000	401850000	1572100000				35	636;1203;1988;2612;3029;3199;3251;3457;3813;3934;4360;4605;5142;5184;5360;5468;7291;7368;7947;8572;9031;9471	True;True;True;True;True;True;True;True;True;True;True;True;True;True;True;True;True;True;True;True;True;True	664;1273;2111;2776;3227;3419;3472;3689;4055;4183;4184;4639;4899;5465;5512;5513;5701;5818;7840;7924;8545;9210;9705;10166	1549;1550;3083;5137;5138;5139;6656;7692;7693;8162;8282;8283;8834;9915;9916;10213;10214;11327;11328;11329;11945;11946;13467;13468;13469;13561;13562;14034;14035;14302;19391;19392;19585;21010;21011;21012;22889;24120;24121;25183	1836;1837;3675;6461;6462;6463;8309;9547;9548;10106;10230;10231;10914;12204;12205;12544;12545;13909;13910;13911;14616;14617;16568;16569;16570;16677;16678;17251;17252;17562;24134;24135;24383;26082;26083;26084;26085;28454;29928;29929;31216	1837;3675;6461;8309;9547;10106;10231;10914;12205;12545;13910;14616;16569;16677;17252;17562;24134;24383;26083;28454;29928;31216	47;48;49;50	25;82;694;805
MSMEG6329	MSMEG6329	4	4	4	>MSMEG6329 conserved hypothetical protein {Mycobacterium smegmatis MC2}	1	4	4	4	4	2	4	4	2	4	4	2	4	35.5	35.5	35.5	22.118	200	1	11	4	2	5	9.8686e-151	35.5	22	35.5	1242500000	273230000	107610000	861680000				1559	1341;4315;7212;7527	True;True;True;True	1418;4588;7756;8090	3526;3527;3528;11216;11217;11218;19196;19197;19198;19938;19939	4446;4447;4448;13770;13771;13772;13773;23915;23916;23917;23918;23919;24773;24774	4447;13771;23918;24774
MSMEG0887	MSMEG0887	4	4	4	>MSMEG0887 conserved hypothetical protein {Mycobacterium smegmatis MC2}	1	4	4	4	2	2	4	2	2	4	2	2	4	35.7	35.7	35.7	20.514	185	1	11	3	3	5	3.2921e-32	16.2	16.2	35.7	1426800000	273160000	166820000	986780000				218	2407;7958;8801;8988	True;True;True;True	2562;8558;9457;9661	6156;6157;21039;21040;21041;23527;23528;23529;23530;23531;24011	7678;7679;7680;26127;26128;26129;29244;29245;29246;29247;29248;29805	7678;26128;29244;29805
MSMEG6385	MSMEG6385	4	4	4	>MSMEG6385 hypothetical oxidoreductase in MprA 5region [1.-.-.-] {Mycobacterium smegmatis MC2}	1	4	4	4	3	3	3	3	3	3	3	3	3	15.8	15.8	15.8	27.038	253	1	11	4	4	3	1.1271e-12	12.6	12.6	11.1	1224200000	273080000	225070000	726020000				1574	1829;2126;4354;8686	True;True;True;True	1942;2257;4631;4632;9325	4759;5493;5494;5495;11309;11310;11311;11312;23188;23189;23190	6022;6890;6891;6892;13887;13888;13889;13890;28815;28816;28817	6022;6891;13888;28816	1045	41
MSMEG6412	MSMEG6412	7	7	7	>MSMEG6412 conserved hypothetical protein {Mycobacterium smegmatis MC2}	1	7	7	7	5	3	7	5	3	7	5	3	7	44.1	44.1	44.1	29.378	272	1	16	5	3	8	4.4506e-71	29	18.4	44.1	1092700000	272670000	79416000	740590000				1590	1308;3020;3276;3364;5719;9097;9503	True;True;True;True;True;True;True	1383;3218;3497;3589;3590;6108;6109;9773;10198	3445;3446;3447;7675;8346;8549;8550;8551;8552;15115;15116;24277;24278;24279;25259;25260	4331;4332;4333;4334;4335;9528;10306;10307;10308;10553;10554;10555;10556;10557;18602;18603;30130;30131;30132;31303;31304;31305	4333;9528;10306;10554;18603;30132;31304	1059;1060	1;159
MSMEG2613	MSMEG2613	15	15	15	>MSMEG2613 malate:quinone-oxidoreductase (mqo) [1.1.99.16] {Mycobacterium smegmatis MC2}	1	15	15	15	5	7	13	5	7	13	5	7	13	49.6	49.6	49.6	54.913	510	1	31	6	8	17	8.8469e-148	17.3	23.5	42.4	3107900000	272520000	282090000	2553300000				656	1385;1911;2144;2685;2907;4822;5084;6558;6916;7536;8898;9102;9426;9450;9478	True;True;True;True;True;True;True;True;True;True;True;True;True;True;True	1464;2026;2280;2281;2853;3091;5130;5405;7058;7437;8099;9565;9566;9778;9779;10118;10143;10144;10173	3616;3617;4934;4935;5537;5538;6828;7353;7354;12529;13345;17272;18425;19955;19956;23777;23778;24287;24288;24289;25032;25033;25132;25133;25134;25135;25136;25137;25194;25195;25196	4567;4568;6226;6227;6945;6946;8508;8509;9129;9130;15358;16411;21160;22995;24791;24792;29537;29538;30140;30141;30142;30143;30144;31025;31026;31155;31156;31157;31158;31159;31160;31229;31230;31231	4568;6226;6946;8508;9129;15358;16411;21160;22995;24791;29538;30144;31026;31159;31229	464;465;466;467;468	41;149;302;351;466
MSMEG0768	MSMEG0768	5	5	5	>MSMEG0768 conserved hypothetical protein {Mycobacterium smegmatis MC2}	1	5	5	5	3	4	5	3	4	5	3	4	5	56.6	56.6	56.6	14.766	136	1	13	3	4	6	5.3484e-150	41.2	51.5	56.6	1595000000	270540000	299380000	1025100000				184	1104;2690;6839;6997;7363	True;True;True;True;True	1169;2858;7353;7524;7919	2847;6837;6838;6839;18201;18202;18203;18614;18615;18616;19571;19572;19573	3398;8518;8519;8520;8521;8522;22744;22745;22746;23211;23212;23213;23214;23215;23216;24366;24367;24368	3398;8518;22745;23214;24367
MSMEG1680	MSMEG1680	3	3	3	>MSMEG1680 conserved hypothetical protein {Mycobacterium smegmatis MC2}	1	3	3	3	3	2	2	3	2	2	3	2	2	22.3	22.3	22.3	23.544	224	1	8	3	3	2	1.4701e-34	22.3	12.5	14.3	893370000	270140000	27867000	595360000				447	6553;6768;8279	True;True;True	7053;7275;7276;8903	17259;17260;17261;18021;18022;18023;22227;22228	21146;21147;21148;22509;22510;22511;22512;27715;27716	21147;22511;27715	326	166
MSMEG5841	MSMEG5841	13	13	13	>MSMEG5841 phosphoribosylaminoimidazole-succinocarboxamide synthase (purC) [6.3.2.6] {Mycobacterium smegmatis MC2}	1	13	13	13	4	6	11	4	6	11	4	6	11	59.2	59.2	59.2	33.101	299	1	23	4	6	13	1.5174e-132	19.1	26.1	52.2	2418600000	268310000	207620000	1942700000				1450	261;316;1440;2400;3025;3489;3568;3846;4165;4228;7422;7788;8531	True;True;True;True;True;True;True;True;True;True;True;True;True	274;331;1521;2555;3223;3722;3802;4089;4431;4496;7980;8370;9165	598;599;770;771;772;3725;6140;7686;8918;9133;9134;9983;9984;9985;9986;10850;11002;11003;11004;19698;20615;20616;22783	699;700;911;912;913;4694;7660;9541;11007;11238;11239;12282;12283;12284;12285;13330;13523;13524;13525;24511;25593;25594;28331	699;912;4694;7660;9541;11007;11239;12284;13330;13523;24511;25594;28331
MSMEG3100	MSMEG3100	9	9	9	>MSMEG3100 OpcA protein (opcA) {Mycobacterium smegmatis MC2}	1	9	9	9	5	5	7	5	5	7	5	5	7	42.6	42.6	42.6	32.518	303	1	19	6	5	8	1.6734e-114	21.8	23.8	36.6	1823200000	267190000	191840000	1364200000				797	711;1354;1889;4690;7628;8355;8356;8567;8679	True;True;True;True;True;True;True;True;True	745;1432;2003;4989;8196;8981;8982;9205;9318	1760;1761;1762;1763;1764;3546;3547;3548;4882;4883;12179;20179;22398;22399;22400;22879;22880;22881;23170	2092;2093;2094;2095;2096;4469;4470;4471;4472;4473;6166;6167;14900;25049;27908;27909;27910;28444;28445;28446;28793	2095;4471;6167;14900;25049;27908;27910;28445;28793
MSMEG5103	MSMEG5103	6	6	6	>MSMEG5103 succinyl-diaminopimelate desuccinylase (dapE) [3.5.1.18] {Mycobacterium smegmatis MC2}	1	6	6	6	3	6	3	3	6	3	3	6	3	23.5	23.5	23.5	37.66	357	1	21	6	11	4	9.8734e-45	12	23.5	12	1141100000	266860000	540610000	333680000				1272	896;2359;3758;7356;8707;8827	True;True;True;True;True;True	952;2513;3998;7912;9350;9351;9486;9487	2315;2316;2317;6050;9794;9795;19552;19553;23241;23242;23243;23244;23245;23589;23590;23591;23592;23593;23594;23595;23596	2758;2759;2760;7557;12066;12067;24345;24346;24347;28872;28873;28874;28875;28876;29315;29316;29317;29318;29319;29320;29321;29322	2759;7557;12067;24345;28875;29320	876;877	68;350
MSMEG0754	MSMEG0754	4	4	4	>MSMEG0754 conserved hypothetical protein {Mycobacterium smegmatis MC2}	1	4	4	4	4	3	4	4	3	4	4	3	4	55.1	55.1	55.1	14.785	138	1	12	4	3	5	4.3799e-197	55.1	35.5	55.1	1164400000	266230000	154210000	744000000				179	26;183;184;5704	True;True;True;True	26;189;190;6085	57;58;59;412;413;414;415;416;417;15073;15074;15075	66;67;68;462;463;464;465;466;467;468;469;18555;18556;18557;18558	67;462;468;18556	130	4
MSMEG1519	MSMEG1519	3	3	3	>MSMEG1519 translation initiation factor IF-1 (infA) {Mycobacterium smegmatis MC2}	1	3	3	3	2	1	2	2	1	2	2	1	2	45.2	45.2	45.2	8.5029	73	1	5	2	1	2	3.0393e-12	30.1	16.4	31.5	634240000	263970000	131570000	238710000				396	8532;8591;9065	True;True;True	9166;9229;9739	22784;22944;24198;24199;24200	28332;28513;30027;30028;30029	28332;28513;30027
MSMEG0919	MSMEG0919	5	5	5	>MSMEG0919 heparin-binding hemagglutinin {Mycobacterium smegmatis MC2}	1	5	5	5	4	3	5	4	3	5	4	3	5	35.8	35.8	35.8	24.561	232	1	12	4	3	5	6.8531e-145	24.1	19.4	35.8	1049000000	263840000	112180000	672980000				232	868;5311;5553;6034;8374	True;True;True;True;True	921;5650;5907;6511;9001	2230;13918;13919;13920;14503;14504;14505;16055;16056;22442;22443;22444	2664;17120;17121;17122;17123;17795;17796;17797;19716;19717;27955;27956;27957;27958	2664;17122;17797;19717;27957
MSMEG0859	MSMEG0859	9	9	9	>MSMEG0859 transcriptional regulator, TetR family protein {Mycobacterium smegmatis MC2}	1	9	9	9	3	5	9	3	5	9	3	5	9	29.1	29.1	29.1	37.055	337	1	25	5	7	13	1.1153e-192	12.5	19.9	29.1	2830200000	263230000	251120000	2315900000				209	1602;1980;3399;3836;6152;7810;7811;9132;9147	True;True;True;True;True;True;True;True;True	1695;2102;3628;4079;6634;8393;8394;9809;9825	4167;5108;5109;5110;5111;5112;5113;8631;8632;8633;8634;8635;8636;9964;9965;16318;16319;20671;20672;20673;24334;24335;24383;24384;24385	5299;6420;6421;6422;6423;6424;6425;6426;6427;6428;6429;6430;10650;10651;10652;10653;10654;10655;12257;12258;20008;20009;25657;25658;25659;30192;30193;30268;30269;30270	5299;6424;10652;12258;20009;25658;25659;30192;30269	141	247
MSMEG0930	MSMEG0930	7	7	7	>MSMEG0930 serine 3-dehydrogenase [1.1.1.276] {Mycobacterium smegmatis MC2}	1	7	7	7	4	4	4	4	4	4	4	4	4	48.2	48.2	48.2	26.439	249	1	12	4	4	4	1.6491e-87	22.9	32.9	22.9	943750000	262510000	72507000	608730000				236	1989;3087;5436;6245;7264;8327;9207	True;True;True;True;True;True;True	2112;3290;5781;6733;7811;8952;9887	5140;7848;7849;7850;14209;14210;14211;16533;16534;19329;22337;24528	6464;9737;9738;9739;17460;17461;17462;17463;20262;20263;24066;27838;30443	6464;9737;17461;20263;24066;27838;30443	165	104
MSMEG0791	MSMEG0791	9	9	9	>MSMEG0791 glycine oxidase ThiO (thiO) [1.4.3.19] {Mycobacterium smegmatis MC2}	1	9	9	9	4	4	9	4	4	9	4	4	9	39.2	39.2	39.2	35.837	334	1	18	4	4	10	1.0385e-70	15	15	39.2	3148500000	261950000	231130000	2655400000				193	95;223;1037;1672;1710;2784;5627;5632;8012	True;True;True;True;True;True;True;True;True	97;231;1098;1776;1817;2960;5986;5991;8618	197;198;199;497;2654;2655;2656;4356;4443;4444;4445;7058;14866;14877;21202;21203;21204;21205	219;220;221;222;567;3151;3152;3153;5519;5619;5620;5621;8774;8775;18311;18322;26341;26342;26343;26344	219;567;3153;5519;5620;8774;18311;18322;26343	136	45
MSMEG2782	MSMEG2782	7	7	7	>MSMEG2782 conserved hypothetical protein {Mycobacterium smegmatis MC2}	1	7	7	7	6	4	7	6	4	7	6	4	7	41	41	41	24.118	212	1	19	7	4	8	1.2748e-29	36.8	26.4	41	1576900000	259140000	113440000	1204300000				715	269;826;1905;3161;4255;5756;7369	True;True;True;True;True;True;True	283;874;2020;3372;4525;6163;6164;7925	616;617;618;2142;2143;2144;4924;4925;4926;8066;11058;11059;11060;15213;15214;15215;19586;19587;19588	718;719;720;2567;2568;2569;2570;6213;6214;6215;6216;10000;13587;13588;13589;18715;18716;18717;24384;24385;24386	719;2568;6214;10000;13589;18717;24385	505;506	133;139
MSMEG1294	MSMEG1294	4	4	4	>MSMEG1294 allantoicase {Mycobacterium smegmatis MC2}	1	4	4	4	3	3	4	3	3	4	3	3	4	35.7	35.7	35.7	18.798	168	1	12	3	3	6	3.4748e-36	28	28	35.7	1226000000	258940000	145140000	821890000				325	6754;7798;8585;8587	True;True;True;True	7261;8381;9223;9225	17993;17994;17995;17996;20639;22926;22927;22928;22929;22934;22935;22936	22481;22482;22483;22484;25621;28492;28493;28494;28495;28502;28503;28504	22483;25621;28493;28503
MSMEG0759	MSMEG0759	11	11	11	>MSMEG0759 adenylosuccinate synthetase (purA) [6.3.4.4] {Mycobacterium smegmatis MC2}	1	11	11	11	5	8	8	5	8	8	5	8	8	28.3	28.3	28.3	46.338	431	1	28	7	10	11	2.1323e-103	18.6	20	23.7	1956600000	255300000	292710000	1408600000				180	343;661;1914;3891;4306;4403;6723;7627;8150;8276;8468	True;True;True;True;True;True;True;True;True;True;True	359;692;2029;4136;4579;4684;7228;7229;8195;8764;8900;9100	828;829;830;831;832;833;1620;1621;1622;1623;1624;1625;4942;10096;10097;11193;11429;11430;17927;17928;17929;17930;20178;21892;21893;22223;22643;22644	986;987;988;989;990;991;992;1913;1914;1915;1916;1917;1918;1919;1920;1921;6234;12407;12408;13739;14027;14028;14029;22415;22416;22417;22418;25048;27293;27294;27710;28167;28168;28169	987;1918;6234;12407;13739;14027;22415;25048;27293;27710;28169	131;132	357;359
MSMEG6434	MSMEG6434	6	6	6	>MSMEG6434 conserved hypothetical protein {Mycobacterium smegmatis MC2}	1	6	6	6	5	1	2	5	1	2	5	1	2	32.6	32.6	32.6	23.717	218	1	9	5	1	3	2.537e-23	24.3	5.5	13.8	861200000	255190000	68833000	537180000				1598	253;3772;5048;5427;6361;6566	True;True;True;True;True;True	265;4012;5368;5770;6850;7067	584;9817;13263;13264;13265;14185;14186;16819;17292	681;12089;16322;16323;16324;17436;17437;20600;21183	681;12089;16323;17436;20600;21183	1068	188
MSMEG0752	MSMEG0752	9	9	9	>MSMEG0752 fructose-bisphosphate aldolase, class II (fbaA) [4.1.2.13] {Mycobacterium smegmatis MC2}	1	9	9	9	5	3	9	5	3	9	5	3	9	44.9	44.9	44.9	36.595	345	1	20	7	3	10	1.0594e-88	21.7	14.8	44.9	1609400000	254940000	57958000	1296500000				177	1600;2874;4877;5661;6192;6212;6881;7682;9429	True;True;True;True;True;True;True;True;True	1693;3057;5187;6022;6678;6679;6699;7399;8257;10121	4163;4164;7270;7271;7272;12844;14951;14952;16413;16414;16415;16462;16463;16464;18334;20320;20321;20322;20323;25037	5295;5296;9032;9033;9034;9035;15802;18415;18416;20124;20125;20126;20127;20183;20184;20185;22894;25211;25212;25213;25214;25215;31030	5295;9033;15802;18416;20127;20184;22894;25211;31030	128;129	12;129
MSMEG6471	MSMEG6471	11	11	11	>MSMEG6471 glycine/D-amino acid oxidase {Mycobacterium smegmatis MC2}	1	11	11	11	6	5	10	6	5	10	6	5	10	30.1	30.1	30.1	52.004	479	1	26	6	5	15	1.4247e-119	20	12.9	25.3	2289900000	254490000	203680000	1831700000				1604	729;1003;1012;1028;2376;2978;3544;5149;6098;7354;8149	True;True;True;True;True;True;True;True;True;True;True	763;1063;1072;1089;2530;3170;3777;5472;6580;7910;8763	1891;1892;1893;2568;2569;2586;2630;2631;2632;2633;6090;7550;9067;9068;9069;9070;13484;13485;13486;13487;13488;16224;16225;16226;19550;21891	2253;2254;2255;3046;3047;3065;3125;3126;3127;3128;7605;9383;11171;11172;11173;11174;16585;16586;16587;16588;16589;16590;16591;19907;19908;19909;24343;27292	2255;3046;3065;3126;7605;9383;11173;16590;19908;24343;27292
MSMEG2525	MSMEG2525	5	5	5	>MSMEG2525 amino acid permease superfamily {Mycobacterium smegmatis MC2}	1	5	5	5	3	1	4	3	1	4	3	1	4	13.1	13.1	13.1	54.334	502	1	8	3	1	4	1.2431e-63	8	1.8	11.6	547640000	253860000	0	293780000				639	3963;4964;5189;7906;8877	True;True;True;True;True	4214;5279;5520;8504;9542	10288;13045;13046;13047;13571;20934;23718;23719	12646;16036;16037;16038;16687;25996;29464;29465	12646;16036;16687;25996;29465	454	17
MSMEG6398	MSMEG6398	6	6	6	>MSMEG6398 antigen 85-A [2.3.1.-] {Mycobacterium smegmatis MC2}	1	6	6	6	4	4	5	4	4	5	4	4	5	30.7	30.7	30.7	35.701	335	1	24	6	8	10	3.1944e-80	23.6	23.6	23.3	2221800000	253540000	172370000	1795800000				1582	206;1715;6179;8344;8621;9150	True;True;True;True;True;True	213;1822;6663;6664;8969;8970;9259;9828	461;4464;4465;16368;16369;16370;16371;16372;16373;22370;22371;22372;22373;22374;22375;22376;22377;23013;24389;24390;24391;24392;24393;24394	527;5641;5642;20068;20069;20070;20071;20072;20073;27879;27880;27881;27882;27883;27884;27885;27886;27887;28600;30274;30275;30276;30277;30278;30279;30280	527;5642;20073;27879;28600;30277	1051;1052;1053;1054	61;85;172;179
MSMEG1165	MSMEG1165	7	7	7	>MSMEG1165 conserved hypothetical protein {Mycobacterium smegmatis MC2}	1	7	7	7	2	3	7	2	3	7	2	3	7	38	38	38	18.092	163	1	12	2	3	7	1.0032e-47	12.9	17.2	38	2425100000	252870000	215700000	1956500000				302	170;382;912;1321;3327;4508;6347	True;True;True;True;True;True;True	176;400;970;1396;3552;4795;6836	383;384;936;2367;2368;2369;3485;8474;11691;16792;16793;16794	430;431;1106;2818;2819;2820;4384;10460;14315;20569;20570;20571	430;1106;2819;4384;10460;14315;20570
MSMEG1398	MSMEG1398	3	3	3	>MSMEG1398 ribosomal protein S12 (rpsL) {Mycobacterium smegmatis MC2}	1	3	3	3	2	3	1	2	3	1	2	3	1	19.4	19.4	19.4	13.863	124	1	6	2	3	1	2.2836e-08	12.1	19.4	5.6	653150000	250370000	169720000	233070000				354	3293;6257;9109	True;True;True	3514;6745;9786	8385;16552;16553;24301;24302;24303	10358;20281;20282;30157;30158;30159	10358;20282;30157
MSMEG1179	MSMEG1179	11	11	11	>MSMEG1179 urocanate hydratase (hutU) [4.2.1.49] {Mycobacterium smegmatis MC2}	1	11	11	11	6	1	8	6	1	8	6	1	8	31.9	31.9	31.9	60.117	552	1	16	6	1	9	2.6971e-106	17.8	6.3	23.7	1065600000	249760000	8638600	807230000				303	475;3429;3703;4488;5152;5750;6273;7004;8634;8845;9412	True;True;True;True;True;True;True;True;True;True;True	498;3659;3941;4774;5475;6156;6761;7531;9272;9506;10104	1141;8774;8775;9633;11624;13491;15204;16598;18633;18634;18635;23062;23063;23644;25005;25006	1351;10848;10849;10850;10851;11867;14233;16596;18705;20331;23239;23240;23241;28661;28662;28663;28664;29377;30996;30997;30998	1351;10849;11867;14233;16596;18705;20331;23241;28664;29377;30998	201;202	28;30
MSMEG4258	MSMEG4258	9	9	9	>MSMEG4258 anthranilate phosphoribosyltransferase (trpD) [2.4.2.18] {Mycobacterium smegmatis MC2}	1	9	9	9	5	4	8	5	4	8	5	4	8	31.3	31.3	31.3	37.518	364	1	22	6	5	11	1.9376e-63	18.1	15.1	31.3	1724900000	249470000	118050000	1357400000				1069	151;1077;2005;2038;2292;3867;5440;5732;6696	True;True;True;True;True;True;True;True;True	157;1141;2128;2163;2164;2441;4111;5786;6126;7201	337;2781;2782;2783;2784;5186;5187;5188;5189;5190;5191;5279;5280;5881;10032;10033;10034;14223;14224;15154;17848;17849	380;3318;3319;3320;3321;6521;6522;6523;6524;6525;6526;6527;6528;6637;6638;7358;12333;12334;12335;17475;17476;17477;17478;18649;22328;22329	380;3318;6526;6638;7358;12334;17476;18649;22328	736;737	65;80
MSMEG3625	MSMEG3625	15	15	15	>MSMEG3625 urease, alpha subunit (ureC) [3.5.1.5] {Mycobacterium smegmatis MC2}	1	15	15	15	6	5	13	6	5	13	6	5	13	42.1	42.1	42.1	60.794	577	1	27	6	6	15	5.3687e-89	17.3	15.6	34	2214300000	248930000	127460000	1837900000				927	217;919;1041;3191;3858;3941;3992;4225;4571;4573;5740;6235;6955;7152;8101	True;True;True;True;True;True;True;True;True;True;True;True;True;True;True	224;977;1102;3410;3411;4102;4191;4244;4245;4491;4492;4863;4865;6141;6722;7479;7692;8715	486;2382;2383;2663;2664;2665;8145;8146;8147;10013;10232;10350;10351;10985;10986;11875;11876;11877;11881;15181;15182;16513;18518;19029;19030;19031;21781	556;2833;2834;3160;3161;3162;10088;10089;10090;12314;12566;12713;12714;13496;13497;14544;14545;14546;14550;18679;18680;20241;23103;23722;23723;23724;27172	556;2833;3162;10088;12314;12566;12714;13496;14545;14550;18680;20241;23103;23722;27172	645;646;647;648;649;650;651;652;653	187;196;212;363;371;388;486;535;570
MSMEG6896	MSMEG6896	4	4	4	>MSMEG6896 single-stranded DNA-binding protein {Mycobacterium smegmatis MC2}	1	4	4	4	3	4	3	3	4	3	3	4	3	32.7	32.7	32.7	17.401	165	1	11	3	4	4	3.8172e-67	25.5	32.7	23	2702600000	247930000	343230000	2111400000				1661	1407;1785;2650;6952	True;True;True;True	1487;1897;2816;7476	3661;3662;3663;4663;4664;6738;6739;6740;6741;18507;18508	4618;4619;4620;5916;5917;8398;8399;8400;8401;23090;23091	4619;5916;8401;23091
MSMEG0435	MSMEG0435	9	9	9	>MSMEG0435 allophanate hydrolase subunit 2 {Mycobacterium smegmatis MC2}	1	9	9	9	5	4	7	5	4	7	5	4	7	28.2	28.2	28.2	31.247	294	1	18	6	5	7	1.1446e-21	18	14.6	21.4	1370900000	247630000	131760000	991540000				124	1333;2952;3349;4890;5550;6174;6435;7640;7641	True;True;True;True;True;True;True;True;True	1409;3142;3574;5200;5902;5903;6656;6657;6926;8210;8211	3507;3508;3509;7490;8523;12863;14488;14489;14490;14491;14492;16355;16356;16976;20206;20207;20208;20209	4426;4427;4428;9323;10522;15822;17771;17772;17773;17774;17775;20049;20050;20786;25078;25079;25080;25081;25082	4427;9323;10522;15822;17771;20050;20786;25079;25082	91;92	27;216
MSMEG4920	MSMEG4920	7	7	7	>MSMEG4920 acetyl-CoA acetyltransferase [2.3.1.9] {Mycobacterium smegmatis MC2}	1	7	7	7	4	6	6	4	6	6	4	6	6	28.6	28.6	28.6	40.455	392	1	20	5	7	8	2.2863e-111	18.6	26	25.3	1982300000	247140000	255180000	1480000000				1217	345;825;1386;1441;2834;7994;9357	True;True;True;True;True;True;True	361;873;1465;1522;3014;8598;10045	835;836;837;838;839;840;2138;2139;2140;2141;3618;3619;3726;3727;7169;7170;21159;24881;24882;24883	994;995;996;997;998;999;2563;2564;2565;2566;4569;4570;4695;4696;8906;8907;26288;30858;30859;30860;30861	997;2565;4569;4696;8907;26288;30859	839	157
MSMEG6514	MSMEG6514	10	10	10	>MSMEG6514 trehalose synthase-fused probable maltokinase {Mycobacterium smegmatis MC2}	1	10	10	10	6	4	7	6	4	7	6	4	7	24.3	24.3	24.3	48.8	441	1	18	6	4	8	1.1139e-54	14.7	10.4	17.5	1517500000	246050000	119670000	1151800000				1614	1652;1695;1978;4294;4541;4574;5523;6708;7302;8494	True;True;True;True;True;True;True;True;True;True	1751;1801;2100;4567;4829;4866;4867;5875;7213;7852;9126	4296;4410;5105;11161;11162;11163;11164;11817;11818;11819;11882;11883;11884;14418;14419;17893;19428;22699	5445;5582;6417;13704;13705;13706;13707;14483;14484;14485;14551;14552;14553;17684;17685;22379;24192;28239	5445;5582;6417;13706;14485;14551;17684;22379;24192;28239	1075	296
MSMEG3225;MSMEG6459	MSMEG3225	25;2	25;2	25;2	>MSMEG3225 ferredoxin-dependent glutamate synthase 1 [1.4.7.1] {Mycobacterium smegmatis MC2}	2	25	25	25	10	8	19	10	8	19	10	8	19	24.8	24.8	24.8	164.33	1518	1	38	10	8	20	3.0472e-212	10.9	8.7	18.3	2227300000	245090000	134720000	1847500000				848	886;917;1935;2181;2627;2935;3092;3372;3680;4143;4348;4367;4669;4745;5707;5747;6166;6383;6993;7655;7764;8043;8727;9408;9500	True;True;True;True;True;True;True;True;True;True;True;True;True;True;True;True;True;True;True;True;True;True;True;True;True	940;975;2051;2321;2791;3122;3295;3598;3917;4408;4624;4646;4968;5049;6089;6151;6152;6648;6873;7519;8225;8341;8650;9376;10100;10195	2286;2287;2380;4982;5623;6685;7442;7859;7860;8573;9569;10792;11294;11346;11347;12129;12333;15080;15081;15082;15199;15200;16338;16868;16869;18601;18602;18603;18604;20236;20525;20526;20527;21271;21272;23310;24996;25249	2728;2729;2831;6284;7038;8339;9269;9748;9749;10580;11798;13258;13864;13928;13929;14837;15096;18564;18565;18566;18700;18701;20029;20656;20657;23197;23198;23199;23200;23201;25109;25471;25472;25473;25474;26438;26439;28960;30986;31293	2729;2831;6284;7038;8339;9269;9748;10580;11798;13258;13864;13928;14837;15096;18565;18701;20029;20656;23197;25109;25472;26439;28960;30986;31293	586	735
MSMEG4630	MSMEG4630	15	15	15	>MSMEG4630 valyl-tRNA synthetase (valS) [6.1.1.9] {Mycobacterium smegmatis MC2}	1	15	15	15	8	7	13	8	7	13	8	7	13	22.8	22.8	22.8	96.758	872	1	37	10	9	18	3.4269e-124	13.3	10.9	20.3	2519200000	244930000	172230000	2102000000				1159	356;2217;2447;2782;3765;4816;5102;5392;5578;6545;6701;7969;8373;8934;9318	True;True;True;True;True;True;True;True;True;True;True;True;True;True;True	373;2362;2605;2958;4005;5124;5424;5425;5735;5934;7044;7206;8571;8999;9000;9605;9606;10005	864;865;5703;6250;6251;7052;7053;7054;9805;12515;13386;13387;13388;14113;14637;14638;14639;14640;14641;14642;17245;17875;17876;21075;21076;21077;21078;21079;21080;22439;22440;22441;23873;23874;23875;24768;24769	1029;1030;7141;7809;7810;8768;8769;8770;12077;15343;16480;16481;16482;17346;18024;18025;18026;18027;18028;18029;18030;21132;22361;22362;26170;26171;26172;26173;26174;26175;26176;26177;26178;27952;27953;27954;29645;29646;29647;29648;30718;30719	1029;7141;7809;8770;12077;15343;16482;17346;18028;21132;22362;26172;27952;29648;30719	798;799;800	232;296;700
MSMEG3880	MSMEG3880	3	3	3	>MSMEG3880 nitrilase/cyanide hydratase and apolipoprotein N-acyltransferase {Mycobacterium smegmatis MC2}	1	3	3	3	3	2	3	3	2	3	3	2	3	23.7	23.7	23.7	15.214	139	1	8	3	2	3	2.8823e-20	23.7	15.1	23.7	984370000	244790000	50821000	688760000				998	5483;7284;8627	True;True;True	5833;7833;9265	14341;14342;19375;19376;19377;23038;23039;23040	17603;17604;24115;24116;24117;28630;28631;28632	17604;24116;28630
MSMEG3099	MSMEG3099	8	8	8	>MSMEG3099 6-phosphogluconolactonase (pgl) [3.1.1.31] {Mycobacterium smegmatis MC2}	1	8	8	8	3	2	7	3	2	7	3	2	7	42.2	42.2	42.2	25.586	244	1	12	3	2	7	9.6629e-41	15.6	9.8	37.3	1996000000	244710000	142330000	1608900000				796	2706;3240;3507;4291;5513;5614;8093;8497	True;True;True;True;True;True;True;True	2877;3461;3740;4564;5865;5972;8707;9129	6874;8258;8975;8976;11156;14400;14401;14402;14773;21767;21768;22704	8560;10204;11079;11080;13699;17666;17667;17668;18200;27155;27156;28244	8560;10204;11080;13699;17667;18200;27156;28244
MSMEG5734	MSMEG5734	6	6	6	>MSMEG5734 alpha-methylacyl-CoA racemase [5.1.99.4] {Mycobacterium smegmatis MC2}	1	6	6	6	4	3	6	4	3	6	4	3	6	26.1	26.1	26.1	38.585	360	1	15	5	4	6	8.6248e-112	15	15.8	26.1	1275100000	243590000	154830000	876690000				1425	2215;4286;4330;5067;6678;7257	True;True;True;True;True;True	2360;4559;4605;5387;7182;7803	5695;5696;11146;11147;11251;13300;13301;13302;17800;17801;17802;17803;17804;19310;19311	7132;7133;13686;13687;13688;13813;16361;16362;16363;22272;22273;22274;22275;22276;24045;24046	7133;13687;13813;16363;22276;24045
MSMEG2079	MSMEG2079	9	9	9	>MSMEG2079 alcohol dehydrogenase {Mycobacterium smegmatis MC2}	1	9	9	9	4	4	9	4	4	9	4	4	9	37.9	37.9	37.9	35.173	343	1	22	5	5	12	1.967e-107	23.6	21.3	37.9	2067600000	242540000	117600000	1707500000				551	674;1271;1749;3057;3373;3604;5219;5220;8700	True;True;True;True;True;True;True;True;True	706;1345;1858;3258;3599;3600;3839;5551;5552;9340	1656;3354;3355;4550;4551;4552;7776;7777;7778;7779;8574;8575;8576;9238;9239;13645;13646;13647;13648;13649;23219;23220	1959;4194;4195;5745;5746;5747;9660;9661;9662;9663;9664;10581;10582;10583;11355;11356;16775;16776;16777;16778;16779;28848;28849	1959;4194;5746;9662;10583;11355;16775;16778;28848	408	286
MSMEG0233	MSMEG0233	5	5	5	>MSMEG0233 lipoprotein Lpps {Mycobacterium smegmatis MC2}	1	5	5	5	4	1	5	4	1	5	4	1	5	21.4	21.4	21.4	37.233	346	1	10	4	1	5	6.3876e-45	15.3	2.9	21.4	953060000	238560000	90080000	624420000				82	3871;4300;6203;9159;9224	True;True;True;True;True	4115;4573;6690;9837;9906	10040;10041;11176;11177;11178;16445;16446;24417;24418;24552	12341;12342;12343;13719;13720;13721;20165;20166;30307;30308;30469	12343;13720;20166;30308;30469
MSMEG1694	MSMEG1694	7	7	7	>MSMEG1694 uracil phosphoribosyltransferase (upp) [2.4.2.9] {Mycobacterium smegmatis MC2}	1	7	7	7	2	6	6	2	6	6	2	6	6	47.8	47.8	47.8	21.949	207	1	14	2	6	6	1.0369e-40	10.6	43	44.4	3345000000	237760000	903760000	2203400000				451	455;1097;1288;4641;7515;7902;8982	True;True;True;True;True;True;True	476;1162;1363;4938;8078;8500;9655	1103;1104;2838;2839;3401;12047;12048;12049;19920;20926;20927;20928;23989;23990	1304;1305;3388;3389;4262;14744;14745;14746;24755;25987;25988;25989;29774;29775	1304;3388;4262;14746;24755;25989;29774	330;331;332	82;131;138
MSMEG5274	MSMEG5274	8	8	8	>MSMEG5274 phosphoribosylglycinamide formyltransferase 2 (purT) [2.1.2.-] {Mycobacterium smegmatis MC2}	1	8	8	8	4	7	6	4	7	6	4	7	6	25.8	25.8	25.8	43.011	400	1	20	5	8	7	4.0347e-45	15.5	22.8	20.5	1324700000	237740000	244330000	842610000				1322	560;2306;2837;4549;6529;7684;7982;9327	True;True;True;True;True;True;True;True	587;2455;3017;4837;7025;8260;8586;10015	1369;1370;1371;5908;5909;7176;11832;11833;11834;17213;17214;17215;20333;21129;24806;24807;24808;24809;24810;24811	1610;1611;1612;7387;7388;8913;14498;14499;14500;21089;21090;21091;25225;26248;30766;30767;30768;30769;30770;30771	1612;7388;8913;14499;21090;25225;26248;30768
MSMEG4624	MSMEG4624	2	2	2	>MSMEG4624 ribosomal protein L27 (rpmA) {Mycobacterium smegmatis MC2}	1	2	2	2	2	1	2	2	1	2	2	1	2	27.3	27.3	27.3	9.2304	88	1	5	2	1	2	4.6579e-14	27.3	13.6	27.3	402300000	237700000	0	164600000				1154	3339;8063	True;True	3564;8672	8504;8505;8506;21674;21675	10498;10499;10500;27032;27033	10500;27032
MSMEG1351;MSMEG3538	MSMEG1351	9;2	9;2	9;2	>MSMEG1351 cyclopropane-fatty-acyl-phospholipid synthase 1 [2.1.1.79] {Mycobacterium smegmatis MC2}	2	9	9	9	3	4	8	3	4	8	3	4	8	36.6	36.6	36.6	34.647	303	1	18	4	5	9	3.0054e-60	11.6	14.9	34.3	1927200000	237380000	158150000	1531700000				345	1323;2508;3869;4214;4370;7747;8483;8640;9312	True;True;True;True;True;True;True;True;True	1398;1399;2667;4113;4480;4649;8324;9115;9278;9999	3489;3490;6377;10037;10960;10961;10962;11353;11354;11355;11356;11357;11358;20478;22678;23071;23072;24753	4388;4389;7953;12338;13470;13471;13472;13935;13936;13937;13938;13939;13940;25398;28215;28676;28677;30701	4388;7953;12338;13470;13938;25398;28215;28676;30701	210;211	59;254
MSMEG2430	MSMEG2430	10	10	10	>MSMEG2430 signal recognition particle protein (ffh) {Mycobacterium smegmatis MC2}	1	10	10	10	4	1	9	4	1	9	4	1	9	30.8	30.8	30.8	54.765	522	1	19	5	2	12	8.3075e-86	11.1	4.2	28.7	1101100000	235700000	3955800	861440000				621	472;1270;2743;4109;4358;4778;5426;5443;5763;6164	True;True;True;True;True;True;True;True;True;True	495;1344;2915;4369;4637;5083;5769;5790;6177;6646	1136;3353;6962;10691;10692;10693;10694;10695;10696;10697;10698;11323;12417;14184;14230;14231;15244;15245;16332	1345;4193;8667;13130;13131;13132;13133;13134;13135;13136;13137;13904;15210;17435;17484;17485;18746;18747;18748;20022	1345;4193;8667;13134;13904;15210;17435;17485;18746;20022	448	309
MSMEG0732	MSMEG0732	19	18	18	>MSMEG0732 chaperone ClpB {Mycobacterium smegmatis MC2}	1	19	18	18	12	7	18	12	6	17	12	6	17	34	33.1	33.1	92.896	848	1	36	12	6	18	1.0926e-144	22.4	9.8	32.7	1745400000	235280000	139170000	1370900000				173	498;530;611;1127;1907;2226;2604;2899;4272;4318;4747;5288;5544;5591;6039;6763;7428;8943;9337	True;True;True;True;True;True;True;True;True;True;False;True;True;True;True;True;True;True;True	522;554;639;1192;2022;2371;2767;3083;4545;4591;5051;5626;5896;5948;6516;7270;7986;9615;10025	1201;1284;1285;1286;1498;1499;1500;2892;4928;4929;4930;5720;6642;6643;6644;7327;7328;7329;11116;11117;11222;11223;12337;12338;13860;13861;13862;14473;14474;14682;14683;16070;16071;18011;19712;23898;23899;24837	1413;1505;1506;1507;1781;1782;1783;3449;6218;6219;6220;6221;6222;7160;8294;8295;8296;9099;9100;9101;13651;13652;13777;13778;15100;15101;17044;17045;17046;17753;17754;18082;18083;19732;19733;22499;24525;29671;29672;30801	1413;1506;1781;3449;6221;7160;8294;9101;13651;13777;15100;17045;17753;18083;19733;22499;24525;29672;30801	121;122;123	294;299;303
MSMEG4474	MSMEG4474	16	16	16	>MSMEG4474 acyl-CoA oxidase {Mycobacterium smegmatis MC2}	1	16	16	16	7	3	15	7	3	15	7	3	15	32.4	32.4	32.4	71.384	649	1	28	7	3	18	4.254e-154	15.4	7.2	29	1810500000	228870000	69182000	1512400000				1125	126;263;1184;2089;2360;2445;3174;3585;4425;5126;6332;7365;7393;7790;7907;9272	True;True;True;True;True;True;True;True;True;True;True;True;True;True;True;True	130;276;1254;2217;2514;2602;2603;3389;3390;3819;4708;5449;6821;7921;7951;8372;8505;9956	269;602;603;3046;5396;5397;5398;6051;6245;6246;8101;8102;9186;9187;11486;11487;11488;13435;16749;19577;19578;19638;19639;19640;20619;20620;20935;24641	298;703;704;705;3635;6778;6779;6780;7558;7802;7803;10038;10039;11297;11298;14090;14091;14092;16532;20514;24372;24373;24441;24442;24443;24444;25597;25598;25997;30568	298;705;3635;6779;7558;7803;10039;11297;14090;16532;20514;24373;24443;25597;25997;30568	791;792	283;454
MSMEG5639	MSMEG5639	7	7	7	>MSMEG5639 enoyl-CoA hydratase {Mycobacterium smegmatis MC2}	1	7	7	7	4	5	7	4	5	7	4	5	7	35.8	35.8	35.8	26.055	243	1	16	4	5	7	3.7692e-78	17.3	23	35.8	1893300000	226340000	240640000	1426300000				1392	987;1838;4691;5481;7162;9071;9113	True;True;True;True;True;True;True	1047;1951;4990;5831;7703;9746;9790	2531;2532;2533;4780;4781;4782;12180;14335;14336;14337;19064;19065;19066;24213;24214;24307	3003;3004;3005;6043;6044;6045;14901;17596;17597;17598;23763;23764;23765;30045;30046;30163	3003;6044;14901;17597;23764;30045;30163
MSMEG5662	MSMEG5662	5	5	5	>MSMEG5662 DNA-binding response regulator PrrA (prrA) {Mycobacterium smegmatis MC2}	1	5	5	5	5	4	3	5	4	3	5	4	3	26.2	26.2	26.2	24.662	229	1	13	5	4	4	2.0156e-40	26.2	22.7	15.3	1563100000	226180000	149940000	1187000000				1396	1912;3400;4773;5374;8692	True;True;True;True;True	2027;3629;5078;5716;9331	4936;4937;4938;4939;8637;8638;8639;12411;14069;14070;23200;23201;23202	6228;6229;6230;6231;10656;10657;10658;15204;17294;17295;28828;28829;28830	6230;10657;15204;17295;28830
MSMEG0682	MSMEG0682	9	9	9	>MSMEG0682 conserved hypothetical protein, putative {Mycobacterium smegmatis MC2}	1	9	9	9	4	5	6	4	5	6	4	5	6	40.4	40.4	40.4	27.343	250	1	16	5	5	6	2.6013e-28	19.6	20.8	20.4	1960300000	225580000	318070000	1416600000				161	102;1074;1417;1543;5397;6130;7848;9091;9115	True;True;True;True;True;True;True;True;True	104;1137;1497;1631;5740;6612;8441;9767;9792	216;217;2749;3684;4013;4014;4015;4016;14123;16284;20794;24258;24259;24260;24309;24310	244;245;3263;4644;5093;5094;5095;5096;5097;5098;17359;19973;25822;30108;30109;30110;30165;30166	244;3263;4644;5093;17359;19973;25822;30108;30165
MSMEG5676	MSMEG5676	10	9	9	>MSMEG5676 citrate synthase {Mycobacterium smegmatis MC2}	1	10	9	9	6	7	9	5	6	8	5	6	8	33.4	31.6	31.6	40.333	377	1	28	7	9	12	4.6556e-95	19.4	19.4	33.4	1460900000	225120000	272520000	963260000				1400	979;2434;3069;3379;3380;5177;8514;8660;8910;9219	True;True;True;True;True;False;True;True;True;True	1038;1039;2591;3271;3607;3608;5503;9146;9298;9299;9579;9900	2511;2512;6217;6218;6219;6220;6221;7805;7806;7807;8592;8593;8594;8595;13549;13550;13551;22738;22739;23119;23120;23121;23122;23123;23124;23125;23126;23800;23801;23802;24544	2982;2983;7760;7761;7762;7763;7764;9692;9693;9694;10603;10604;10605;10606;16665;16666;16667;28279;28280;28735;28736;28737;28738;28739;28740;28741;28742;28743;28744;29560;29561;29562;29563;29564;30459	2982;7761;9693;10603;10604;16666;28280;28738;29563;30459	964;965;966	118;206;221
MSMEG6212	MSMEG6212	5	5	5	>MSMEG6212 hemerythrin HHE cation binding domain subfamily, putative {Mycobacterium smegmatis MC2}	1	5	5	5	4	0	4	4	0	4	4	0	4	42.4	42.4	42.4	25.976	236	1	8	4		4	1.3442e-84	34.3	0	33.9	922660000	223820000	0	698850000				1520	1818;2219;3808;4780;7321	True;True;True;True;True	1930;2364;4050;5085;7873	4732;4733;5709;5710;9909;9910;12421;19474	5991;5992;7147;7148;12198;12199;15214;24244	5991;7148;12198;15214;24244	1011	80
MSMEG1937	MSMEG1937	10	10	10	>MSMEG1937 molybdopterin biosynthesis protein MoeB {Mycobacterium smegmatis MC2}	1	10	10	10	6	9	8	6	9	8	6	9	8	36.9	36.9	36.9	42.89	396	1	24	6	9	9	2.7395e-87	21.7	30.1	31.3	1499900000	223490000	595850000	680570000				510	1660;2079;3617;4998;6291;6393;6760;6789;8382;9443	True;True;True;True;True;True;True;True;True;True	1760;2207;3852;5316;6780;6883;7267;7298;9009;10136	4325;4326;4327;4328;5377;5378;5379;9271;13149;13150;13151;16643;16890;16891;18005;18006;18007;18079;18080;18081;22460;25068;25069;25070	5479;5480;5481;5482;6756;6757;6758;11392;16189;16190;16191;16192;16193;20380;20681;20682;22493;22494;22495;22588;22589;22590;27975;31065;31066;31067	5480;6757;11392;16190;20380;20681;22495;22589;27975;31067
MSMEG3580	MSMEG3580	4	4	4	>MSMEG3580 antigen 85-C [2.3.1.-] {Mycobacterium smegmatis MC2}	1	4	4	4	4	2	4	4	2	4	4	2	4	18.9	18.9	18.9	39.203	359	1	16	6	3	7	5.435e-88	18.9	9.7	18.9	1313400000	223460000	41701000	1048300000				913	5867;6178;8807;9151	True;True;True;True	6324;6325;6661;6662;9463;9829	15601;15602;16364;16365;16366;16367;23542;23543;23544;23545;24395;24396;24397;24398;24399;24400	19162;19163;20064;20065;20066;20067;29261;29262;29263;29264;30281;30282;30283;30284;30285;30286;30287;30288	19163;20065;29262;30282	637;638	86;260
MSMEG4976	MSMEG4976	6	6	6	>MSMEG4976 isochorismatase hydrolase {Mycobacterium smegmatis MC2}	1	6	6	6	4	5	5	4	5	5	4	5	5	47.5	47.5	47.5	20.699	198	1	29	8	8	13	2.73e-91	37.9	37.9	43.4	3351900000	223450000	675960000	2452500000				1242	1891;2019;2746;2811;3422;7419	True;True;True;True;True;True	2005;2143;2918;2990;3651;3652;7977	4887;4888;4889;4890;4891;4892;5233;5234;6969;6970;6971;7112;8740;8741;8742;8743;8744;8745;8746;8747;8748;8749;8750;8751;19688;19689;19690;19691;19692	6172;6173;6174;6175;6176;6177;6178;6579;6580;8674;8675;8676;8834;10792;10793;10794;10795;10796;10797;10798;10799;10800;10801;10802;10803;10804;10805;10806;10807;10808;10809;10810;10811;10812;24496;24497;24498;24499;24500;24501;24502	6175;6579;8676;8834;10807;24501	866	38
MSMEG2748	MSMEG2748	9	9	9	>MSMEG2748 soluble pyridine nucleotide transhydrogenase (sthA) [1.6.1.1] {Mycobacterium smegmatis MC2}	1	9	9	9	5	2	5	5	2	5	5	2	5	22.9	22.9	22.9	50.273	468	1	13	5	2	6	4.4251e-44	13.9	5.3	12	1036400000	223390000	119920000	693040000				697	1507;2675;4309;5164;5850;6129;6403;8132;8292	True;True;True;True;True;True;True;True;True	1594;2843;4582;5487;6307;6611;6893;8746;8917	3926;6804;6805;6806;6807;11201;13517;15571;15572;16283;16905;21851;22260	4978;8482;8483;8484;8485;13751;16626;19132;19133;19972;20697;27251;27748	4978;8485;13751;16626;19132;19972;20697;27251;27748	498;499	265;322
MSMEG2976	MSMEG2976	12	12	12	>MSMEG2976 histidyl-tRNA synthetase (hisS) [6.1.1.21] {Mycobacterium smegmatis MC2}	1	12	12	12	6	6	10	6	6	10	6	6	10	31.7	31.7	31.7	45.663	426	1	25	6	6	13	2.6411e-161	15	16.9	27.2	2069600000	223300000	105870000	1740500000				745	318;1572;2086;2141;3398;6570;7067;7340;7975;8296;9283;9331	True;True;True;True;True;True;True;True;True;True;True;True	333;1661;2214;2276;3627;7071;7600;7894;8579;8921;9967;10019	777;778;4090;4091;5390;5391;5392;5524;8629;8630;17303;18801;19517;19518;19519;21108;21109;21110;22270;24675;24676;24677;24818;24819;24820	919;920;5197;5198;6770;6771;6772;6773;6774;6925;10648;10649;21194;23441;24304;24305;24306;26224;26225;26226;27758;30612;30613;30614;30780;30781;30782	920;5197;6774;6925;10648;21194;23441;24306;26225;27758;30612;30782	516	221
MSMEG2407	MSMEG2407	5	5	5	>MSMEG2407 morphine 6-dehydrogenase [1.1.1.218] {Mycobacterium smegmatis MC2}	1	5	5	5	4	3	4	4	3	4	4	3	4	23	23	23	29.949	283	1	11	4	3	4	1.5461e-63	20.1	14.5	17.3	1620000000	217460000	152050000	1250500000				607	513;4676;4950;5063;7394	True;True;True;True;True	537;4975;5265;5383;7952	1242;1243;1244;12145;12146;12147;13013;13291;13292;13293;19641	1459;1460;1461;14857;14858;14859;16001;16352;16353;16354;24445	1459;14857;16001;16353;24445
MSMEG2367	MSMEG2367	7	7	7	>MSMEG2367 aspartyl/glutamyl-tRNA(Asn/Gln) amidotransferase subunit B [6.3.5.-] {Mycobacterium smegmatis MC2}	1	7	7	7	4	3	7	4	3	7	4	3	7	21.7	21.7	21.7	54.399	503	1	14	4	3	7	1.3416e-127	12.7	8.7	21.7	1942400000	217310000	190960000	1534100000				585	649;1586;3783;4198;6554;7984;9353	True;True;True;True;True;True;True	679;1676;4024;4464;7054;8588;10041	1576;1577;1578;4122;4123;4124;9842;10923;17262;17263;21133;21134;21135;24877	1863;1864;1865;5246;5247;5248;5249;12119;13428;21149;21150;26252;26253;26254;26255;26256;30854	1864;5248;12119;13428;21150;26256;30854	429	432
MSMEG5839	MSMEG5839	11	11	11	>MSMEG5839 protease 2 [3.4.21.83] {Mycobacterium smegmatis MC2}	1	11	11	11	7	4	9	7	4	9	7	4	9	20.1	20.1	20.1	79.783	712	1	23	8	5	10	1.0527e-75	12.4	5.8	16.6	1135500000	216110000	118580000	800820000				1449	1763;2192;2347;2534;2721;3755;6054;7517;7562;8764;9356	True;True;True;True;True;True;True;True;True;True;True	1872;2334;2500;2693;2892;3995;6531;8080;8129;9415;10044	4601;5650;6026;6027;6452;6453;6911;6912;6913;9790;9791;16106;16107;16108;19922;20025;23422;23423;23424;23425;23426;23427;24880	5819;7075;7530;7531;7532;7533;8042;8043;8603;8604;8605;12062;12063;19772;19773;19774;24757;24867;29103;29104;29105;29106;29107;29108;30857	5819;7075;7531;8043;8605;12063;19772;24757;24867;29106;30857
MSMEG2010	MSMEG2010	5	5	5	>MSMEG2010 stress responsive A/B Barrel Domain superfamily {Mycobacterium smegmatis MC2}	1	5	5	5	4	2	4	4	2	4	4	2	4	100	100	100	11.541	105	1	12	5	2	5	1.4274e-95	85.7	39	90.5	984260000	215290000	36402000	732570000				537	1948;5728;6380;6818;9176	True;True;True;True;True	2067;6121;6122;6870;7330;9854	5018;5019;5020;15144;15145;15146;15147;15148;16863;18141;24459;24460	6323;6324;6325;18638;18639;18640;18641;18642;20651;22659;30360;30361;30362;30363	6324;18641;20651;22659;30363	400;401	1;86
MSMEG1525	MSMEG1525	4	4	4	>MSMEG1525 50S ribosomal protein L17 {Mycobacterium smegmatis MC2}	1	4	4	4	1	3	4	1	3	4	1	3	4	27.1	27.1	27.1	21.854	199	1	12	2	4	6	1.1657e-78	4	20.1	27.1	2243300000	214190000	94654000	1934500000				401	744;4436;4862;8078	True;True;True;True	778;4719;5171;8687	1932;1933;1934;1935;1936;1937;11508;12805;12806;12807;21713;21714	2310;2311;2312;2313;2314;2315;14112;15757;15758;15759;27090;27091	2315;14112;15758;27090
MSMEG6524	MSMEG6524	6	6	6	>MSMEG6524 ABC Polyamine/Opine/Phosphonate transporter, periplasmic ligand binding protein {Mycobacterium smegmatis MC2}	1	6	6	6	4	4	3	4	4	3	4	4	3	31.1	31.1	31.1	44.487	424	1	13	4	4	5	2.4515e-74	18.6	20.5	13.4	839140000	213500000	53404000	572240000				1618	55;308;4524;8232;8779;8849	True;True;True;True;True;True	56;323;4812;8852;9434;9511	116;744;745;11767;11768;22107;22108;22109;22110;23472;23473;23655;23656	129;880;881;14429;14430;27565;27566;27567;27568;29168;29169;29388;29389	129;880;14429;27567;29169;29388	1080	101
[truncated: 814 more rows]

## Sheet: Sheet1
Fasta headers [EC number]	Peptides	M.W. [kDa]	Sequence length	Intensity LigC1	Intensity LigC2	Intensity PolC
>MSMEG6302 DNA ligase	16	39.839	351	3255800000	0	0
>MSMEG0001 DNA polymerase III, beta subunit (dnaN) [2.7.7.7]	14	41.324	397	956000000	498350000	5697600000
>MSMEG2731 ATPase involved in DNA repair	13	48.484	442	361440000	356090000	2095500000
>MSMEG3839 DNA polymerase I [2.7.7.7]	31	100.76	916	277630000	407950000	5057400000
>MSMEG6896 single-stranded DNA-binding protein	4	17.401	165	247930000	343230000	2111400000
[truncated: 11 more rows]
