# Supplementary material for: DNA Ligase C and Prim-PolC participate in base excision repair in mycobacteria
Source: Nat Commun. 2017 Nov 1;8:1251. doi: 10.1038/s41467-017-01365-y (PMC5663958; doi:10.1038/s41467-017-01365-y)
Supplement: Supplementary file 5 — Supplementary Data 2 [file 41467_2017_1365_MOESM5_ESM.xlsx]

## Sheet: Mascot results raport BCG
Bait report							.
SearchEngine: Mascot							.
							.
							.
Bait Gene ID	Bait Gene Name	Hit Protein ID	Hit Mascot Score	Unique Peptide Number	Hit Coverage	Protein function	.
BCG_0719	Rv0670 (C-GFP)	BCG_0719	2174	22	89.92	end; endonuclease IV (EC:3.1.21.2); K01151 deoxyribonuclease IV [EC:3.1.21.2]	.
BCG_0719	Rv0670 (C-GFP)	BCG_1676	2769	42	63.24	uvrA; excinuclease ABC subunit A; K03701 excinuclease ABC subunit A	.
BCG_0719	Rv0670 (C-GFP)	BCG_0050c	1776	22	77.72	TB39.8; hypothetical protein	.
BCG_0719	Rv0670 (C-GFP)	BCG_0479	2103	27	68.62	groEL; chaperonin GroEL; K04077 chaperonin GroEL	.
BCG_0719	Rv0670 (C-GFP)	BCG_0717	2940	47	50.73	rpoC; DNA-directed RNA polymerase subunit beta' (EC:2.7.7.6); K03046 DNA-directed RNA polymerase subunit beta' [EC:2.7.7.6]	.
BCG_0719	Rv0670 (C-GFP)	BCG_0716	2561	37	48.02	rpoB; DNA-directed RNA polymerase subunit beta (EC:2.7.7.6); K03043 DNA-directed RNA polymerase subunit beta [EC:2.7.7.6]	.
BCG_0719	Rv0670 (C-GFP)	BCG_2545c	2563	41	23.97	fas; fatty acid synthase fas (EC:2.3.1.-); K11533 fatty acid synthase, bacteria type [EC:2.3.1.-]	.
BCG_0719	Rv0670 (C-GFP)	BCG_0389	1851	24	58.09	dnaK; molecular chaperone DnaK (EC:3.6.1.-); K04043 molecular chaperone DnaK	.
BCG_0719	Rv0670 (C-GFP)	BCG_2962c	2712	41	31.07	mas; multifunctional mycocerosic acid synthase membrane-associated mas; K11628 mycocerosic acid synthase [EC:2.3.1.111]	.
BCG_0719	Rv0670 (C-GFP)	BCG_1370	1922	26	73.94	atpD; F0F1 ATP synthase subunit beta (EC:3.6.3.14); K02112 F-type H+-transporting ATPase subunit beta [EC:3.6.3.14]	.
BCG_0719	Rv0670 (C-GFP)	BCG_3522c	1163	18	69.02	rpoA; DNA-directed RNA polymerase subunit alpha (EC:2.7.7.6); K03040 DNA-directed RNA polymerase subunit alpha [EC:2.7.7.6]	.
BCG_0719	Rv0670 (C-GFP)	BCG_0221	635	10	48.85	hypothetical protein	.
BCG_0719	Rv0670 (C-GFP)	BCG_1453	1429	16	61.53	metK; S-adenosylmethionine synthetase (EC:2.5.1.6); K00789 S-adenosylmethionine synthetase [EC:2.5.1.6]	.
BCG_0719	Rv0670 (C-GFP)	BCG_1541	1158	17	59.13	moxR1; transcriptional regulatory protein moxR1; K03924 MoxR-like ATPase [EC:3.6.3.-]	.
BCG_0719	Rv0670 (C-GFP)	BCG_3863c	1142	20	47.21	fadD32; long-chain-fatty-acid--CoA ligase (EC:2.3.1.86); K12428 fatty acid CoA ligase FadD32	.
BCG_0719	Rv0670 (C-GFP)	BCG_2968c	1476	23	21.51	pks1; polyketide synthase pks1; K12430 polyketide synthase 1/15	.
BCG_0719	Rv0670 (C-GFP)	BCG_1368	1148	22	47.89	atpA; F0F1 ATP synthase subunit alpha (EC:3.6.3.14); K02111 F-type H+-transporting ATPase subunit alpha [EC:3.6.3.14]	.
BCG_0719	Rv0670 (C-GFP)	BCG_2067c	1205	20	10.59	pks12; polyketide synthase; K12436 polyketide synthase 12	.
BCG_0719	Rv0670 (C-GFP)	BCG_0573	827	14	53.36	hypothetical protein	.
BCG_0719	Rv0670 (C-GFP)	BCG_2550	733	13	27.71	hypothetical protein	.
BCG_0719	Rv0670 (C-GFP)	BCG_3487c	1031	13	44.08	groEL; chaperonin GroEL; K04077 chaperonin GroEL	.
BCG_0719	Rv0670 (C-GFP)	BCG_0734	695	10	39.95	tuf; elongation factor Tu (EC:3.6.5.3); K02358 elongation factor Tu	.
BCG_0719	Rv0670 (C-GFP)	BCG_2070c	509	8	17.34	ppm1; polyprenol-monophosphomannose synthase Ppm1; K03820 apolipoprotein N-acyltransferase [EC:2.3.1.-]	.
BCG_0719	Rv0670 (C-GFP)	BCG_2911c	602	8	34.75	rpsB; 30S ribosomal protein S2; K02967 small subunit ribosomal protein S2	.
BCG_0719	Rv0670 (C-GFP)	BCG_2477c	786	13	48.27	clpX; ATP-dependent protease ATP-binding subunit ClpX (EC:3.4.-.-); K03544 ATP-dependent Clp protease ATP-binding subunit ClpX	.
BCG_0719	Rv0670 (C-GFP)	BCG_1354	740	10	42.28	thrA; homoserine dehydrogenase (EC:1.1.1.3); K00003 homoserine dehydrogenase [EC:1.1.1.3]	.
BCG_0719	Rv0670 (C-GFP)	BCG_1524	692	10	59.26	ABC transporter ATP-binding protein; K09013 Fe-S cluster assembly ATP-binding protein	.
BCG_0719	Rv0670 (C-GFP)	BCG_3232c	583	10	36.09	moeB1; molybdopterin biosynthesis-like protein MoeZ; K11996 adenylyltransferase and sulfurtransferase	.
BCG_0719	Rv0670 (C-GFP)	BCG_1964	789	12	34.84	fadD31; fatty-acid--CoA ligase (EC:2.3.1.86); K00666 fatty-acyl-CoA synthase [EC:6.2.1.-]	.
BCG_0719	Rv0670 (C-GFP)	BCG_2387c	613	10	36.63	dnaJ2; chaperone protein DnaJ; K03686 molecular chaperone DnaJ	.
BCG_0719	Rv0670 (C-GFP)	BCG_0048c	642	8	26.47	pstP; Serine/threonine phosphatase PPP (EC:3.1.3.16); K01090 protein phosphatase [EC:3.1.3.16]	.
BCG_0719	Rv0670 (C-GFP)	BCG_0757	549	11	38.61	rpsC; 30S ribosomal protein S3; K02982 small subunit ribosomal protein S3	.
BCG_0719	Rv0670 (C-GFP)	BCG_1324	545	9	51.12	hypothetical protein	.
BCG_0719	Rv0670 (C-GFP)	BCG_2183c	437	6	42.76	cell division protein MraZ; K03925 MraZ protein	.
BCG_0719	Rv0670 (C-GFP)	BCG_1266	633	11	24.01	fadD6; long-chain-acyl-CoA synthetase (EC:2.3.1.86); K00666 fatty-acyl-CoA synthase [EC:6.2.1.-]	.
BCG_0719	Rv0670 (C-GFP)	BCG_2481c	509	5	44.76	clpP; ATP-dependent Clp protease proteolytic subunit (EC:3.4.21.92); K01358 ATP-dependent Clp protease, protease subunit [EC:3.4.21.92]	.
BCG_0719	Rv0670 (C-GFP)	BCG_3277c	470	11	28.2	sahH; S-adenosyl-L-homocysteine hydrolase (EC:3.3.1.1); K01251 adenosylhomocysteinase [EC:3.3.1.1]	.
BCG_0719	Rv0670 (C-GFP)	BCG_1252	455	6	39.05	hypothetical protein	.
BCG_0719	Rv0670 (C-GFP)	BCG_3240c	545	9	47.3	soj/parA-related protein; K03496 chromosome partitioning protein	.
BCG_0719	Rv0670 (C-GFP)	BCG_2974	468	9	28.85	hypothetical protein; K12445 trans enoyl reductase [EC:1.3.1.-]	.
BCG_0719	Rv0670 (C-GFP)	BCG_3704c	515	8	14.15	topA; DNA topoisomerase I (EC:5.99.1.2); K03168 DNA topoisomerase I [EC:5.99.1.2]	.
BCG_0719	Rv0670 (C-GFP)	BCG_1357	510	8	20.63	rho; transcription termination factor Rho; K03628 transcription termination factor Rho	.
BCG_0719	Rv0670 (C-GFP)	BCG_2650	503	7	35.1	TB31.7; hypothetical protein	.
BCG_0719	Rv0670 (C-GFP)	BCG_2649	416	7	39.08	methyltransferase (EC:2.1.1.-)	.
BCG_0719	Rv0670 (C-GFP)	BCG_2022c	377	7	49.5	hypothetical protein	.
BCG_0719	Rv0670 (C-GFP)	BCG_2969c	736	9	24.92	fadD22; acyl-CoA synthetase (EC:2.3.1.86); K12424 fatty acid CoA ligase FadD22	.
BCG_0719	Rv0670 (C-GFP)	BCG_2890c	652	9	38.92	ispG; 4-hydroxy-3-methylbut-2-en-1-yl diphosphate synthase (EC:1.17.7.1); K03526 (E)-4-hydroxy-3-methylbut-2-enyl-diphosphate synthase [EC:1.17.7.1]	.
BCG_0719	Rv0670 (C-GFP)	BCG_1668	529	7	26.26	rpsA; 30S ribosomal protein S1; K02945 small subunit ribosomal protein S1	.
BCG_0719	Rv0670 (C-GFP)	BCG_1747	460	8	33.32	initiation inhibitor protein; K03496 chromosome partitioning protein	.
BCG_0719	Rv0670 (C-GFP)	BCG_2220c	365	5	54.88	hypothetical protein	.
BCG_0719	Rv0670 (C-GFP)	BCG_3904	362	6	36.17	bfrB; bacterioferritin bfrB	.
BCG_0719	Rv0670 (C-GFP)	BCG_3734	226	4	31.29	CRP/FNR family transcriptional regulator	.
BCG_0719	Rv0670 (C-GFP)	BCG_2120	448	7	13.35	helZ; helicase helZ (EC:3.6.-.-); K01554 [EC:3.6.-.-]	.
BCG_0719	Rv0670 (C-GFP)	BCG_2953	421	7	8.37	ppsA; phenolpthiocerol synthesis type-I polyketide synthase ppsA; K12440 phthiocerol/phenolphthiocerol synthesis type-I polyketide synthase A	.
BCG_0719	Rv0670 (C-GFP)	BCG_2193c	406	7	24.3	aroG; 3-deoxy-D-arabinoheptulosonate-7-phosphate synthase (EC:2.5.1.54); K01626 3-deoxy-7-phosphoheptulonate synthase [EC:2.5.1.54]	.
BCG_0719	Rv0670 (C-GFP)	BCG_2480c	399	5	37.12	clpP2; ATP-dependent Clp protease proteolytic subunit (EC:3.4.21.92); K01358 ATP-dependent Clp protease, protease subunit [EC:3.4.21.92]	.
BCG_0719	Rv0670 (C-GFP)	BCG_1721	389	7	10.35	acyl-CoA synthetase (EC:2.3.1.86); K03822 putative long chain acyl-CoA synthase [EC:6.2.1.-]	.
BCG_0719	Rv0670 (C-GFP)	BCG_3770	552	7	14.99	leuA; 2-isopropylmalate synthase (EC:2.3.3.13); K01649 2-isopropylmalate synthase [EC:2.3.3.13]	.
BCG_0719	Rv0670 (C-GFP)	BCG_1546	484	7	43.78	inhA; enoyl-ACP reductase (EC:1.3.1.10); K11611 enoyl ACP reductase [EC:1.3.1.9]	.
BCG_0719	Rv0670 (C-GFP)	BCG_2586	482	8	36.56	glnQ; glutamine-transport ATP-binding protein ABC transporter glnQ; K02003 putative ABC transport system ATP-binding protein	.
BCG_0719	Rv0670 (C-GFP)	BCG_2955	477	7	5.26	ppsC; phenolpthiocerol synthesis type-I polyketide synthase ppsC; K12442 phthiocerol/phenolphthiocerol synthesis type-I polyketide synthase C	.
BCG_0719	Rv0670 (C-GFP)	BCG_0531	458	6	18	senX3; two component sensor histidine kinase senX3 (EC:2.7.3.-); K07768 two-component system, OmpR family, sensor histidine kinase SenX3 [EC:2.7.13.3]	.
BCG_0719	Rv0670 (C-GFP)	BCG_3502c	451	7	19.14	glmS; glucosamine--fructose-6-phosphate aminotransferase (EC:2.6.1.16); K00820 glucosamine--fructose-6-phosphate aminotransferase (isomerizing) [EC:2.6.1.16]	.
BCG_0719	Rv0670 (C-GFP)	BCG_2496c	442	8	10.76	gdh; NAD-dependent glutamate dehydrogenase gdh (EC:1.4.1.2); K15371 glutamate dehydrogenase [EC:1.4.1.2]	.
BCG_0719	Rv0670 (C-GFP)	BCG_0215	431	4	27.1	MCE associated membrane protein; K18481 Mce-associated membrane protein	.
BCG_0719	Rv0670 (C-GFP)	BCG_3481c	388	6	21.09	guaB2; inosine 5'-monophosphate dehydrogenase (EC:1.1.1.205); K00088 IMP dehydrogenase [EC:1.1.1.205]	.
BCG_0719	Rv0670 (C-GFP)	BCG_3661c	387	7	12.7	clpC; ATP-dependent Clp protease ATP-binding subunit clpC (EC:3.4.-.-); K03696 ATP-dependent Clp protease ATP-binding subunit ClpC	.
BCG_0719	Rv0670 (C-GFP)	BCG_2750c	380	6	11.98	recA; DNA recombination protein RecA (EC:3.1.-.-); K03553 recombination protein RecA	.
BCG_0719	Rv0670 (C-GFP)	BCG_3314	379	6	12.23	accA3; bifunctional protein acetyl-/propionyl-coenzyme A carboxylase (alpha chain) accA3: biotin carboxylase + biotin carboxyl carrier protein (EC:6.3.4.14); K11263 acetyl-/propionyl-CoA carboxylase, biotin carboxylase, biotin carboxyl carrier protein [EC:6.4.1.2 6.4.1.3 6.3.4.14]	.
BCG_0719	Rv0670 (C-GFP)	BCG_3471	343	7	13.08	hypothetical protein	.
BCG_0719	Rv0670 (C-GFP)	BCG_1369	318	6	27.29	atpG; F0F1 ATP synthase subunit gamma (EC:3.6.3.14); K02115 F-type H+-transporting ATPase subunit gamma	.
BCG_0719	Rv0670 (C-GFP)	BCG_3331c	270	7	20.24	glpD2_1; glycerol-3-phosphate dehydrogenase glpD2 (EC:1.1.5.3); K00111 glycerol-3-phosphate dehydrogenase [EC:1.1.5.3]	.
BCG_0719	Rv0670 (C-GFP)	BCG_3367c	270	7	20.24	glpD2_2; glycerol-3-phosphate dehydrogenase glpD2 (EC:1.1.5.3); K00111 glycerol-3-phosphate dehydrogenase [EC:1.1.5.3]	.
BCG_0719	Rv0670 (C-GFP)	BCG_0391	228	5	23.3	dnaJ1; chaperone protein DnaJ; K03686 molecular chaperone DnaJ	.
BCG_0719	Rv0670 (C-GFP)	BCG_1951c	221	6	22.8	fadB5; oxidoreductase fadB5 (EC:1.-.-.-); K00540 [EC:1.-.-.-]	.
BCG_0719	Rv0670 (C-GFP)	BCG_1890c	513	7	22.66	ndh; NADH dehydrogenase ndh (EC:1.6.99.3); K03885 NADH dehydrogenase [EC:1.6.99.3]	.
BCG_0719	Rv0670 (C-GFP)	BCG_2760c	436	5	31.74	35kd_ag; hypothetical protein	.
BCG_0719	Rv0670 (C-GFP)	BCG_0001	334	5	18.08	dnaA; chromosomal replication initiation protein; K02313 chromosomal replication initiator protein	.
BCG_0719	Rv0670 (C-GFP)	BCG_0031	334	5	18.08	dnaA; chromosomal replication initiation protein; K02313 chromosomal replication initiator protein	.
BCG_0719	Rv0670 (C-GFP)	BCG_1675c	323	4	28.27	hypothetical protein	.
BCG_0719	Rv0670 (C-GFP)	BCG_0701	304	5	44.44	rplL; 50S ribosomal protein L7/L12; K02935 large subunit ribosomal protein L7/L12	.
BCG_0719	Rv0670 (C-GFP)	BCG_3769c	274	6	18.23	ask; aspartate kinase (EC:2.7.2.4); K00928 aspartate kinase [EC:2.7.2.4]	.
BCG_0719	Rv0670 (C-GFP)	BCG_3523c	231	5	23.49	rpsD; 30S ribosomal protein S4; K02986 small subunit ribosomal protein S4	.
BCG_0719	Rv0670 (C-GFP)	BCG_0006	431	6	10.3	gyrA_1; DNA gyrase subunit A (EC:5.99.1.3); K02469 DNA gyrase subunit A [EC:5.99.1.3]	.
BCG_0719	Rv0670 (C-GFP)	BCG_0036	431	6	10.3	gyrA_2; DNA gyrase subunit A (EC:5.99.1.3); K02469 DNA gyrase subunit A [EC:5.99.1.3]	.
BCG_0719	Rv0670 (C-GFP)	BCG_0771	394	5	41.5	rpsE; 30S ribosomal protein S5; K02988 small subunit ribosomal protein S5	.
BCG_0719	Rv0670 (C-GFP)	BCG_2261	360	4	42.47	acpP; acyl carrier protein; K02078 acyl carrier protein	.
BCG_0719	Rv0670 (C-GFP)	BCG_2447	327	4	35.57	ahpC; alkyl hydroperoxide reductase (EC:1.-.-.-); K03386 peroxiredoxin (alkyl hydroperoxide reductase subunit C) [EC:1.11.1.15]	.
BCG_0719	Rv0670 (C-GFP)	BCG_1595	312	4	21.68	fatty acyl-CoA reductase (EC:1.2.1.-); K00155 [EC:1.2.1.-]	.
BCG_0719	Rv0670 (C-GFP)	BCG_0476c	300	5	39.27	psd; phosphatidylserine decarboxylase (EC:4.1.1.65); K01613 phosphatidylserine decarboxylase [EC:4.1.1.65]	.
BCG_0719	Rv0670 (C-GFP)	BCG_3878c	296	5	24.11	acyltransferase (EC:2.3.1.-); K00680 [EC:2.3.1.-]	.
BCG_0719	Rv0670 (C-GFP)	BCG_2312	276	6	19.15	haloalkane dehalogenase (EC:3.8.1.5); K01563 haloalkane dehalogenase [EC:3.8.1.5]	.
BCG_0719	Rv0670 (C-GFP)	BCG_2315c	266	5	12.05	htpG; heat shock protein 90; K04079 molecular chaperone HtpG	.
BCG_0719	Rv0670 (C-GFP)	BCG_3062c	261	5	28.51	hypothetical protein	.
BCG_0719	Rv0670 (C-GFP)	BCG_2300	259	4	20.78	hypothetical protein	.
BCG_0719	Rv0670 (C-GFP)	BCG_3162	257	5	19.59	fadE24; acyl-CoA dehydrogenase fadE24 (EC:1.3.99.-); K00257 [EC:1.3.99.-]	.
BCG_0719	Rv0670 (C-GFP)	BCG_3719	243	4	32.95	hypothetical protein	.
BCG_0719	Rv0670 (C-GFP)	BCG_2050c	240	4	32.11	hspX; heat shock protein hspX	.
BCG_0719	Rv0670 (C-GFP)	BCG_3794c	239	5	18.3	hypothetical protein	.
BCG_0719	Rv0670 (C-GFP)	BCG_2731c	220	4	37.93	nrdR; transcriptional regulator NrdR; K07738 transcriptional repressor NrdR	.
BCG_0719	Rv0670 (C-GFP)	BCG_3862c	216	5	5.61	pks13; polyketide synthase; K12437 polyketide synthase 13	.
BCG_0719	Rv0670 (C-GFP)	BCG_0861	199	5	14.74	purM; phosphoribosylaminoimidazole synthetase (EC:6.3.3.1); K01933 phosphoribosylformylglycinamidine cyclo-ligase [EC:6.3.3.1]	.
BCG_0719	Rv0670 (C-GFP)	BCG_1074c	174	4	27.53	prsA; ribose-phosphate pyrophosphokinase (EC:2.7.6.1); K00948 ribose-phosphate pyrophosphokinase [EC:2.7.6.1]	.
BCG_0719	Rv0670 (C-GFP)	BCG_0704	169	3	12.72	mkl; ribonucleotide-transport ATP-binding protein ABC transporter mkl; K02065 phospholipid/cholesterol/gamma-HCH transport system ATP-binding protein	.
BCG_0719	Rv0670 (C-GFP)	BCG_2872c	148	3	12.85	mqo; malate:quinone oxidoreductase (EC:1.1.5.4); K00116 malate dehydrogenase (quinone) [EC:1.1.5.4]	.
BCG_0719	Rv0670 (C-GFP)	BCG_1770	391	5	22.73	gabD2; succinate-semialdehyde dehydrogenase (EC:1.2.1.16); K00135 succinate-semialdehyde dehydrogenase / glutarate-semialdehyde dehydrogenase [EC:1.2.1.16 1.2.1.79 1.2.1.20]	.
BCG_0719	Rv0670 (C-GFP)	BCG_2972c	374	5	21.62	oxidoreductase (EC:1.-.-.-); K14728 phthiodiolone/phenolphthiodiolone dimycocerosates ketoreductase [EC:1.2.-.-]	.
BCG_0719	Rv0670 (C-GFP)	BCG_1451	286	3	79.81	rpoZ; DNA-directed RNA polymerase subunit omega (EC:2.7.7.6); K03060 DNA-directed RNA polymerase subunit omega [EC:2.7.7.6]	.
BCG_0719	Rv0670 (C-GFP)	BCG_3302	282	4	9.72	transmembrane carbonic anhydrase (EC:4.2.1.1); K01673 carbonic anhydrase [EC:4.2.1.1]	.
BCG_0719	Rv0670 (C-GFP)	BCG_3566c	275	4	21.45	fabG; 3-ketoacyl-ACP reductase (EC:1.1.1.100); K00059 3-oxoacyl-[acyl-carrier protein] reductase [EC:1.1.1.100]	.
BCG_0719	Rv0670 (C-GFP)	BCG_3820c	274	5	22.71	fadE36; acyl-CoA dehydrogenase fadE36 (EC:1.3.99.-)	.
BCG_0719	Rv0670 (C-GFP)	BCG_3127c	264	4	25.12	ftsE; cell division ATP-binding protein ftsE; K09812 cell division transport system ATP-binding protein	.
BCG_0719	Rv0670 (C-GFP)	BCG_1308c	262	5	6.13	kgd; alpha-ketoglutarate decarboxylase (EC:1.2.4.2); K01616 2-oxoglutarate decarboxylase [EC:4.1.1.71]	.
BCG_0719	Rv0670 (C-GFP)	BCG_3285c	256	4	19.35	hypothetical protein	.
BCG_0719	Rv0670 (C-GFP)	BCG_1697	247	3	11.44	argG; argininosuccinate synthase (EC:6.3.4.5); K01940 argininosuccinate synthase [EC:6.3.4.5]	.
BCG_0719	Rv0670 (C-GFP)	BCG_1908c	241	5	17.34	lldD2; L-lactate dehydrogenase (cytochrome) lldD2 (EC:1.1.2.3); K00101 L-lactate dehydrogenase (cytochrome) [EC:1.1.2.3]	.
BCG_0719	Rv0670 (C-GFP)	BCG_3751	238	3	16.99	moxR2; methanol dehydrogenase transcriptional regulatory protein moxR2; K03924 MoxR-like ATPase [EC:3.6.3.-]	.
BCG_0719	Rv0670 (C-GFP)	BCG_2262	234	4	20.9	kasA; 3-oxoacyl-ACP synthase (EC:2.3.1.41); K11609 beta-ketoacyl ACP synthase [EC:2.3.1.-]	.
BCG_0719	Rv0670 (C-GFP)	BCG_1872c	230	4	8.88	glcB; malate synthase G (EC:2.3.3.9); K01638 malate synthase [EC:2.3.3.9]	.
BCG_0719	Rv0670 (C-GFP)	BCG_1240	228	3	35.59	fdxC; ferredoxin fdxC (EC:1.-.-.-); K00540 [EC:1.-.-.-]	.
BCG_0719	Rv0670 (C-GFP)	BCG_0870	227	5	28.41	transcriptional regulatory protein	.
BCG_0719	Rv0670 (C-GFP)	BCG_2148c	227	4	23.24	cysQ; hypothetical protein; K01082 3'(2'), 5'-bisphosphate nucleotidase [EC:3.1.3.7]	.
BCG_0719	Rv0670 (C-GFP)	BCG_3013c	223	4	13.2	gltX; glutamyl-tRNA synthetase (EC:6.1.1.17); K01885 glutamyl-tRNA synthetase [EC:6.1.1.17]	.
BCG_0719	Rv0670 (C-GFP)	BCG_2230c	218	5	18.09	ephD; short chain dehydrogenase (EC:1.-.-.-); K00540 [EC:1.-.-.-]	.
BCG_0719	Rv0670 (C-GFP)	BCG_1803c	217	4	22.69	hypothetical protein	.
BCG_0719	Rv0670 (C-GFP)	BCG_0622	212	3	22.58	TB27.3; hypothetical protein; K06996	.
BCG_0719	Rv0670 (C-GFP)	BCG_0498	204	2	7.19	aldehyde dehydrogenase (EC:1.2.1.3); K00138 aldehyde dehydrogenase [EC:1.2.1.-]	.
BCG_0719	Rv0670 (C-GFP)	BCG_2371c	203	4	16.93	glyS; glycyl-tRNA synthetase (EC:6.1.1.14); K01880 glycyl-tRNA synthetase [EC:6.1.1.14]	.
BCG_0719	Rv0670 (C-GFP)	BCG_2801c	194	4	9.41	gpsI; polynucleotide phosphorylase (EC:2.7.6.- 2.7.7.8); K00962 polyribonucleotide nucleotidyltransferase [EC:2.7.7.8]	.
BCG_0719	Rv0670 (C-GFP)	BCG_0280c	193	4	12.31	fabG; 3-ketoacyl-ACP reductase (EC:1.1.1.100); K00059 3-oxoacyl-[acyl-carrier protein] reductase [EC:1.1.1.100]	.
BCG_0719	Rv0670 (C-GFP)	BCG_1012	190	3	11.47	magnesium chelatase (EC:4.99.1.-); K03405 magnesium chelatase subunit I [EC:6.6.1.1]	.
BCG_0719	Rv0670 (C-GFP)	BCG_2963	179	4	11.24	fadD28; acyl-CoA synthetase (EC:2.3.1.86); K12427 fatty acid CoA ligase FadD28	.
BCG_0719	Rv0670 (C-GFP)	BCG_2170c	163	5	15.33	murG; UDPdiphospho-muramoylpentapeptide beta-N-acetylglucosaminyltransferase (EC:2.4.1.227); K02563 UDP-N-acetylglucosamine--N-acetylmuramyl-(pentapeptide) pyrophosphoryl-undecaprenol N-acetylglucosamine transferase [EC:2.4.1.227]	.
BCG_0719	Rv0670 (C-GFP)	BCG_0021	336	4	21	hydrolase (EC:3.-.-.-); K01567 [EC:3.-.-.-]	.
BCG_0719	Rv0670 (C-GFP)	BCG_3973	336	4	21	hydrolase (EC:3.-.-.-); K01567 [EC:3.-.-.-]	.
BCG_0719	Rv0670 (C-GFP)	BCG_0183	297	4	18.56	aldehyde dehydrogenase (EC:1.2.1.-); K00128 aldehyde dehydrogenase (NAD+) [EC:1.2.1.3]	.
BCG_0719	Rv0670 (C-GFP)	BCG_2167c	275	3	16.93	ftsZ; cell division protein FtsZ; K03531 cell division protein FtsZ	.
BCG_0719	Rv0670 (C-GFP)	BCG_2231	270	4	9.58	dlaT; dihydrolipoamide acetyltransferase (EC:2.3.1.61); K00658 2-oxoglutarate dehydrogenase E2 component (dihydrolipoamide succinyltransferase) [EC:2.3.1.61]	.
BCG_0719	Rv0670 (C-GFP)	BCG_1376	266	3	17.7	murA; UDP-N-acetylglucosamine 1-carboxyvinyltransferase (EC:2.5.1.7); K00790 UDP-N-acetylglucosamine 1-carboxyvinyltransferase [EC:2.5.1.7]	.
BCG_0719	Rv0670 (C-GFP)	BCG_0516	262	4	34.1	hbhA; Heparin binding hemagglutinin hbhA; K16645 heparin binding hemagglutinin HbhA	.
BCG_0719	Rv0670 (C-GFP)	BCG_3738	257	3	13.4	anion transporter atpase (EC:3.6.1.-); K01529 [EC:3.6.1.-]	.
BCG_0719	Rv0670 (C-GFP)	BCG_3119c	249	4	15.62	hypothetical protein	.
BCG_0719	Rv0670 (C-GFP)	BCG_3780	247	3	13.27	fatty acid synthase (EC:2.1.1.-); K00574 cyclopropane-fatty-acyl-phospholipid synthase [EC:2.1.1.79]	.
BCG_0719	Rv0670 (C-GFP)	BCG_2529	243	4	25.85	short-chain type dehydrogenase/reductase (EC:1.-.-.-); K07124	.
BCG_0719	Rv0670 (C-GFP)	BCG_1424c	242	3	34.12	hypothetical protein; K18481 Mce-associated membrane protein	.
BCG_0719	Rv0670 (C-GFP)	BCG_2607c	236	4	25.09	apt; adenine phosphoribosyltransferase (EC:2.4.2.7); K00759 adenine phosphoribosyltransferase [EC:2.4.2.7]	.
BCG_0719	Rv0670 (C-GFP)	BCG_2993	233	4	24.76	oxidoreductase (EC:1.-.-.-)	.
BCG_0719	Rv0670 (C-GFP)	BCG_1484	220	4	17.45	whiA; transcriptional regulatory protein whiA; K09762 hypothetical protein	.
BCG_0719	Rv0670 (C-GFP)	BCG_0449c	216	4	8.97	pknG; Serine/threonine-protein kinase pknG (EC:2.7.1.-); K14949 serine/threonine-protein kinase PknG [EC:2.7.11.1]	.
BCG_0719	Rv0670 (C-GFP)	BCG_1280c	214	4	34.24	methyltransferase (EC:2.1.1.-)	.
BCG_0719	Rv0670 (C-GFP)	BCG_1649	204	4	18.53	trpC; indole-3-glycerol-phosphate synthase (EC:4.1.1.48); K01609 indole-3-glycerol phosphate synthase [EC:4.1.1.48]	.
BCG_0719	Rv0670 (C-GFP)	BCG_1142	201	4	8.18	hypothetical protein; K06888	.
BCG_0719	Rv0670 (C-GFP)	BCG_2117c	199	4	13.07	hypothetical protein; K13571 proteasome accessory factor A [EC:6.3.2.-]	.
BCG_0719	Rv0670 (C-GFP)	BCG_1425c	189	3	20.5	hypothetical protein; K18481 Mce-associated membrane protein	.
BCG_0719	Rv0670 (C-GFP)	BCG_2517c	188	4	11.57	pdhA; pyruvate dehydrogenase E1 component subunit alpha pdhA (EC:1.2.4.1); K00161 pyruvate dehydrogenase E1 component alpha subunit [EC:1.2.4.1]	.
BCG_0719	Rv0670 (C-GFP)	BCG_2469c	184	3	11.27	hypothetical protein	.
BCG_0719	Rv0670 (C-GFP)	BCG_2859c	181	3	4.09	infB; translation initiation factor IF-2; K02519 translation initiation factor IF-2	.
BCG_0719	Rv0670 (C-GFP)	BCG_2474c	178	4	23.43	2-oxoglutarate ferredoxin oxidoreductase subunit beta (EC:1.-.-.-); K00175 2-oxoglutarate ferredoxin oxidoreductase subunit beta [EC:1.2.7.3]	.
BCG_0719	Rv0670 (C-GFP)	BCG_0286c	177	3	5.65	sdhA; succinate dehydrogenase flavoprotein subunit (EC:1.3.5.1); K00239 succinate dehydrogenase / fumarate reductase, flavoprotein subunit [EC:1.3.5.1 1.3.5.4]	.
BCG_0719	Rv0670 (C-GFP)	BCG_1504c	175	4	27.52	hypothetical protein	.
BCG_0719	Rv0670 (C-GFP)	BCG_0026c	164	3	28.29	hypothetical protein; K06346 spoIIIJ-associated protein	.
BCG_0719	Rv0670 (C-GFP)	BCG_3978c	164	3	28.29	hypothetical protein; K06346 spoIIIJ-associated protein	.
BCG_0719	Rv0670 (C-GFP)	BCG_2734c	162	2	8.81	transmembrane alanine and glycine rich protein	.
BCG_0719	Rv0670 (C-GFP)	BCG_3016c	162	4	22.9	leuB; 3-isopropylmalate dehydrogenase (EC:1.1.1.85); K00052 3-isopropylmalate dehydrogenase [EC:1.1.1.85]	.
BCG_0719	Rv0670 (C-GFP)	BCG_2321	153	3	8.6	hypothetical protein	.
BCG_0719	Rv0670 (C-GFP)	BCG_0751	148	3	18.99	rplC; 50S ribosomal protein L3; K02906 large subunit ribosomal protein L3	.
BCG_0719	Rv0670 (C-GFP)	BCG_0426	144	4	14.34	purT; phosphoribosylglycinamide formyltransferase 2 (EC:2.1.2.-); K08289 phosphoribosylglycinamide formyltransferase 2 [EC:2.1.2.2]	.
BCG_0719	Rv0670 (C-GFP)	BCG_2541c	129	2	29.16	hypothetical protein	.
BCG_0719	Rv0670 (C-GFP)	BCG_3662c	125	2	12.97	lsr2; lsr2 protein precursor	.
BCG_0719	Rv0670 (C-GFP)	BCG_2086c	117	3	13.5	hypothetical protein	.
BCG_0719	Rv0670 (C-GFP)	BCG_2958	110	3	20.33	drrA; daunorubicin-DIM-transport ATP-binding protein ABC transporter drrA; K01990 ABC-2 type transport system ATP-binding protein	.
BCG_0719	Rv0670 (C-GFP)	BCG_0684	108	3	21.02	(3R)-hydroxyacyl-ACP dehydratase subunit HadA	.
BCG_0719	Rv0670 (C-GFP)	BCG_0390	106	2	16.05	grpE; heat shock protein GrpE; K03687 molecular chaperone GrpE	.
BCG_0719	Rv0670 (C-GFP)	BCG_0809	342	3	23.93	phoP; two component system response transcriptional positive regulator phoP; K02483 two-component system, OmpR family, response regulator	.
BCG_0719	Rv0670 (C-GFP)	BCG_3069	242	3	22.45	adhC; NADP-dependent alcohol dehydrogenase adhC (EC:1.1.1.2); K13979 uncharacterized zinc-type alcohol dehydrogenase-like protein [EC:1.-.-.-]	.
BCG_0719	Rv0670 (C-GFP)	BCG_2582c	239	3	17.02	recombination factor protein RarA; K07478 putative ATPase	.
BCG_0719	Rv0670 (C-GFP)	BCG_1655	220	3	10.9	pykA; pyruvate kinase (EC:2.7.1.40); K00873 pyruvate kinase [EC:2.7.1.40]	.
BCG_0719	Rv0670 (C-GFP)	BCG_1445	217	3	9.02	carB; carbamoyl phosphate synthase large subunit (EC:6.3.5.5); K01955 carbamoyl-phosphate synthase large subunit [EC:6.3.5.5]	.
BCG_0719	Rv0670 (C-GFP)	BCG_3263c	207	3	14.58	hypothetical protein	.
BCG_0719	Rv0670 (C-GFP)	BCG_0733	189	3	7.93	fusA1; elongation factor G; K02355 elongation factor G	.
BCG_0719	Rv0670 (C-GFP)	BCG_0567	187	3	10.56	hemL; glutamate-1-semialdehyde aminotransferase (EC:5.4.3.8); K01845 glutamate-1-semialdehyde 2,1-aminomutase [EC:5.4.3.8]	.
BCG_0719	Rv0670 (C-GFP)	BCG_2991c	185	3	25.25	lipN; lipase/esterase lipN (EC:3.1.1.-); K01066 esterase / lipase [EC:3.1.1.-]	.
BCG_0719	Rv0670 (C-GFP)	BCG_2239c	184	3	11.58	glnA2; glutamine synthetase glnA2 (EC:6.3.1.2); K01915 glutamine synthetase [EC:6.3.1.2]	.
BCG_0719	Rv0670 (C-GFP)	BCG_2013	183	3	13.29	hypothetical protein	.
BCG_0719	Rv0670 (C-GFP)	BCG_1652	180	3	13.42	lgt; prolipoprotein diacylglyceryl transferase (EC:2.4.99.-)	.
BCG_0719	Rv0670 (C-GFP)	BCG_0281	173	3	13.96	fadA2; acetyl-CoA acetyltransferase (EC:2.3.1.9); K00626 acetyl-CoA C-acetyltransferase [EC:2.3.1.9]	.
BCG_0719	Rv0670 (C-GFP)	BCG_3368c	169	3	14.21	lpdA; flavoprotein disulfide reductase (EC:1.8.1.4); K00382 dihydrolipoamide dehydrogenase [EC:1.8.1.4]	.
BCG_0719	Rv0670 (C-GFP)	BCG_2024c	159	2	36.18	fdxA; ferredoxin fdxA	.
BCG_0719	Rv0670 (C-GFP)	BCG_1630c	159	2	11.32	hypothetical protein	.
BCG_0719	Rv0670 (C-GFP)	BCG_3010	150	3	19.21	transcriptional regulatory protein	.
BCG_0719	Rv0670 (C-GFP)	BCG_2979c	146	2	11.5	glycosyl transferase family protein (EC:2.4.1.-); K00754 [EC:2.4.1.-]	.
BCG_0719	Rv0670 (C-GFP)	BCG_1665c	143	2	13.83	lipid-transfer protein	.
BCG_0719	Rv0670 (C-GFP)	BCG_3844	141	3	10.06	L-rhamnosyltransferase (EC:2.4.1.-); K16649 rhamnopyranosyl-N-acetylglucosaminyl-diphospho-decaprenol beta-1,3/1,4-galactofuranosyltransferase [EC:2.4.1.287]	.
BCG_0719	Rv0670 (C-GFP)	BCG_2488c	141	2	23.36	hypothetical protein	.
BCG_0719	Rv0670 (C-GFP)	BCG_3376	141	3	9.76	hypothetical protein	.
BCG_0719	Rv0670 (C-GFP)	BCG_0252c	139	3	11.74	fadE3; acyl-CoA dehydrogenase fadE3 (EC:1.3.99.-); K00257 [EC:1.3.99.-]	.
BCG_0719	Rv0670 (C-GFP)	BCG_3051c	137	2	11.08	fixB; electron transfer flavoprotein (alpha-subunit) fixB; K03522 electron transfer flavoprotein alpha subunit	.
BCG_0719	Rv0670 (C-GFP)	BCG_3299	137	2	5.2	ctpC; metal cation-transporting P-type atpase C ctpC (EC:3.6.3.-); K12950 cation-transporting P-type ATPase C [EC:3.6.3.-]	.
BCG_0719	Rv0670 (C-GFP)	BCG_0732	134	3	23.58	rpsG; 30S ribosomal protein S7; K02992 small subunit ribosomal protein S7	.
BCG_0719	Rv0670 (C-GFP)	BCG_1080	134	3	12.64	eno; phosphopyruvate hydratase (EC:4.2.1.11); K01689 enolase [EC:4.2.1.11]	.
BCG_0719	Rv0670 (C-GFP)	BCG_1253	132	3	12.03	fadD36; acyl-CoA synthetase (EC:2.3.1.86); K12429 fatty acid CoA ligase FadD36	.
BCG_0719	Rv0670 (C-GFP)	BCG_2218c	128	3	24.04	adoK; adenosine kinase (EC:2.7.1.20); K00856 adenosine kinase [EC:2.7.1.20]	.
BCG_0719	Rv0670 (C-GFP)	BCG_1519c	127	2	13.58	unidentified antibiotic-transport ATP-binding protein ABC transporter; K01990 ABC-2 type transport system ATP-binding protein	.
BCG_0719	Rv0670 (C-GFP)	BCG_3618	125	2	4.04	fdxB; electron transfer protein fdxB (EC:1.-.-.-); K00540 [EC:1.-.-.-]	.
BCG_0719	Rv0670 (C-GFP)	BCG_3141	122	3	16.4	moeB2; molybdenum cofactor biosynthesis protein moeB2; K11996 adenylyltransferase and sulfurtransferase	.
BCG_0719	Rv0670 (C-GFP)	BCG_3776c	118	1	33.16	hypothetical protein; K09747 hypothetical protein	.
BCG_0719	Rv0670 (C-GFP)	BCG_3309	109	3	7.77	accD5; propionyl-CoA carboxylase beta chain 5 accD5 (EC:6.4.1.3); K01966 propionyl-CoA carboxylase beta chain [EC:6.4.1.3]	.
BCG_0719	Rv0670 (C-GFP)	BCG_2795c	105	3	16.32	hypothetical protein	.
BCG_0719	Rv0670 (C-GFP)	BCG_2875	103	2	6.83	mtr; mycothione reductase (EC:1.8.1.7); K17883 mycothione reductase [EC:1.8.1.15]	.
BCG_0719	Rv0670 (C-GFP)	BCG_0461c	102	2	17.25	thiD; phosphomethylpyrimidine kinase (EC:2.7.4.7); K00941 hydroxymethylpyrimidine/phosphomethylpyrimidine kinase [EC:2.7.1.49 2.7.4.7]	.
BCG_0719	Rv0670 (C-GFP)	BCG_3008c	101	3	16.01	leuD; isopropylmalate isomerase small subunit (EC:4.2.1.33); K01704 3-isopropylmalate/(R)-2-methylmalate dehydratase small subunit [EC:4.2.1.33 4.2.1.35]	.
BCG_0719	Rv0670 (C-GFP)	BCG_0289c	100	2	31.09	hsp; heat shock protein hsp	.
BCG_0719	Rv0670 (C-GFP)	BCG_1041	225	2	20.12	adhesion component transport atp-binding protein ABC transporter; K02003 putative ABC transport system ATP-binding protein	.
BCG_0719	Rv0670 (C-GFP)	BCG_0735	223	2	13.46	hypothetical protein	.
BCG_0719	Rv0670 (C-GFP)	BCG_0877c	170	2	11.72	desA1; acyl-ACP desaturase (EC:1.14.19.2); K03921 acyl-[acyl-carrier-protein] desaturase [EC:1.14.19.2]	.
BCG_0719	Rv0670 (C-GFP)	BCG_1888	165	2	14.88	ureG; urease accessory protein ureG; K03189 urease accessory protein	.
BCG_0719	Rv0670 (C-GFP)	BCG_2380c	158	2	6.3	hypothetical protein	.
BCG_0719	Rv0670 (C-GFP)	BCG_3075c	153	2	5.25	nrdE; ribonucleotide-diphosphate reductase subunit alpha (EC:1.17.4.1); K00525 ribonucleoside-diphosphate reductase alpha chain [EC:1.17.4.1]	.
BCG_0719	Rv0670 (C-GFP)	BCG_2197c	152	2	8.17	1-acylglycerol-3-phosphate O-acyltransferase (EC:2.3.1.51); K00655 1-acyl-sn-glycerol-3-phosphate acyltransferase [EC:2.3.1.51]	.
BCG_0719	Rv0670 (C-GFP)	BCG_3370c	151	2	11.46	amiA1; N-acyl-L-amino acid amidohydrolase amiA1 (EC:3.5.1.-); K01436 amidohydrolase [EC:3.5.1.-]	.
BCG_0719	Rv0670 (C-GFP)	BCG_0504c	146	2	12.97	hypothetical protein	.
BCG_0719	Rv0670 (C-GFP)	BCG_2464c	143	2	3.43	rne; ribonuclease E rne (EC:3.1.-.-); K08300 ribonuclease E [EC:3.1.26.12]	.
BCG_0719	Rv0670 (C-GFP)	BCG_0505c	141	2	5.8	transcriptional regulatory protein; K07110	.
BCG_0719	Rv0670 (C-GFP)	BCG_1300	139	2	7.49	mdh; malate dehydrogenase (EC:1.1.1.37); K00024 malate dehydrogenase [EC:1.1.1.37]	.
BCG_0719	Rv0670 (C-GFP)	BCG_3909	136	2	18.84	sodA; superoxide dismutase [Fe] sodA (EC:1.15.1.1); K04564 superoxide dismutase, Fe-Mn family [EC:1.15.1.1]	.
BCG_0719	Rv0670 (C-GFP)	BCG_2983c	136	1	3.76	glycosyl transferase family protein (EC:2.4.1.-)	.
BCG_0719	Rv0670 (C-GFP)	BCG_3866c	135	2	9.35	fbpA; hypothetical protein; K18851 diacylglycerol O-acyltransferase / trehalose O-mycolyltransferase [EC:2.3.1.20 2.3.1.122]	.
BCG_0719	Rv0670 (C-GFP)	BCG_0125	131	2	4.78	ctpA; cation transporter p-type atpase A ctpA (EC:3.6.3.-); K12949 cation-transporting P-type ATPase A/B [EC:3.6.3.-]	.
BCG_0719	Rv0670 (C-GFP)	BCG_3488c	130	2	21.92	groES; co-chaperonin GroES; K04078 chaperonin GroES	.
BCG_0719	Rv0670 (C-GFP)	BCG_3212c	127	2	5.46	hypothetical protein	.
BCG_0719	Rv0670 (C-GFP)	BCG_2954	126	1	2.1	ppsB; phenolpthiocerol synthesis type-I polyketide synthase ppsB; K12441 phthiocerol/phenolphthiocerol synthesis type-I polyketide synthase B	.
BCG_0719	Rv0670 (C-GFP)	BCG_1947c	126	1	4.14	katG; catalase-peroxidase-peroxynitritase T katG (EC:1.11.1.6); K03782 catalase-peroxidase [EC:1.11.1.21]	.
BCG_0719	Rv0670 (C-GFP)	BCG_3293c	124	2	10.13	manC; mannose-1-phosphate guanyltransferase manC (EC:2.7.7.22); K00966 mannose-1-phosphate guanylyltransferase [EC:2.7.7.13]	.
BCG_0719	Rv0670 (C-GFP)	BCG_2957	121	2	2.99	ppsE; phenolpthiocerol synthesis type-I polyketide synthase ppsE; K12444 phthiocerol/phenolphthiocerol synthesis type-I polyketide synthase E	.
BCG_0719	Rv0670 (C-GFP)	BCG_0591c	116	2	6.7	short chain dehydrogenase (EC:1.-.-.-); K00540 [EC:1.-.-.-]	.
BCG_0719	Rv0670 (C-GFP)	BCG_0754	115	2	7.36	rplB; 50S ribosomal protein L2; K02886 large subunit ribosomal protein L2	.
BCG_0719	Rv0670 (C-GFP)	BCG_3931	113	2	4.99	hypothetical protein	.
BCG_0719	Rv0670 (C-GFP)	BCG_0285c	112	2	9.45	fumarate reductase iron-sulfur subunit (EC:1.3.99.1); K00240 succinate dehydrogenase / fumarate reductase, iron-sulfur subunit [EC:1.3.5.1 1.3.5.4]	.
BCG_0719	Rv0670 (C-GFP)	BCG_1289c	111	2	12.02	mrp; MRP-related protein mrp; K03593 ATP-binding protein involved in chromosome partitioning	.
BCG_0719	Rv0670 (C-GFP)	BCG_2909c	110	1	4.02	amiC; amidase (EC:3.5.1.4); K01426 amidase [EC:3.5.1.4]	.
BCG_0719	Rv0670 (C-GFP)	BCG_3843	109	2	10.66	rbfE; O-antigen/lipopolysaccharide transport ATP-binding protein ABC transporter rfbE; K01990 ABC-2 type transport system ATP-binding protein	.
BCG_0719	Rv0670 (C-GFP)	BCG_0184	109	2	13.22	short-chain type dehydrogenase/reductase (EC:1.-.-.-); K00540 [EC:1.-.-.-]	.
BCG_0719	Rv0670 (C-GFP)	BCG_3870c	109	2	4.76	galactofuranosyl transferase (EC:2.-.-.-); K16650 galactofuranosylgalactofuranosylrhamnosyl-N-acetylglucosaminyl-diphospho-decaprenol beta-1,5/1,6-galactofuranosyltransferase [EC:2.4.1.288]	.
BCG_0719	Rv0670 (C-GFP)	BCG_3915	107	2	20.7	hns; histone-like protein hns	.
BCG_0719	Rv0670 (C-GFP)	BCG_3252	106	1	8.4	short chain dehydrogenase (EC:1.-.-.-); K00540 [EC:1.-.-.-]	.
BCG_0719	Rv0670 (C-GFP)	BCG_3345	106	1	8.4	short chain dehydrogenase (EC:1.-.-.-); K00540 [EC:1.-.-.-]	.
BCG_0719	Rv0670 (C-GFP)	BCG_3310	104	2	24.51	hypothetical protein	.
BCG_0719	Rv0670 (C-GFP)	BCG_3325	103	1	1.59	lhr_1; ATP-dependent helicase lhr (EC:3.6.1.-); K03724 ATP-dependent helicase Lhr and Lhr-like helicase [EC:3.6.4.-]	.
BCG_0719	Rv0670 (C-GFP)	BCG_3361	103	1	1.59	lhr_2; atp-dependent helicase lhr (EC:3.6.1.-); K03724 ATP-dependent helicase Lhr and Lhr-like helicase [EC:3.6.4.-]	.
BCG_0719	Rv0670 (C-GFP)	BCG_1153	103	2	10.72	glyA; serine hydroxymethyltransferase (EC:2.1.2.1); K00600 glycine hydroxymethyltransferase [EC:2.1.2.1]	.
BCG_0719	Rv0670 (C-GFP)	BCG_3109	103	2	12.89	lipR; acetyl-hydrolase/esterase lipR (EC:3.1.1.-); K01066 esterase / lipase [EC:3.1.1.-]	.
BCG_0719	Rv0670 (C-GFP)	BCG_3792	101	1	3.67	hypothetical protein	.
BCG_0719	Rv0670 (C-GFP)	BCG_2259	101	2	12.98	hypothetical protein	.
BCG_0719	Rv0670 (C-GFP)	BCG_2515c	98	1	5.48	pdhC; branched-chain alpha-keto acid dehydrogenase subunit E2 (EC:2.3.1.12); K00627 pyruvate dehydrogenase E2 component (dihydrolipoamide acetyltransferase) [EC:2.3.1.12]	.
BCG_0719	Rv0670 (C-GFP)	BCG_0502	96	2	8.39	lpd; dihydrolipoamide dehydrogenase (EC:1.8.1.4); K00382 dihydrolipoamide dehydrogenase [EC:1.8.1.4]	.
BCG_0719	Rv0670 (C-GFP)	BCG_0860	95	1	6.5	purF; amidophosphoribosyltransferase (EC:2.4.2.14); K00764 amidophosphoribosyltransferase [EC:2.4.2.14]	.
BCG_0719	Rv0670 (C-GFP)	BCG_1548c	95	2	8.39	hypothetical protein	.
BCG_0719	Rv0670 (C-GFP)	BCG_3301	95	2	7.93	hypothetical protein	.
BCG_0719	Rv0670 (C-GFP)	BCG_1065	92	2	17.35	tatD; deoxyribonuclease TatD (YjjV protein) (EC:3.1.21.-); K03424 TatD DNase family protein [EC:3.1.21.-]	.
BCG_0719	Rv0670 (C-GFP)	BCG_0552	92	2	4.62	hemA; glutamyl-tRNA reductase (EC:1.2.1.-); K02492 glutamyl-tRNA reductase [EC:1.2.1.70]	.
BCG_0719	Rv0670 (C-GFP)	BCG_3507c	90	2	6.36	glmM; phosphoglucosamine mutase (EC:5.4.2.-); K03431 phosphoglucosamine mutase [EC:5.4.2.10]	.
BCG_0719	Rv0670 (C-GFP)	BCG_1367	88	2	6.4	atpH; F0F1 ATP synthase subunit delta (EC:3.6.3.14); K02109 F-type H+-transporting ATPase subunit b K02113 F-type H+-transporting ATPase subunit delta	.
BCG_0719	Rv0670 (C-GFP)	BCG_3380c	86	1	4.21	deoA; thymidine phosphorylase (EC:2.4.2.4); K00758 thymidine phosphorylase [EC:2.4.2.4]	.
BCG_0719	Rv0670 (C-GFP)	BCG_3640c	85	2	9.39	LacI family transcriptional regulator	.
BCG_0719	Rv0670 (C-GFP)	BCG_1305c	84	2	9.25	short-chain type dehydrogenase/reductase (EC:1.-.-.-); K00540 [EC:1.-.-.-]	.
BCG_0719	Rv0670 (C-GFP)	BCG_2199c	84	2	10.62	hypothetical protein; K01551 arsenite-transporting ATPase [EC:3.6.3.16]	.
BCG_0719	Rv0670 (C-GFP)	BCG_2299	83	2	11.95	lipM; esterase LipM (EC:3.1.-.-)	.
BCG_0719	Rv0670 (C-GFP)	BCG_0093	82	2	11.63	celA1; cellulase celA1 (endoglucanase) (EC:3.2.1.4); K01179 endoglucanase [EC:3.2.1.4]	.
BCG_0719	Rv0670 (C-GFP)	BCG_1815	81	2	8.17	hypothetical protein	.
BCG_0719	Rv0670 (C-GFP)	BCG_2270	81	2	15.17	diacylglycerol kinase; K07029	.
BCG_0719	Rv0670 (C-GFP)	BCG_1816	80	2	2.81	hypothetical protein	.
BCG_0719	Rv0670 (C-GFP)	BCG_1194c	75	1	2.47	metE; 5-methyltetrahydropteroyltriglutamate/homocysteine S-methyltransferase (EC:2.1.1.14); K00549 5-methyltetrahydropteroyltriglutamate--homocysteine methyltransferase [EC:2.1.1.14]	.
BCG_0719	Rv0670 (C-GFP)	BCG_2713	75	2	23.69	hypothetical protein	.
BCG_0719	Rv0670 (C-GFP)	BCG_2516c	72	2	8.82	pdhB; pyruvate dehydrogenase E1 component subunit beta pdhB (EC:1.2.4.1); K00162 pyruvate dehydrogenase E1 component beta subunit [EC:1.2.4.1]	.
BCG_0719	Rv0670 (C-GFP)	BCG_3007c	68	1	7.45	hupB; DNA-binding protein HU hupB; K03530 DNA-binding protein HU-beta	.
BCG_0719	Rv0670 (C-GFP)	BCG_2584	67	1	8.26	hypothetical protein	.
BCG_0719	Rv0670 (C-GFP)	BCG_1901c	65	2	9.61	short chain dehydrogenase (EC:1.-.-.-); K00540 [EC:1.-.-.-]	.
BCG_0719	Rv0670 (C-GFP)	BCG_0134	65	1	1.74	nrp; peptide synthetase nrp (EC:6.-.-.-); K01976 [EC:6.-.-.-]	.
BCG_0719	Rv0670 (C-GFP)	BCG_1347	65	1	6.87	hypothetical protein	.
BCG_0719	Rv0670 (C-GFP)	BCG_3782c	64	2	6.57	hypothetical protein	.
BCG_0719	Rv0670 (C-GFP)	BCG_1523	63	2	7.95	hypothetical protein; K09015 Fe-S cluster assembly protein SufD	.
BCG_0719	Rv0670 (C-GFP)	BCG_0867c	61	2	14.23	cysA2; thiosulfate sulfurtransferase cysA2 (EC:2.8.1.1); K01011 thiosulfate/3-mercaptopyruvate sulfurtransferase [EC:2.8.1.1 2.8.1.2]	.
BCG_0719	Rv0670 (C-GFP)	BCG_3142	61	2	12.23	cysA3; thiosulfate sulfurtransferase cysA3 (EC:2.8.1.1); K01011 thiosulfate/3-mercaptopyruvate sulfurtransferase [EC:2.8.1.1 2.8.1.2]	.
BCG_0719	Rv0670 (C-GFP)	BCG_0140c	60	2	1.53	ctpI; cation-transporter atpase I ctpI (EC:3.6.3.-); K12955 cation-transporting ATPase I [EC:3.6.3.-]	.
BCG_0719	Rv0670 (C-GFP)	BCG_3685c	59	2	6.86	hypothetical protein; K07259 D-alanyl-D-alanine carboxypeptidase / D-alanyl-D-alanine-endopeptidase (penicillin-binding protein 4) [EC:3.4.16.4 3.4.21.-]	.
BCG_0719	Rv0670 (C-GFP)	BCG_3065c	57	2	9.05	ABC transporter ATP-binding protein; K02013 iron complex transport system ATP-binding protein [EC:3.6.3.34]	.
BCG_0719	Rv0670 (C-GFP)	BCG_2176c	56	1	6.72	hypothetical protein	.
BCG_0719	Rv0670 (C-GFP)	BCG_0690	55	1	7.73	rplA; 50S ribosomal protein L1; K02863 large subunit ribosomal protein L1	.
BCG_0719	Rv0670 (C-GFP)	BCG_3470	53	1	8.74	hydrolase (EC:3.-.-.-); K01567 [EC:3.-.-.-]	.
BCG_0719	Rv0670 (C-GFP)	BCG_1385	46	1	6.83	fadA4; acetyl-CoA acetyltransferase (EC:2.3.1.9); K00626 acetyl-CoA C-acetyltransferase [EC:2.3.1.9]	.
BCG_0719	Rv0670 (C-GFP)	BCG_1389c	33	1	2.7	glgE; glucanase glgE; K16147 starch synthase (maltosyl-transferring) [EC:2.4.99.16]	.
BCG_0719	Rv0670 (C-GFP)	BCG_3294c	33	1	3.6	wbbL1; dTDP-RHA:A-D-GlcNAc-diphosphoryl polyprenol, A-3-L-rhamnosyl transferase wbbL1 (EC:2.-.-.-); K16870 N-acetylglucosaminyl-diphospho-decaprenol L-rhamnosyltransferase [EC:2.4.1.289]	.
BCG_0719	Rv0670 (C-GFP)	BCG_0577c	32	1	2.87	fabH; 3-oxoacyl-ACP synthase (EC:2.3.1.41); K11608 beta-ketoacyl ACP synthase [EC:2.3.1.-]	.
BCG_0719	Rv0670 (C-GFP)	BCG_2578c	31	1	3.04	alaS; alanyl-tRNA synthetase (EC:6.1.1.7); K01872 alanyl-tRNA synthetase [EC:6.1.1.7]	.
BCG_0719	Rv0670 (C-GFP)	BCG_3210	27	1	8.07	hypothetical protein	.
BCG_0719	Rv0670 (C-GFP)	BCG_0212	152	1	8.07	mce associated membrane protein; K18481 Mce-associated membrane protein	.
BCG_0719	Rv0670 (C-GFP)	BCG_1463	129	1	4.41	priA; primosome assembly protein PriA; K04066 primosomal protein N' (replication factor Y) (superfamily II helicase) [EC:3.6.4.-]	.
BCG_0719	Rv0670 (C-GFP)	BCG_2052c	120	1	7.08	hypothetical protein	.
BCG_0719	Rv0670 (C-GFP)	BCG_1862	113	1	7.49	cfp17; hypothetical protein	.
BCG_0719	Rv0670 (C-GFP)	BCG_0866c	112	1	14.15	sseC2; hypothetical protein	.
BCG_0719	Rv0670 (C-GFP)	BCG_1510c	110	1	5.41	tkt; transketolase (EC:2.2.1.1); K00615 transketolase [EC:2.2.1.1]	.
BCG_0719	Rv0670 (C-GFP)	BCG_2128c	110	1	26.01	hypothetical protein; K13570 prokaryotic ubiquitin-like protein Pup	.
BCG_0719	Rv0670 (C-GFP)	BCG_2132c	109	1	4.59	ATPase (EC:3.6.1.-); K13527 proteasome-associated ATPase	.
BCG_0719	Rv0670 (C-GFP)	BCG_3550	104	1	11.27	hypothetical protein	.
BCG_0719	Rv0670 (C-GFP)	BCG_3047c	103	1	5.31	mnmA; tRNA-specific 2-thiouridylase MnmA (EC:2.1.1.61); K00566 tRNA-specific 2-thiouridylase [EC:2.8.1.-]	.
BCG_0719	Rv0670 (C-GFP)	BCG_0925	101	1	1.95	fadE10; acyl-CoA dehydrogenase fadE10 (EC:1.3.99.-); K00257 [EC:1.3.99.-]	.
BCG_0719	Rv0670 (C-GFP)	BCG_1689	101	1	2.97	pheT; phenylalanyl-tRNA synthetase subunit beta (EC:6.1.1.20); K01890 phenylalanyl-tRNA synthetase beta chain [EC:6.1.1.20]	.
BCG_0719	Rv0670 (C-GFP)	BCG_0023c	100	1	8.76	parB_2; chromosome partitioning protein parB; K03497 chromosome partitioning protein, ParB family	.
BCG_0719	Rv0670 (C-GFP)	BCG_3975c	100	1	8.76	parB_1; chromosome partitioning protein parB; K03497 chromosome partitioning protein, ParB family	.
BCG_0719	Rv0670 (C-GFP)	BCG_0473	99	1	14.45	hypothetical protein; K07157	.
BCG_0719	Rv0670 (C-GFP)	BCG_0474c	97	1	1.89	atpase (EC:3.6.1.-); K13525 transitional endoplasmic reticulum ATPase	.
BCG_0719	Rv0670 (C-GFP)	BCG_0979c	93	1	8.97	short chain dehydrogenase (EC:1.-.-.-); K00076 7-alpha-hydroxysteroid dehydrogenase [EC:1.1.1.159]	.
BCG_0719	Rv0670 (C-GFP)	BCG_2938	93	1	4.23	hypothetical protein	.
BCG_0719	Rv0670 (C-GFP)	BCG_0008c	92	1	20.63	hypothetical protein	.
BCG_0719	Rv0670 (C-GFP)	BCG_0038c	92	1	20.63	hypothetical protein	.
BCG_0719	Rv0670 (C-GFP)	BCG_1682	88	1	14.75	rplT; 50S ribosomal protein L20; K02887 large subunit ribosomal protein L20	.
BCG_0719	Rv0670 (C-GFP)	BCG_1739	88	1	8.22	xerD; site-specific tyrosine recombinase XerD; K04763 integrase/recombinase XerD	.
BCG_0719	Rv0670 (C-GFP)	BCG_3379c	87	1	7.61	add; adenosine deaminase (EC:3.5.4.4); K01488 adenosine deaminase [EC:3.5.4.4]	.
BCG_0719	Rv0670 (C-GFP)	BCG_1790	86	1	5.57	hypothetical protein	.
BCG_0719	Rv0670 (C-GFP)	BCG_2475c	85	1	2.48	oxidoreductase subunit alpha (EC:1.-.-.-); K00174 2-oxoglutarate ferredoxin oxidoreductase subunit alpha [EC:1.2.7.3]	.
BCG_0719	Rv0670 (C-GFP)	BCG_2648c	85	1	13.48	transcriptional regulatory protein	.
BCG_0719	Rv0670 (C-GFP)	BCG_0712	84	1	2.27	atsD; arylsulfatase atsD (EC:3.1.6.1); K01130 arylsulfatase [EC:3.1.6.1]	.
BCG_0719	Rv0670 (C-GFP)	BCG_0376c	83	1	4.32	aspC; aminotransferase (EC:2.6.1.2); K14260 alanine-synthesizing transaminase [EC:2.6.1.66 2.6.1.2]	.
BCG_0719	Rv0670 (C-GFP)	BCG_1444	83	1	4.44	carA; carbamoyl phosphate synthase small subunit (EC:6.3.5.5); K01956 carbamoyl-phosphate synthase small subunit [EC:6.3.5.5]	.
BCG_0719	Rv0670 (C-GFP)	BCG_3897c	80	1	6.69	serS; seryl-tRNA synthetase (EC:6.1.1.11); K01875 seryl-tRNA synthetase [EC:6.1.1.11]	.
BCG_0719	Rv0670 (C-GFP)	BCG_2882c	79	1	3.98	glnA4; glutamine synthetase (EC:6.3.1.2); K01915 glutamine synthetase [EC:6.3.1.2]	.
BCG_0719	Rv0670 (C-GFP)	BCG_2080c	78	1	19.93	hypothetical protein; K07006	.
BCG_0719	Rv0670 (C-GFP)	BCG_3024c	77	1	7.74	ilvH; acetolactate synthase 3 regulatory subunit (EC:2.2.1.6); K01653 acetolactate synthase I/III small subunit [EC:2.2.1.6]	.
BCG_0719	Rv0670 (C-GFP)	BCG_0927c	77	1	12.05	hypothetical protein	.
BCG_0719	Rv0670 (C-GFP)	BCG_0696c	77	1	3.33	hypothetical protein	.
BCG_0719	Rv0670 (C-GFP)	BCG_3072c	77	1	9.87	nrdF; ribonucleotide-diphosphate reductase subunit beta (EC:1.17.4.1); K00526 ribonucleoside-diphosphate reductase beta chain [EC:1.17.4.1]	.
BCG_0719	Rv0670 (C-GFP)	BCG_3400	77	1	3.32	dacB1; penicillin-binding protein dacB1 (EC:3.4.16.4); K07258 D-alanyl-D-alanine carboxypeptidase (penicillin-binding protein 5/6) [EC:3.4.16.4]	.
BCG_0719	Rv0670 (C-GFP)	BCG_1813	76	1	12.74	hypothetical protein	.
BCG_0719	Rv0670 (C-GFP)	BCG_3303c	74	1	3.73	fadE25; acyl-CoA dehydrogenase fadE25 (EC:1.3.99.-); K00257 [EC:1.3.99.-]	.
BCG_0719	Rv0670 (C-GFP)	BCG_0332	74	1	3.59	hypothetical protein	.
BCG_0719	Rv0670 (C-GFP)	BCG_3547c	74	1	20.23	hypothetical protein	.
BCG_0719	Rv0670 (C-GFP)	BCG_1328c	74	1	11.23	hypothetical protein	.
BCG_0719	Rv0670 (C-GFP)	BCG_0121	74	1	7.81	hypothetical protein	.
BCG_0719	Rv0670 (C-GFP)	BCG_2753c	73	1	5.02	alanine rich transferase (EC:2.-.-.-)	.
BCG_0719	Rv0670 (C-GFP)	BCG_3544c	72	1	4.78	hypothetical protein	.
BCG_0719	Rv0670 (C-GFP)	BCG_3592c	71	1	7.61	hypothetical protein	.
BCG_0719	Rv0670 (C-GFP)	BCG_2636c	71	1	5.84	lipid A biosynthesis lauroyl acyltransferase (EC:2.3.1.-); K02517 lipid A biosynthesis lauroyl acyltransferase [EC:2.3.1.-]	.
BCG_0719	Rv0670 (C-GFP)	BCG_1550	70	1	2.35	hypothetical protein	.
BCG_0719	Rv0670 (C-GFP)	BCG_1971	69	1	12.41	tpx; thiol peroxidase (EC:1.11.1.-); K11065 thiol peroxidase, atypical 2-Cys peroxiredoxin [EC:1.11.1.15]	.
BCG_0719	Rv0670 (C-GFP)	BCG_3300c	67	1	9.92	integral membrane protein	.
BCG_0719	Rv0670 (C-GFP)	BCG_0612	67	1	6.42	methyltransferase/methylase (EC:2.1.1.-)	.
BCG_0719	Rv0670 (C-GFP)	BCG_0249c	66	1	9.02	nadR; transcriptional regulator NadR	.
BCG_0719	Rv0670 (C-GFP)	BCG_2310	64	1	3.88	aminotransferase (EC:2.6.1.-); K14155 cystathione beta-lyase [EC:4.4.1.8]	.
BCG_0719	Rv0670 (C-GFP)	BCG_3934	63	1	2.32	hypothetical protein	.
BCG_0719	Rv0670 (C-GFP)	BCG_1053	63	1	24.28	hypothetical protein	.
BCG_0719	Rv0670 (C-GFP)	BCG_2924c	63	1	3.82	lepB; signal peptidase I lepB (EC:3.4.21.89); K03100 signal peptidase I [EC:3.4.21.89]	.
BCG_0719	Rv0670 (C-GFP)	BCG_3052c	62	1	15.02	fixA; electron transfer flavoprotein (beta-subunit) fixA; K03521 electron transfer flavoprotein beta subunit	.
BCG_0719	Rv0670 (C-GFP)	BCG_3222c	62	1	2.19	UvrD2; DNA helicase II (EC:3.6.1.-); K03657 DNA helicase II / ATP-dependent DNA helicase PcrA [EC:3.6.4.12]	.
BCG_0719	Rv0670 (C-GFP)	BCG_0108c	61	1	9.9	oxidoreductase (EC:1.-.-.-)	.
BCG_0719	Rv0670 (C-GFP)	BCG_3509c	61	1	6.19	rplM; 50S ribosomal protein L13; K02871 large subunit ribosomal protein L13	.
BCG_0719	Rv0670 (C-GFP)	BCG_3298	61	1	9.86	hypothetical protein	.
BCG_0719	Rv0670 (C-GFP)	BCG_1003	60	1	1.61	uvrD1; ATP dependent DNA helicase uvrD1 (EC:3.6.1.-); K03657 DNA helicase II / ATP-dependent DNA helicase PcrA [EC:3.6.4.12]	.
BCG_0719	Rv0670 (C-GFP)	BCG_1155	60	1	4.09	phoH2; phoH-like protein phoH2; K07175 PhoH-like ATPase	.
BCG_0719	Rv0670 (C-GFP)	BCG_3312	60	1	11.85	sseA; thiosulfate sulfurtransferase sseA (EC:2.8.1.1); K01011 thiosulfate/3-mercaptopyruvate sulfurtransferase [EC:2.8.1.1 2.8.1.2]	.
BCG_0719	Rv0670 (C-GFP)	BCG_3176	59	1	8.84	nuoI; NADH dehydrogenase subunit I (EC:1.6.5.3); K00338 NADH-quinone oxidoreductase subunit I [EC:1.6.5.3]	.
BCG_0719	Rv0670 (C-GFP)	BCG_1522	59	1	1.49	hypothetical protein; K09014 Fe-S cluster assembly protein SufB	.
BCG_0719	Rv0670 (C-GFP)	BCG_3449c	59	1	4.97	hypothetical protein; K15911 tuberculosinol/isotuberculosinol synthase [EC:3.1.7.8 3.1.7.9]	.
BCG_0719	Rv0670 (C-GFP)	BCG_2388c	59	1	3.1	hrcA; heat-inducible transcription repressor; K03705 heat-inducible transcriptional repressor	.
BCG_0719	Rv0670 (C-GFP)	BCG_2892c	59	1	4.3	dxr; 1-deoxy-D-xylulose 5-phosphate reductoisomerase (EC:1.1.1.267); K00099 1-deoxy-D-xylulose-5-phosphate reductoisomerase [EC:1.1.1.267]	.
BCG_0719	Rv0670 (C-GFP)	BCG_0324	58	1	2.32	hypothetical protein	.
BCG_0719	Rv0670 (C-GFP)	BCG_2426c	56	1	7.6	hypothetical protein	.
BCG_0719	Rv0670 (C-GFP)	BCG_2243	55	1	4.03	hypothetical protein	.
BCG_0719	Rv0670 (C-GFP)	BCG_1241	55	1	11.64	N-succinyldiaminopimelate aminotransferase (EC:2.6.1.17)	.
BCG_0719	Rv0670 (C-GFP)	BCG_3703	54	1	2.93	hypothetical protein; K01768 adenylate cyclase [EC:4.6.1.1]	.
BCG_0719	Rv0670 (C-GFP)	BCG_1688	54	1	3.36	pheS; phenylalanyl-tRNA synthetase subunit alpha (EC:6.1.1.20); K01889 phenylalanyl-tRNA synthetase alpha chain [EC:6.1.1.20]	.
BCG_0719	Rv0670 (C-GFP)	BCG_0869c	54	1	9.37	hypothetical protein	.
BCG_0719	Rv0670 (C-GFP)	BCG_3025c	54	1	1.85	ilvB1; acetolactate synthase 1 catalytic subunit (EC:2.2.1.6); K01652 acetolactate synthase I/II/III large subunit [EC:2.2.1.6]	.
BCG_0719	Rv0670 (C-GFP)	BCG_0613	54	1	5.3	cyp135B1; cytochrome p450 135b1 cyp135B1 (EC:1.14.-.-); K00517 [EC:1.14.-.-]	.
BCG_0719	Rv0670 (C-GFP)	BCG_0226c	54	1	4.38	ilvD; dihydroxy-acid dehydratase (EC:4.2.1.9); K01687 dihydroxy-acid dehydratase [EC:4.2.1.9]	.
BCG_0719	Rv0670 (C-GFP)	BCG_1542	54	1	3.8	hypothetical protein	.
BCG_0719	Rv0670 (C-GFP)	BCG_3247c	53	1	2.22	two component sensor kinase (EC:2.7.3.-); K00936 [EC:2.7.3.-]	.
BCG_0719	Rv0670 (C-GFP)	BCG_3340c	53	1	2.22	two component sensor kinase (EC:2.7.3.-); K00936 [EC:2.7.3.-]	.
BCG_0719	Rv0670 (C-GFP)	BCG_3100c	53	1	5.28	hypothetical protein; K01644 citrate lyase subunit beta / citryl-CoA lyase [EC:4.1.3.34]	.
BCG_0719	Rv0670 (C-GFP)	BCG_3702c	53	1	2.8	DNA polymerase III subunit delta' (EC:2.7.7.7); K02341 DNA polymerase III subunit delta' [EC:2.7.7.7]	.
BCG_0719	Rv0670 (C-GFP)	BCG_2237	53	1	3.37	glnA1; glutamine synthetase glnA1 (EC:6.3.1.2); K01915 glutamine synthetase [EC:6.3.1.2]	.
BCG_0719	Rv0670 (C-GFP)	BCG_0548c	52	1	5.12	serB1; phosphoserine phosphatase serB1 (EC:3.1.3.3)	.
BCG_0719	Rv0670 (C-GFP)	BCG_0307c	52	1	6.39	hypothetical protein	.
BCG_0719	Rv0670 (C-GFP)	BCG_2973	50	1	6.15	methyltransferase (EC:2.1.1.-)	.
BCG_0719	Rv0670 (C-GFP)	BCG_0429c	50	1	2.76	ndhA; membrane NADH dehydrogenase ndhA (EC:1.6.99.3); K03885 NADH dehydrogenase [EC:1.6.99.3]	.
BCG_0719	Rv0670 (C-GFP)	BCG_0454	49	1	11.25	thiO; thiamine biosynthesis oxidoreductase thiO (EC:1.-.-.-); K03153 glycine oxidase [EC:1.4.3.19]	.
BCG_0719	Rv0670 (C-GFP)	BCG_2946c	49	1	5.45	fpg; formamidopyrimidine-DNA glycosylase (EC:3.2.2.23); K10563 formamidopyrimidine-DNA glycosylase [EC:3.2.2.23 4.2.99.18]	.
BCG_0719	Rv0670 (C-GFP)	BCG_3330c	48	1	4.06	phoY1_1; phosphate-transport system transcriptional regulatory protein phoU 1 phoY1; K02039 phosphate transport system protein	.
BCG_0719	Rv0670 (C-GFP)	BCG_3366c	48	1	4.06	phoY1_2; phosphate-transport system transcriptional regulatory protein phoU 1 phoY1; K02039 phosphate transport system protein	.
BCG_0719	Rv0670 (C-GFP)	BCG_1864	48	1	18.53	hypothetical protein; K08999 hypothetical protein	.
BCG_0719	Rv0670 (C-GFP)	BCG_1497	48	1	7.79	gap; glyceraldehyde 3-phosphate dehydrogenase gap (EC:1.2.1.12); K00134 glyceraldehyde 3-phosphate dehydrogenase [EC:1.2.1.12]	.
BCG_0719	Rv0670 (C-GFP)	BCG_2724	48	1	8.5	ideR; Iron-dependent repressor and activator ideR; K03709 DtxR family transcriptional regulator, Mn-dependent transcriptional regulator	.
BCG_0719	Rv0670 (C-GFP)	BCG_1335c	48	1	21.95	hypothetical protein; K08296 phosphohistidine phosphatase [EC:3.1.3.-]	.
BCG_0719	Rv0670 (C-GFP)	BCG_1674	48	1	26.87	TB15.3; hypothetical protein	.
BCG_0719	Rv0670 (C-GFP)	BCG_0780	47	1	4.92	hypothetical protein	.
BCG_0719	Rv0670 (C-GFP)	BCG_2136	47	1	5.77	hypothetical protein; K07465 putative RecB family exonuclease	.
BCG_0719	Rv0670 (C-GFP)	BCG_3371c	47	1	10.95	amiB1; amidase amiB1 (EC:3.5.1.-); K01463 [EC:3.5.1.-]	.
BCG_0719	Rv0670 (C-GFP)	BCG_1507c	46	1	10.21	opcA; OXPP cycle protein opcA	.
BCG_0719	Rv0670 (C-GFP)	BCG_3385	46	1	4.76	sdhB; succinate dehydrogenase iron-sulfur subunit (EC:1.3.99.1); K00240 succinate dehydrogenase / fumarate reductase, iron-sulfur subunit [EC:1.3.5.1 1.3.5.4]	.
BCG_0719	Rv0670 (C-GFP)	BCG_2812c	46	1	10.78	hypothetical protein	.
BCG_0719	Rv0670 (C-GFP)	BCG_0357c	45	1	8.48	glpQ2; glycerophosphoryl diester phosphodiesterase glpQ2 (EC:3.1.4.46); K01126 glycerophosphoryl diester phosphodiesterase [EC:3.1.4.46]	.
BCG_0719	Rv0670 (C-GFP)	BCG_2249c	45	1	5.36	cobC; hypothetical protein; K00817 histidinol-phosphate aminotransferase [EC:2.6.1.9]	.
BCG_0719	Rv0670 (C-GFP)	BCG_1114	44	1	5.29	hypothetical protein	.
BCG_0719	Rv0670 (C-GFP)	BCG_2164c	43	1	2.76	hypothetical protein; K09772 cell division inhibitor SepF	.
BCG_0719	Rv0670 (C-GFP)	BCG_0769	43	1	9.2	rplF; 50S ribosomal protein L6; K02933 large subunit ribosomal protein L6	.
BCG_0719	Rv0670 (C-GFP)	BCG_2021c	42	1	2.63	hypothetical protein; K07028	.
BCG_0719	Rv0670 (C-GFP)	BCG_3683c	42	1	6.17	mesJ; cell cycle protein mesJ; K04075 tRNA(Ile)-lysidine synthase [EC:6.3.4.19]	.
BCG_0719	Rv0670 (C-GFP)	BCG_2081c	42	1	1.18	cobN; cobaltochelatase subunit CobN (EC:6.6.1.2); K02230 cobaltochelatase CobN [EC:6.6.1.2]	.
BCG_0719	Rv0670 (C-GFP)	BCG_0220	42	1	5.46	lysophospholipase (EC:3.1.-.-); K01175 [EC:3.1.-.-]	.
BCG_0719	Rv0670 (C-GFP)	BCG_3853	42	1	4.39	short chain dehydrogenase (EC:1.-.-.-); K16652 decaprenylphospho-beta-D-erythro-pentofuranosid-2-ulose 2-reductase [EC:1.1.1.333]	.
BCG_0719	Rv0670 (C-GFP)	BCG_0501	41	1	6.04	hypothetical protein	.
BCG_0719	Rv0670 (C-GFP)	BCG_0213	40	1	4.48	mce associated transmembrane protein; K18481 Mce-associated membrane protein	.
BCG_0719	Rv0670 (C-GFP)	BCG_2172c	40	1	6.47	murD; UDP-N-acetylmuramoyl-L-alanyl-D-glutamate synthetase (EC:6.3.2.9); K01925 UDP-N-acetylmuramoylalanine--D-glutamate ligase [EC:6.3.2.9]	.
BCG_0719	Rv0670 (C-GFP)	BCG_0428	40	1	8.69	metZ; O-succinylhomoserine sulfhydrylase (EC:4.2.99.-); K10764 O-succinylhomoserine sulfhydrylase [EC:2.5.1.-]	.
BCG_0719	Rv0670 (C-GFP)	BCG_3055	40	1	10.98	transferase (EC:2.-.-.-); K16150 glycogen(starch) synthase [EC:2.4.1.11]	.
BCG_0719	Rv0670 (C-GFP)	BCG_2204c	40	1	1.77	hypothetical protein; K13668 phosphatidylinositol alpha-1,6-mannosyltransferase [EC:2.4.1.-]	.
BCG_0719	Rv0670 (C-GFP)	BCG_1924	40	1	7.5	hypothetical protein	.
BCG_0719	Rv0670 (C-GFP)	BCG_2692	39	1	6.74	enoyl-CoA hydratase (EC:4.2.1.17); K01692 enoyl-CoA hydratase [EC:4.2.1.17]	.
BCG_0719	Rv0670 (C-GFP)	BCG_1048	39	1	5.87	galU; UTP--glucose-1-phosphate uridylyltransferase galU (EC:2.7.7.9); K00963 UTP--glucose-1-phosphate uridylyltransferase [EC:2.7.7.9]	.
BCG_0719	Rv0670 (C-GFP)	BCG_2929c	39	1	12.9	hypothetical protein; K06960	.
BCG_0719	Rv0670 (C-GFP)	BCG_3237c	39	1	6.64	hypothetical protein	.
BCG_0719	Rv0670 (C-GFP)	BCG_0424	39	1	2.27	LuxR family transcriptional regulator	.
BCG_0719	Rv0670 (C-GFP)	BCG_0323	39	1	2.61	hypothetical protein	.
BCG_0719	Rv0670 (C-GFP)	BCG_0603	38	1	4.27	ubiE; ubiquinone/menaquinone biosynthesis methyltransferase (EC:2.1.1.-); K03183 demethylmenaquinone methyltransferase / 2-methoxy-6-polyprenyl-1,4-benzoquinol methylase [EC:2.1.1.163 2.1.1.201]	.
BCG_0719	Rv0670 (C-GFP)	BCG_1959	38	1	8.4	hypothetical protein	.
BCG_0719	Rv0670 (C-GFP)	BCG_1483	37	1	3.16	hypothetical protein	.
BCG_0719	Rv0670 (C-GFP)	BCG_3450c	37	1	1.74	dxs2; 1-deoxy-D-xylulose-5-phosphate synthase (EC:2.2.1.7); K01662 1-deoxy-D-xylulose-5-phosphate synthase [EC:2.2.1.7]	.
BCG_0719	Rv0670 (C-GFP)	BCG_2066c	37	1	2.7	hypothetical protein	.
BCG_0719	Rv0670 (C-GFP)	BCG_1537c	37	1	2.51	acn; aconitate hydratase (EC:4.2.1.3); K01681 aconitate hydratase [EC:4.2.1.3]
BCG_0719	Rv0670 (C-GFP)	BCG_0300c	37	1	7.66	aac; aminoglycoside 2'-n-acetyltransferase aac (EC:2.3.1.-); K17840 aminoglycoside 2'-N-acetyltransferase [EC:2.3.1.-]
BCG_0719	Rv0670 (C-GFP)	BCG_2950	37	1	4.22	tesA; thioesterase tesA (EC:3.1.2.-)
BCG_0719	Rv0670 (C-GFP)	BCG_2764c	37	1	1.34	ftsK; cell division transmembrane protein ftsK; K03466 DNA segregation ATPase FtsK/SpoIIIE, S-DNA-T family
BCG_0719	Rv0670 (C-GFP)	BCG_0322	36	1	6.76	hypothetical protein
BCG_0719	Rv0670 (C-GFP)	BCG_1278c	36	1	5.15	tetronasin-transport atp-binding protein ABC transporter; K01990 ABC-2 type transport system ATP-binding protein
BCG_0719	Rv0670 (C-GFP)	BCG_2425c	36	1	8.03	hypothetical protein
BCG_0719	Rv0670 (C-GFP)	BCG_0253	36	1	6.13	hypothetical protein
BCG_0719	Rv0670 (C-GFP)	BCG_0695c	36	1	3.52	lipG; lipase/esterase lipG (EC:3.1.-.-); K01175 [EC:3.1.-.-]
BCG_0719	Rv0670 (C-GFP)	BCG_3525c	35	1	6.02	rpsM; 30S ribosomal protein S13; K02952 small subunit ribosomal protein S13
BCG_0719	Rv0670 (C-GFP)	BCG_1311c	35	1	0.8	hypothetical protein; K06860 uncharacterized protein
BCG_0719	Rv0670 (C-GFP)	BCG_1461c	35	1	11.9	lipI; lipase lipH (EC:3.1.-.-); K01175 [EC:3.1.-.-]
BCG_0719	Rv0670 (C-GFP)	BCG_1627	35	1	2.67	bioB; biotin synthase (EC:2.8.1.6); K01012 biotin synthase [EC:2.8.1.6]
BCG_0719	Rv0670 (C-GFP)	BCG_1551	35	1	16.77	hypothetical protein
BCG_0719	Rv0670 (C-GFP)	BCG_2443c	35	1	3.94	hypothetical protein
BCG_0719	Rv0670 (C-GFP)	BCG_0835	35	1	5.83	hypothetical protein; K06986
BCG_0719	Rv0670 (C-GFP)	BCG_0200	35	1	22.55	TB18.5; hypothetical protein
BCG_0719	Rv0670 (C-GFP)	BCG_3291	35	1	8.56	fbiB; F420-0--gamma-glutamyl ligase; K12234 coenzyme F420-0:L-glutamate ligase / coenzyme F420-1:gamma-L-glutamate ligase [EC:6.3.2.31 6.3.2.34]
BCG_0719	Rv0670 (C-GFP)	BCG_0192	34	1	9.15	pntAb; NAD(p) transhydrogenase (subunit alpha) pntAb; K00324 NAD(P) transhydrogenase subunit alpha [EC:1.6.1.2]
BCG_0719	Rv0670 (C-GFP)	BCG_2157c	34	1	5.63	TB18.6; hypothetical protein; K06910
BCG_0719	Rv0670 (C-GFP)	BCG_3768c	34	1	8.15	asd; aspartate-semialdehyde dehydrogenase (EC:1.2.1.11); K00133 aspartate-semialdehyde dehydrogenase [EC:1.2.1.11]
BCG_0719	Rv0670 (C-GFP)	BCG_2766	34	1	4.83	3-ketoacyl-ACP reductase (EC:1.-.-.-)
BCG_0719	Rv0670 (C-GFP)	BCG_0883	34	1	5.5	hypothetical protein
BCG_0719	Rv0670 (C-GFP)	BCG_0542	33	1	4.46	proC; pyrroline-5-carboxylate reductase (EC:1.5.1.2); K00286 pyrroline-5-carboxylate reductase [EC:1.5.1.2]
BCG_0719	Rv0670 (C-GFP)	BCG_1185	32	1	3.77	ephC; epoxide hydrolase ephC (EC:3.3.2.9); K01253 microsomal epoxide hydrolase [EC:3.3.2.9]
BCG_0719	Rv0670 (C-GFP)	BCG_2556c	32	1	4.29	efp; elongation factor P; K02356 elongation factor P
BCG_0719	Rv0670 (C-GFP)	BCG_1005	32	1	4.1	sucC; succinyl-CoA synthetase subunit beta (EC:6.2.1.5); K01903 succinyl-CoA synthetase beta subunit [EC:6.2.1.5]
BCG_0719	Rv0670 (C-GFP)	BCG_3171	32	1	3.79	nuoD; NADH dehydrogenase subunit D (EC:1.6.5.3); K00333 NADH-quinone oxidoreductase subunit D [EC:1.6.5.3]
BCG_0719	Rv0670 (C-GFP)	BCG_3275c	32	1	10.81	mtrA; two component sensory transduction transcriptional regulatory protein mtrA; K07670 two-component system, OmpR family, response regulator MtrA
BCG_0719	Rv0670 (C-GFP)	BCG_0237	32	1	11.12	hypothetical protein
BCG_0719	Rv0670 (C-GFP)	BCG_1741c	32	1	6.48	catechol-o-methyltransferase (EC:2.1.1.6); K00545 catechol O-methyltransferase [EC:2.1.1.6]
BCG_0719	Rv0670 (C-GFP)	BCG_0659	31	1	4.75	hypothetical protein
BCG_0719	Rv0670 (C-GFP)	BCG_3905c	31	1	5.03	glpQ1; glycerophosphoryl diester phosphodiesterase glpQ1 (EC:3.1.4.46); K01126 glycerophosphoryl diester phosphodiesterase [EC:3.1.4.46]
BCG_0719	Rv0670 (C-GFP)	BCG_2711	30	1	5.86	alanine rich transmembrane protein
BCG_0719	Rv0670 (C-GFP)	BCG_2990c	30	1	4.21	membrane or hypothetical protein
BCG_0719	Rv0670 (C-GFP)	BCG_2870c	30	1	3.14	magnesium chelatase (EC:4.99.1.-); K03404 magnesium chelatase subunit D [EC:6.6.1.1]
BCG_0719	Rv0670 (C-GFP)	BCG_1054	30	1	5.64	hypothetical protein
BCG_0719	Rv0670 (C-GFP)	BCG_2590	30	1	1.49	hypothetical protein
BCG_0719	Rv0670 (C-GFP)	BCG_0402	30	1	3.03	hypothetical protein; K03975 membrane-associated protein
BCG_0719	Rv0670 (C-GFP)	BCG_1635	30	1	4.73	hypothetical protein
BCG_0719	Rv0670 (C-GFP)	BCG_0774	30	1	2.79	sppA; protease IV sppA (endopeptidase IV) (EC:3.4.21.-); K04773 protease IV [EC:3.4.21.-]
BCG_0719	Rv0670 (C-GFP)	BCG_3445	30	1	3.77	echA18; enoyl-CoA hydratase echA18 (EC:4.2.1.17); K01692 enoyl-CoA hydratase [EC:4.2.1.17]
BCG_0719	Rv0670 (C-GFP)	BCG_2187c	30	1	3.99	hypothetical protein
BCG_0719	Rv0670 (C-GFP)	BCG_0420c	30	1	4.76	pyrE; orotate phosphoribosyltransferase (EC:2.4.2.10); K00762 orotate phosphoribosyltransferase [EC:2.4.2.10]
BCG_0719	Rv0670 (C-GFP)	BCG_2500c	30	1	2.42	plsB2; glycerol-3-phosphate acyltransferase (EC:2.3.1.15); K00631 glycerol-3-phosphate O-acyltransferase [EC:2.3.1.15]
BCG_0719	Rv0670 (C-GFP)	BCG_0377c	29	1	2.17	iron-sulfur-binding reductase (EC:1.-.-.-); K00540 [EC:1.-.-.-]
BCG_0719	Rv0670 (C-GFP)	BCG_3742	29	1	4.65	hypothetical protein; K07098
BCG_0719	Rv0670 (C-GFP)	BCG_0545	29	1	3.48	hypothetical protein
BCG_0719	Rv0670 (C-GFP)	BCG_2611c	29	1	22.81	yajC; preprotein translocase subunit YajC; K03210 preprotein translocase subunit YajC
BCG_0719	Rv0670 (C-GFP)	BCG_0013	29	1	9.83	trpG_1; para-aminobenzoate synthase component II; K01664 para-aminobenzoate synthetase component II [EC:2.6.1.85]
BCG_0719	Rv0670 (C-GFP)	BCG_0043	29	1	9.83	trpG_2; para-aminobenzoate synthase component II; K01664 para-aminobenzoate synthetase component II [EC:2.6.1.85]
BCG_0719	Rv0670 (C-GFP)	BCG_3101	29	1	7.4	hypothetical protein
BCG_0719	Rv0670 (C-GFP)	BCG_2043c	29	1	1.36	hypothetical protein
BCG_0719	Rv0670 (C-GFP)	BCG_3663c	29	1	2.28	lysS; lysyl-tRNA synthetase (EC:6.1.1.6); K04567 lysyl-tRNA synthetase, class II [EC:6.1.1.6]
BCG_0719	Rv0670 (C-GFP)	BCG_0191	28	1	3.24	pntAa; NAD(p) transhydrogenase (subunit alpha) pntAa (EC:1.6.1.2); K00324 NAD(P) transhydrogenase subunit alpha [EC:1.6.1.2]
BCG_0719	Rv0670 (C-GFP)	BCG_1275c	28	1	4.18	hypothetical protein; K06978
BCG_0719	Rv0670 (C-GFP)	BCG_0913c	28	1	3.17	DNA helicase (EC:3.6.1.-); K10843 DNA excision repair protein ERCC-3 [EC:3.6.4.12]
BCG_0719	Rv0670 (C-GFP)	BCG_2905	28	1	4.41	transcriptional regulatory protein
BCG_0719	Rv0670 (C-GFP)	BCG_3238	28	1	2.19	rhlE; ATP-dependent RNA helicase rhlE
BCG_0719	Rv0670 (C-GFP)	BCG_3840c	28	1	2.86	aminotransferase (EC:2.6.1.-)
BCG_0719	Rv0670 (C-GFP)	BCG_0999	28	1	5.72	short chain dehydrogenase (EC:1.-.-.-); K00540 [EC:1.-.-.-]
BCG_0719	Rv0670 (C-GFP)	BCG_3375	28	1	3.64	sapM; acid phosphatase (EC:3.1.3.2); K01078 acid phosphatase [EC:3.1.3.2]
BCG_0719	Rv0670 (C-GFP)	BCG_3880	28	1	2.87	hypothetical protein; K14952 UDP-MurNAc hydroxylase
BCG_0719	Rv0670 (C-GFP)	BCG_1047c	28	1	16.84	hypothetical protein
BCG_0719	Rv0670 (C-GFP)	BCG_2045c	28	1	4.03	hypothetical protein
BCG_0719	Rv0670 (C-GFP)	BCG_0431c	28	1	8.72	hypothetical protein
BCG_0719	Rv0670 (C-GFP)	BCG_2796c	28	1	15.81	lrp/asnC family transcriptional regulator
BCG_0719	Rv0670 (C-GFP)	BCG_2069	27	1	8.52	hypothetical protein
BCG_0719	Rv0670 (C-GFP)	BCG_3482	27	1	13.75	hypothetical protein
BCG_0719	Rv0670 (C-GFP)	BCG_3791	27	1	2.61	ligC; ATP-dependent DNA ligase (EC:6.5.1.1)
BCG_0719	Rv0670 (C-GFP)	BCG_1169c	27	1	9.81	hypothetical protein
BCG_0719	Rv0670 (C-GFP)	BCG_3741	27	1	1.07	ponA2; bifunctional membrane-associated penicillin-binding protein 1A/1B ponA2 (EC:2.4.2.- 3.4.-.-)
BCG_0719	Rv0670 (C-GFP)	BCG_1049	26	1	9.74	moeA1; molybdopterin biosynthesis protein moeA1; K03750 molybdopterin molybdotransferase [EC:2.10.1.1]
BCG_0719	Rv0670 (C-GFP)	BCG_1597	26	1	4.3	ketoacyl reductase (EC:1.3.1.-); K07124
BCG_0719	Rv0670 (C-GFP)	BCG_2616c	26	1	7.8	ruvA; Holliday junction DNA helicase RuvA; K03550 holliday junction DNA helicase RuvA [EC:3.6.4.12]
BCG_0719	Rv0670 (C-GFP)	BCG_0045c	26	1	3.16	pknA; Ser/Thr protein kinase (EC:2.7.1.-); K08884 serine/threonine protein kinase, bacterial [EC:2.7.11.1]
BCG_0719	Rv0670 (C-GFP)	BCG_3479c	26	1	4.9	choD; cholesterol oxidase precursor choD (EC:1.1.3.6); K03333 cholesterol oxidase [EC:1.1.3.6]
BCG_0719	Rv0670 (C-GFP)	BCG_2229	25	1	3.65	pepB; leucyl aminopeptidase (EC:3.4.11.1); K01255 leucyl aminopeptidase [EC:3.4.11.1]
BCG_0719	Rv0670 (C-GFP)	BCG_0507	25	1	2.08	icl; isocitrate lyase icl (EC:4.1.3.1); K01637 isocitrate lyase [EC:4.1.3.1]
BCG_0719	Rv0670 (C-GFP)	BCG_2579c	25	1	29.93	hypothetical protein
BCG_0719	Rv0670 (C-GFP)	BCG_1435c	25	1	8.03	hypothetical protein
BCG_0719	Rv0670 (C-GFP)	BCG_1829	25	1	5.63	hypothetical protein
BCG_0719	Rv0670 (C-GFP)	BCG_1132c	24	1	6.62	fadA3; acetyl-CoA acetyltransferase (EC:2.3.1.9); K00626 acetyl-CoA C-acetyltransferase [EC:2.3.1.9]
BCG_0719	Rv0670 (C-GFP)	BCG_3381c	24	1	11.93	cdd; cytidine deaminase (EC:3.5.4.5); K01489 cytidine deaminase [EC:3.5.4.5]
BCG_0719	Rv0670 (C-GFP)	BCG_3328c	24	1	0.81	atsB; arylsulfatase atsB (EC:3.1.6.1); K01130 arylsulfatase [EC:3.1.6.1]
BCG_0719	Rv0670 (C-GFP)	BCG_3364c	24	1	0.81	atsB_2; arylsulfatase atsB (EC:3.1.6.1); K01130 arylsulfatase [EC:3.1.6.1]
BCG_0719	Rv0670 (C-GFP)	BCG_2119	24	1	2.91	hypothetical protein
BCG_0719	Rv0670 (C-GFP)	BCG_1013	24	1	2.58	hypothetical protein
BCG_0719	Rv0670 (C-GFP)	BCG_2964	24	1	1.39	mmpL7; transmembrane transport protein mmpL7; K06994 putative drug exporter of the RND superfamily
BCG_0719	Rv0670 (C-GFP)	BCG_3520c	24	1	2.58	truA; tRNA pseudouridine synthase A (EC:5.4.99.12); K06173 tRNA pseudouridine38-40 synthase [EC:5.4.99.12]
