# Supplementary material for: DNA Ligase C and Prim-PolC participate in base excision repair in mycobacteria
Source: Nat Commun. 2017 Nov 1;8:1251. doi: 10.1038/s41467-017-01365-y (PMC5663958; doi:10.1038/s41467-017-01365-y)
Supplement: Supplementary file 6 — Supplementary Data 3 [file 41467_2017_1365_MOESM6_ESM.xlsx]

## Sheet: Arkusz1
A. Double strand break substrate, free DNA ends					B. Single nucleotide, 5'-phosphorylated gap containing substrate, blocked distal DNA ends					C. Double strand break substrate, DNA ends blocked with S-bond
Protein identified	Peptides DSB free ends	Sequence coverage DSB free ends [%]	Intensity DSB free ends		Protein identified	Peptides SSB blocked DSB ends	Sequence coverage SSB blocked DSB ends [%]	Intensity SSB blocked DSB ends		Protein identified	Peptides DSB blocked ends	Sequence coverage DSB blocked ends[%]	Intensity DSB blocked ends
>MSMEG1328 exodeoxyribonuclease V, gamma subunit (recC) [3.1.11.5]	21	25.3	198750000		>MSMEG1891 conserved hypothetical protein SROT protein	13	48.6	337050000		>MSMEG1401 translation elongation factor Tu (tuf)	20	67.7	79716000
>MSMEG6896 single-stranded DNA-binding protein	3	23	167750000		>MSMEG1328 exodeoxyribonuclease V, gamma subunit (recC) [3.1.11.5]	39	41.5	214000000		>MSMEG2389 DNA-binding protein HU (hup)	6	27.4	37811000
>MSMEG6157 DNA topoisomerase I (topA) [5.99.1.2]	15	16.2	124270000		>MSMEG1327 exodeoxyribonuclease V, beta subunit (recB) [3.1.11.5]	36	43.4	170510000		>MSMEG6242 alcohol dehydrogenase, iron-containing [1.1.1.1]	12	35.7	35730000
>MSMEG1401 translation elongation factor Tu (tuf)	7	23.2	59163000		>MSMEG6157 DNA topoisomerase I (topA) [5.99.1.2]	46	60.5	169920000		>MSMEG3084 glyceraldehyde-3-phosphate dehydrogenase, type I (gap) [1.2.1.12]	11	46.2	32884000
>MSMEG1891 conserved hypothetical protein SROT protein	15	60.3	52030000		>MSMEG1325 exodeoxyribonuclease V, alpha subunit (recD) [3.1.11.5]	27	61.6	150970000		>MSMEG1524 DNA-directed RNA polymerase, alpha subunit (rpoA) [2.7.7.6]	12	48.3	32311000
>MSMEG1325 exodeoxyribonuclease V, alpha subunit (recD) [3.1.11.5]	14	27.7	46746000		>MSMEG3839 DNA polymerase I [2.7.7.7]	36	52.1	132260000		>MSMEG3932 14 kDa antigen	8	47.6	30542000
>MSMEG1327 exodeoxyribonuclease V, beta subunit (recB) [3.1.11.5]	16	19.9	45426000		>MSMEG1368 DNA-directed RNA polymerase, beta subunit (rpoC) [2.7.7.6]	58	52.3	100630000		>MSMEG3811 universal stress protein family, putative	9	72.1	30484000
>MSMEG2389 DNA-binding protein HU (hup)	2	11.1	39368000		>MSMEG1367 DNA-directed RNA polymerase, beta subunit (rpoB) [2.7.7.6]	37	48.1	75575000		>MSMEG3143 aconitate hydratase 1 (acnA) [4.2.1.3]	26	34.6	30336000
>MSMEG3839 DNA polymerase I [2.7.7.7]	11	12.6	36947000		>MSMEG1383 endonuclease IV	7	38.4	74425000		>MSMEG1807 acetyl-/propionyl-coenzyme A carboxylase alpha chain [6.3.4.14]	13	29.1	27276000
>MSMEG1524 DNA-directed RNA polymerase, alpha subunit (rpoA) [2.7.7.6]	7	22.9	31535000		>MSMEG1524 DNA-directed RNA polymerase, alpha subunit (rpoA) [2.7.7.6]	15	63.7	72344000		>MSMEG4326 acyl carrier protein (acpP)	3	34.3	26972000
>MSMEG1582 chaperonin GroS (groS)	6	69	29987000		>MSMEG5570 DNA ligase D	25	42.3	50417000		>MSMEG1368 DNA-directed RNA polymerase, beta subunit (rpoC) [2.7.7.6]	30	31.9	24509000
>MSMEG1367 DNA-directed RNA polymerase, beta subunit (rpoB) [2.7.7.6]	19	19.5	24911000		>MSMEG6092 Lsr2 protein	3	19.3	49793000		>MSMEG3950 universal stress protein family	8	41.2	24092000
>MSMEG1368 DNA-directed RNA polymerase, beta subunit (rpoC) [2.7.7.6]	21	16.9	22315000		>MSMEG6159 conserved domain protein	2	55.2	31457000		>MSMEG0880 chaperonin GroL (groL)	14	40.3	22394000
>MSMEG1757 DEAD/DEAH box helicase	12	8.5	17250000		>MSMEG5696 Cold-shock DNA-binding domain	7	34.2	28476000		>MSMEG6092 Lsr2 protein	3	19.3	20709000
>MSMEG0880 chaperonin GroL (groL)	10	23.1	13397000		>MSMEG1401 translation elongation factor Tu (tuf)	12	39.4	19969000		>MSMEG1367 DNA-directed RNA polymerase, beta subunit (rpoB) [2.7.7.6]	20	26	20581000
>MSMEG1383 endonuclease IV	4	3.2	10000000		>MSMEG2389 DNA-binding protein HU (hup)	4	21.2	15818000		>MSMEG2374 ketol-acid reductoisomerase (ilvC) [1.1.1.86]	8	29.7	19358000
>MSMEG2436 conserved hypothetical protein	2	28.8	5265400		>MSMEG1521 ribosomal protein S13p/S18e (rpsM)	4	31.5	15187000		>MSMEG3833 30S ribosomal protein S1	12	34	19318000
>MSMEG0709 chaperone protein DnaK (dnaK)	8	15.8	4928200		>MSMEG0597 conserved hypothetical protein	13	26.9	14859000		>MSMEG1978 chaperonin GroL (groL)	13	35.5	18013000
>MSMEG5580 Ku protein	5	12.6	4511700		>MSMEG1757 DEAD/DEAH box helicase	24	19.4	14176000		>MSMEG1582 chaperonin GroS (groS)	6	73	18000000
>MSMEG1952 ATP-dependent DNA helicase	5	7.6	4154500		>MSMEG6896 single-stranded DNA-binding protein	3	27.9	14140000		>MSMEG1365 ribosomal protein L7/L12 (rplL)	5	43.1	17702000
>MSMEG2352 electron transfer flavoprotein, alpha subunit (etfA)	2	11	3849800		>MSMEG3889 conserved hypothetical protein	5	25.2	13106000		>MSMEG5246 conserved hypothetical protein	12	42.6	17099000
>MSMEG5570 DNA ligase D	3	5.5	3767000		>MSMEG3833 30S ribosomal protein S1	13	33.6	12688000		>MSMEG6157 DNA topoisomerase I (topA) [5.99.1.2]	17	23.8	16671000
>MSMEG0911 isocitrate lyase (aceA) [4.1.3.1]	3	7.9	3466800		>MSMEG1952 ATP-dependent DNA helicase	15	23.6	12627000		>MSMEG5415 enolase (eno) [4.2.1.11]	12	45.2	15709000
>MSMEG2758 sigma factor MysA	6	15.2	2219600		>MSMEG3888 conserved hypothetical protein	6	25.2	12281000		>MSMEG2263 hydrogenase-2, large subunit (hybC) [1.12.99.6]	12	36.6	15277000
>MSMEG5534 ATP-dependent DNA helicase PcrA (pcrA) [3.6.1.-]	2	2.6	2169000		>MSMEG2758 sigma factor MysA	14	32.2	10975000		>MSMEG0643 extracellular solute-binding protein, family 5, putative	9	25.8	15116000
>MSMEG4326 acyl carrier protein (acpP)	2	21.2	1887300		>MSMEG3053 DNA-directed RNA polymerase, omega subunit (rpoZ) [2.7.7.6]	3	27.1	10185000		>MSMEG0709 chaperone protein DnaK (dnaK)	14	29.3	14060000
>MSMEG2403 ATP-dependent DNA helicase RecG (recG) [3.6.1.-]	2	2.7	1505800		>MSMEG0643 extracellular solute-binding protein, family 5, putative	10	28.3	9244100		>MSMEG1952 ATP-dependent DNA helicase	7	11.8	13769000
>MSMEG1843 adenosylhomocysteinase (ahcY) [3.3.1.1]	3	7.7	1292400		>MSMEG5246 conserved hypothetical protein	10	33.4	8143900		>MSMEG6179 acetyl-coenzyme A synthetase [6.2.1.1]	13	26	13757000
>MSMEG2752 sigma factor SigB	2	6.3	1268800		>MSMEG1439 ribosomal protein L2 (rplB)	9	42.1	7329700		>MSMEG1977 alcohol dehydrogenase	6	31.1	13719000
>MSMEG5226 exodeoxyribonuclease VII, large subunit (xseA) [3.1.11.6]	2	5.4	849860		>MSMEG3084 glyceraldehyde-3-phosphate dehydrogenase, type I (gap) [1.2.1.12]	9	34.4	6770200		>MSMEG3461 catalase/peroxidase HPI (katG) [1.11.1.6]	13	27.4	13670000
>MSMEG3053 DNA-directed RNA polymerase, omega subunit (rpoZ) [2.7.7.6]	2	15	789000		>MSMEG6160 ATP-dependent rna helicase, dead/deah box family	10	18.4	6616600		>MSMEG4936 ATP synthase F1, beta subunit (atpD) [3.6.3.14]	14	41.9	13418000
>MSMEG1399 ribosomal protein S7 (rpsG)	2	19.2	593900		>MSMEG2105 ATP dependent DNA ligase	5	26.8	6426600		>MSMEG6159 conserved domain protein	2	55.2	13404000
>MSMEG0006 DNA gyrase, A subunit (gyrA) [5.99.1.3]	2	4.8	552810		>MSMEG1523 ribosomal protein S4 (rpsD)	8	36.3	6391000		>MSMEG5525 succinyl-CoA synthetase, beta subunit (sucC) [6.2.1.5]	8	31	13245000
>MSMEG6304 DNA ligase	2	5.1	468910		>MSMEG1255 UvrD/Rep helicase	9	15.3	6102000		>MSMEG3055 S-adenosylmethionine synthetase (metK) [2.5.1.6]	10	34.8	12654000
>MSMEG1821 acyl-CoA dehydrogenase [1.3.99.-]	2	11.8	375700		>MSMEG3143 aconitate hydratase 1 (acnA) [4.2.1.3]	13	20.3	5718800		>MSMEG3726 alcohol dehydrogenase [acceptor] [1.1.99.8]	8	24.4	12291000
>MSMEG3055 S-adenosylmethionine synthetase (metK) [2.5.1.6]	2	5.3	199820		>MSMEG6242 alcohol dehydrogenase, iron-containing [1.1.1.1]	7	19.1	5627500		>MSMEG1399 ribosomal protein S7 (rpsG)	6	44.2	12222000
					>MSMEG5789 putative thiosulfate sulfurtransferase [2.8.1.1]	3	10.8	5543600		>MSMEG3050 integration host factor	3	13.9	11488000
					>MSMEG1399 ribosomal protein S7 (rpsG)	4	28.8	5412100		>MSMEG2352 electron transfer flavoprotein, alpha subunit (etfA)	10	38.1	11334000
					>MSMEG3811 universal stress protein family, putative	7	63.9	5339300		>MSMEG4938 ATP synthase F1, alpha subunit (atpA) [3.6.3.14]	10	23.5	11216000
					>MSMEG1582 chaperonin GroS (groS)	7	80	5103600		>MSMEG0024 peptidyl-prolyl cis-trans isomerase B [5.2.1.8]	6	53.7	10372000
					>MSMEG2654 ribosomal protein S15 (rpsO)	3	47.2	4792000		>MSMEG1891 conserved hypothetical protein SROT protein	7	33.2	9748100
					>MSMEG6941 R3H domain-containing protein	5	32.8	4604300		>MSMEG1521 ribosomal protein S13p/S18e (rpsM)	4	31.5	9735100
					>MSMEG0265 uracil DNA glycosylase superfamily protein	5	32.2	4136500		>MSMEG3227 pyruvate kinase (pyk) [2.7.1.40]	12	41.5	9637500
					>MSMEG1441 50S ribosomal protein L22	3	22.2	4060100		>MSMEG1543 eptc-inducible aldehyde dehydrogenase [1.2.1.3]	7	20.9	9512800
					>MSMEG0024 peptidyl-prolyl cis-trans isomerase B [5.2.1.8]	5	40.6	4014100		>MSMEG5273 beta-ketoadipyl CoA thiolase [2.3.1.-]	8	33.3	9392700
					>MSMEG3932 14 kDa antigen	5	40	3995800		>MSMEG2656 guanosine pentaphosphate synthetase I (gpsI) [2.7.-.- 2.7.7.8]	12	20.7	9183100
					>MSMEG6179 acetyl-coenzyme A synthetase [6.2.1.1]	10	19.5	3926600		>MSMEG1439 ribosomal protein L2 (rplB)	7	34.2	9055600
					>MSMEG0880 chaperonin GroL (groL)	8	20.7	3746200		>MSMEG1523 ribosomal protein S4 (rpsD)	5	25.9	8925400
					>MSMEG2624 conserved hypothetical protein	5	42.5	3721900		>MSMEG4290 glutamine synthetase, type I (glnA) [6.3.1.2]	6	19	8787500
					>MSMEG1878 S30AE family protein	6	24.9	3315500		>MSMEG1975 amidohydrolase 2	9	33.4	8419900
					>MSMEG3950 universal stress protein family	4	22.8	3236800		>MSMEG4217 DivIVA protein	6	28.3	8142600
					>MSMEG4326 acyl carrier protein (acpP)	3	34.3	3140200		>MSMEG4210 secreted protein	7	32.1	8070000
					>MSMEG2440 ribosomal protein L19 (rplS)	2	20.9	3074800		>MSMEG1424 FMN-dependent dehydrogenase	6	26.2	8033200
					>MSMEG2352 electron transfer flavoprotein, alpha subunit (etfA)	8	37.7	2964400		>MSMEG6896 single-stranded DNA-binding protein	2	18.2	8006900
					>MSMEG5044 ATPase	8	8.3	2843800		>MSMEG2378 D-3-phosphoglycerate dehydrogenase (serA) [1.1.1.95]	8	20.6	7895600
					>MSMEG4305 phosphoglycerate mutase	5	21.6	2834200		>MSMEG2351 electron transfer flavoprotein, beta subunit (etfB)	6	27.8	7660000
					>MSMEG1975 amidohydrolase 2	6	26.2	2831000		>MSMEG5789 putative thiosulfate sulfurtransferase [2.8.1.1]	7	29.6	7487000
					>MSMEG1470 50S ribosomal protein L6	4	31.3	2803100		>MSMEG1654 isocitrate dehydrogenase, NADP-dependent [1.1.1.42]	11	23.3	7457100
					>MSMEG3726 alcohol dehydrogenase [acceptor] [1.1.99.8]	5	11.2	2760500		>MSMEG6759 glycerol kinase (glpK) [2.7.1.30]	10	25.5	7332300
					>MSMEG1977 alcohol dehydrogenase	4	17.6	2686900		>MSMEG1583 chaperonin GroL (groL)	8	24.4	7299900
					>MSMEG5525 succinyl-CoA synthetase, beta subunit (sucC) [6.2.1.5]	6	23.5	2680600		>MSMEG5696 Cold-shock DNA-binding domain	4	20.7	7104000
					>MSMEG1681 endoribonuclease L-PSP superfamily	4	27.2	2641000		>MSMEG3945 universal stress protein family	5	30.7	6950000
					>MSMEG2752 sigma factor SigB	7	22.9	2631900		>MSMEG3889 conserved hypothetical protein	3	18.4	6833900
					>MSMEG2656 guanosine pentaphosphate synthetase I/polyribonucleotide nucleotidyltransferase (gpsI) [2.7.-.- 2.7.7.8]	8	15.9	2455600		>MSMEG4283 2-oxoglutarate dehydrogenase, E2 component (sucB) [2.3.1.61]	4	15.2	6797200
					>MSMEG3858 conserved hypothetical protein	3	17.5	2446200		>MSMEG2752 sigma factor SigB	6	25.7	6793500
					>MSMEG3727 hypothetical protein	2	14.1	2414900		>MSMEG1681 endoribonuclease L-PSP superfamily	4	34	6617300
					>MSMEG1440 ribosomal protein S19 (rpsS)	2	30.1	2311600		>MSMEG3640 malate synthase G (glcB) [2.3.3.9]	9	18.3	6363500
					>MSMEG1442 ribosomal protein S3 (rpsC)	4	18.5	2262600		>MSMEG3888 conserved hypothetical protein	4	18.6	6361200
					>MSMEG1365 ribosomal protein L7/L12 (rplL)	3	26.2	2257600		>MSMEG2440 ribosomal protein L19 (rplS)	2	20.9	6337600
					>MSMEG1978 chaperonin GroL (groL)	5	13.5	2253700		>MSMEG4533 sulfate-binding protein	7	34.1	6059100
					>MSMEG1556 ribosomal protein L13 (rplM)	2	12.9	2190900		>MSMEG0777 F420-dependent glucose-6-phosphate dehydrogenase	7	28.2	6000200
					>MSMEG4217 DivIVA protein	7	33.1	2150400		>MSMEG2262 hydrogenase-2, small subunit (hybA) [1.12.99.6]	6	22	5924500
					>MSMEG1807 acetyl-/propionyl-coenzyme A carboxylase alpha chain [6.3.4.14]	5	12.4	2072800		>MSMEG0903 dihydrolipoamide dehydrogenase (lpdA) [1.8.1.4]	7	23.3	5852600
					>MSMEG2436 conserved hypothetical protein	2	25	2046700		>MSMEG4281 cytosol aminopeptidase [3.4.11.1]	6	16	5835700
					>MSMEG3055 S-adenosylmethionine synthetase (metK) [2.5.1.6]	5	16.5	1974900		>MSMEG5733 universal stress protein family	4	34.9	5699000
					>MSMEG1471 ribosomal protein L18 (rplR)	2	14.8	1811800		>MSMEG4674 trigger factor (tig) [5.2.1.8]	8	29.4	5521000
					>MSMEG5534 ATP-dependent DNA helicase PcrA (pcrA) [3.6.1.-]	6	9.6	1778500		>MSMEG1325 exodeoxyribonuclease V, alpha subunit (recD) [3.1.11.5]	1	2.2	5425400
					>MSMEG2519 ribosomal protein S2 (rpsB)	6	26.7	1700000		>MSMEG1442 ribosomal protein S3 (rpsC)	7	28.7	5373500
					>MSMEG3945 universal stress protein family	6	33.8	1683300		>MSMEG3103 transketolase (tkt) [2.2.1.1]	8	17.8	5324800
					>MSMEG2378 D-3-phosphoglycerate dehydrogenase (serA) [1.1.1.95]	6	16.5	1676900		>MSMEG1557 ribosomal protein S9 (rpsI)	5	53.3	5307500
					>MSMEG5415 enolase (eno) [4.2.1.11]	6	22	1625400		>MSMEG3647 forkhead-associated protein	4	44.3	5255100
					>MSMEG4624 ribosomal protein L27 (rpmA)	3	29.5	1568700		>MSMEG2520 translation elongation factor Ts (tsf)	6	32	5230600
					>MSMEG4210 secreted protein	4	20.2	1525400		>MSMEG1809 putative thiosulfate sulfurtransferase [2.8.1.1]	7	33.9	5060200
					>MSMEG0970 phosphoglycerate mutase family protein	3	20.5	1512100		>MSMEG1979 antibiotic biosynthesis monooxygenase	4	47.7	5052000
					>MSMEG1543 eptc-inducible aldehyde dehydrogenase [1.2.1.3]	3	8.9	1494500		>MSMEG6189 transcriptional regulator, Crp/Fnr family	5	34.4	5030700
					>MSMEG2261 hypothetical protein	2	16.9	1425800		>MSMEG5431 ribosomal protein L25, Ctc-form	3	18.1	4972600
					>MSMEG4938 ATP synthase F1, alpha subunit (atpA) [3.6.3.14]	5	10.8	1395300		>MSMEG3085 phosphoglycerate kinase (pgk) [2.7.2.3]	8	27	4930900
					>MSMEG1445 30S ribosomal protein S17	3	23.5	1368200		>MSMEG1843 adenosylhomocysteinase (ahcY) [3.3.1.1]	6	15.6	4927600
					>MSMEG0709 chaperone protein DnaK (dnaK)	4	8.8	1331600		>MSMEG3632 6-phosphogluconate dehydrogenase, decarboxylating (gnd) [1.1.1.44]	5	18.4	4639000
					>MSMEG1843 adenosylhomocysteinase (ahcY) [3.3.1.1]	4	13.4	1326500		>MSMEG5136 helix-turn-helix motif	4	38	4401400
					>MSMEG6301 DNA polymerase LigD, polymerase domain (ligD)	5	15.4	1278600		>MSMEG2695 35 kDa protein	6	37.3	4272100
					>MSMEG1424 FMN-dependent dehydrogenase	4	17.6	1259100		>MSMEG0372 oxidoreductase, short chain dehydrogenase/reductase family	9	30.2	4143900
					>MSMEG1654 isocitrate dehydrogenase, NADP-dependent [1.1.1.42]	5	8.3	1240500		>MSMEG5249 serine hydroxymethyltransferase (glyA) [2.1.2.1]	6	22.8	4111500
					>MSMEG2374 ketol-acid reductoisomerase (ilvC) [1.1.1.86]	5	17.8	1134600		>MSMEG5049 2-oxoglutarate dehydrogenase, E1 component (sucA) [1.2.4.2]	9	10.4	4019400
					>MSMEG3103 transketolase (tkt) [2.2.1.1]	4	7.6	1095800		>MSMEG4313 glyoxalase/bleomycin resistance protein/dioxygenase	5	54.3	4009400
					>MSMEG2351 electron transfer flavoprotein, beta subunit (etfB)	2	11	1083800		>MSMEG1364 50S ribosomal protein L10	6	46.3	3882200
					>MSMEG1979 antibiotic biosynthesis monooxygenase	2	14.4	1019700		>MSMEG5524 succinyl-CoA synthetase, alpha subunit (sucD) [6.2.1.5]	3	17.7	3864000
					>MSMEG2078 antigen 85-C [2.3.1.-]	2	8.3	904910		>MSMEG2541 ribosome recycling factor (frr)	4	27.6	3840000
					>MSMEG4283 2-oxoglutarate dehydrogenase, E2 component, dihydrolipoamide succinyltransferase (sucB) [2.3.1.61]	3	11.8	872240		>MSMEG4901 ribonuclease PH (rph) [2.7.7.56]	3	18.5	3641400
					>MSMEG5733 universal stress protein family	2	22.9	869800		>MSMEG2078 antigen 85-C [2.3.1.-]	2	8.3	3535000
					>MSMEG4673 Clp protease (clpP) [3.4.21.92]	2	12.6	821480		>MSMEG1441 50S ribosomal protein L22	3	22.2	3451000
					>MSMEG6759 glycerol kinase (glpK) [2.7.1.30]	3	7.1	817830		>MSMEG2654 ribosomal protein S15 (rpsO)	3	47.2	3449800
					>MSMEG4290 glutamine synthetase, type I (glnA) [6.3.1.2]	3	7.3	809780		>MSMEG1813 propionyl-CoA carboxylase beta chain [6.4.1.3]	5	16.2	3444500
					>MSMEG0777 F420-dependent glucose-6-phosphate dehydrogenase	3	10.1	792500		>MSMEG4262 ubiquinol-Cytochrome c reductase iron-sulfur subunit	7	24.7	3413000
					>MSMEG2263 hydrogenase-2, large subunit (hybC) [1.12.99.6]	3	8.6	792400		>MSMEG3727 hypothetical protein	3	25	3374200
					>MSMEG2435 30S ribosomal protein S16	3	18.6	756140		>MSMEG3147 ATPase, MoxR family (moxR)	6	19.1	3357000
					>MSMEG5438 dimethyladenosine transferase (ksgA) [2.1.1.-]	2	9.4	749890		>MSMEG6091 negative regulator of genetic competence ClpC/mecB	6	9.7	3346700
					>MSMEG5431 ribosomal protein L25, Ctc-form	2	14.9	736060		>MSMEG6431 conserved hypothetical protein	3	31	3318200
					>MSMEG3647 forkhead-associated protein	2	12.7	711060		>MSMEG6897 ribosomal protein S6 (rpsF)	3	36.5	3306400
					>MSMEG1809 putative thiosulfate sulfurtransferase [2.8.1.1]	2	9.2	632830		>MSMEG0234 metallopeptidase	6	11.6	3256000
					>MSMEG6897 ribosomal protein S6 (rpsF)	2	21.9	631550		>MSMEG3620 conserved hypothetical protein	5	26.9	3244900
					>MSMEG6189 transcriptional regulator, Crp/Fnr family	2	11.6	594690		>MSMEG2261 hypothetical protein	4	30.7	3192500
					>MSMEG3081 conserved hypothetical protein	2	11.3	588460		>MSMEG4673 Clp protease (clpP) [3.4.21.92]	2	12.6	3180700
					>MSMEG6184 hydrolase, alpha/beta fold family	2	9.8	577230		>MSMEG2519 ribosomal protein S2 (rpsB)	6	23.1	3169000
					>MSMEG5273 beta-ketoadipyl CoA thiolase [2.3.1.-]	2	5.9	559340		>MSMEG1466 ribosomal protein L24 (rplX)	2	36.2	3143900
					>MSMEG4327 3-oxoacyl-[acyl-carrier-protein] synthase 1 [2.3.1.41]	2	8.9	526570		>MSMEG2026 short chain dehydrogenase	2	15.2	3118400
					>MSMEG5524 succinyl-CoA synthetase, alpha subunit (sucD) [6.2.1.5]	2	11	523010		>MSMEG4692 conserved hypothetical protein	5	63.1	2887900
					>MSMEG1364 50S ribosomal protein L10	2	13.1	522380		>MSMEG5715 conserved hypothetical protein	5	22.4	2763400
					>MSMEG2520 translation elongation factor Ts (tsf)	3	12.7	514630		>MSMEG0550 sulfonate binding protein	7	34.2	2763300
					>MSMEG3791 ribosomal protein L20 (rplT)	2	27.9	510100		>MSMEG6427 superoxide dismutase [Mn] [1.15.1.1]	2	21.3	2754000
					>MSMEG3632 6-phosphogluconate dehydrogenase, decarboxylating (gnd) [1.1.1.44]	2	5.9	506940		>MSMEG1878 S30AE family protein	4	16.8	2730500
					>MSMEG1557 ribosomal protein S9 (rpsI)	2	20	505570		>MSMEG0243 conserved hypothetical protein	2	15.1	2623600
					>MSMEG4985 carbonic anhydrase	2	21.7	503100		>MSMEG0732 chaperone ClpB	4	6.2	2613500
					>MSMEG5240 fumarate hydratase class II [4.2.1.2]	2	4.7	489280		>MSMEG0702 monooxygenase	3	14.7	2542800
					>MSMEG1583 chaperonin GroL (groL)	2	5.6	468700		>MSMEG3952 conserved hypothetical protein	5	23.6	2531000
					>MSMEG0702 monooxygenase	2	11.4	465010		>MSMEG3642 glycine dehydrogenase (gcvP) [1.4.4.2]	5	6.9	2512200
					>MSMEG4674 trigger factor (tig) [5.2.1.8]	2	6.6	462860		>MSMEG3235 ABC-type amino acid transport system, secreted component	3	16.9	2492300
					>MSMEG3227 pyruvate kinase (pyk) [2.7.1.40]	2	4.2	441340		>MSMEG0216 3-hydroxyacyl-CoA dehydrogenase	4	25	2434400
					>MSMEG1813 propionyl-CoA carboxylase beta chain [6.4.1.3]	2	6.6	439620		>MSMEG5672 citrate synthase I (gltA) [4.1.3.7]	5	17.1	2408300
					>MSMEG3640 malate synthase G (glcB) [2.3.3.9]	2	3.3	407210		>MSMEG4985 carbonic anhydrase	3	26.9	2400300
					>MSMEG0035 FHA domain protein	2	3.7	406690		>MSMEG5824 phosphoribosylformylglycinamidine synthase II (purL) [6.3.5.3]	6	10.1	2398700
					>MSMEG5715 conserved hypothetical protein	2	6.4	392560		>MSMEG5240 fumarate hydratase class II [4.2.1.2]	5	19.7	2386100
					>MSMEG4533 sulfate-binding protein	3	11.5	364090		>MSMEG3507 fructose-bisphosphate aldolase class-I [4.1.2.13]	5	30	2350900
					>MSMEG6445 PHP domain protein [3.1.3.-]	2	6	359290		>MSMEG1635 nitroreductase family protein	4	24.4	2343000
					>MSMEG3894 proteasome alpha subunit	2	8.5	326280		>MSMEG3648 glycine cleavage system H protein (gcvH)	2	29	2219400
					>MSMEG3952 conserved hypothetical protein	2	7.5	288080		>MSMEG1472 ribosomal protein S5 (rpsE)	2	20	2199500
					>MSMEG1519 translation initiation factor IF-1 (infA)	2	27.4	276320		>MSMEG3102 transaldolase (tal) [2.2.1.2]	4	18.6	2185900
					>MSMEG4281 cytosol aminopeptidase [3.4.11.1]	2	5.4	235120		>MSMEG6452 succinate-semialdehyde dehydrogenase [NADP+] [1.2.1.16]	5	16.3	2175700
					>MSMEG6934 thioredoxin (trx)	2	22.7	170470		>MSMEG1440 ribosomal protein S19 (rpsS)	3	31.2	2172500
					>MSMEG1165 conserved hypothetical protein	2	13.5	114650		>MSMEG1556 ribosomal protein L13 (rplM)	3	25.9	2150400
										>MSMEG1435 ribosomal protein S10 (rpsJ)	2	24.8	2135600
										>MSMEG1603 IMP dehydrogenase family protein	5	23	2096100
										>MSMEG2435 30S ribosomal protein S16	2	27.6	2065700
										>MSMEG4327 3-oxoacyl-[acyl-carrier-protein] synthase 1 [2.3.1.41]	6	23.6	2048500
										>MSMEG0229 dihydroxy-acid dehydratase (ilvD) [4.2.1.9]	2	6.3	2037400
										>MSMEG5419 lipoprotein	4	18	2029800
										>MSMEG1471 ribosomal protein L18 (rplR)	3	28.1	1984200
										>MSMEG1970 sigma factor	5	13.9	1934900
										>MSMEG4328 3-oxoacyl-[acyl-carrier-protein] synthase 2 [2.3.1.41]	3	14.1	1927700
										>MSMEG6365 conserved hypothetical protein	3	20.6	1872100
										>MSMEG0912 3-hydroxybutyryl-CoA dehydrogenase [1.1.1.157]	4	19.9	1865200
										>MSMEG5871 HIT family protein	2	15.5	1853600
										>MSMEG2727 glutamate binding protein	3	11.6	1842700
										>MSMEG6391 propionyl-CoA carboxylase beta chain [6.4.1.3]	5	17.6	1840100
										>MSMEG4757 fatty acid synthase	9	4.2	1818200
										>MSMEG5538 succinate-semialdehyde dehydrogenase [NADP+] [1.2.1.16]	4	12.7	1800200
										>MSMEG1470 50S ribosomal protein L6	4	31.3	1786800
										>MSMEG2408 2,5-diketo-D-gluconic acid reductase A [1.1.1.274]	3	16.8	1761700
										>MSMEG3791 ribosomal protein L20 (rplT)	2	27.9	1757700
										>MSMEG3150 3-oxoacyl-(acyl-carrier-protein) reductase (fabG) [1.1.1.100]	2	7.5	1722600
										>MSMEG5263 transcription elongation factor GreA	4	33.5	1660700
										>MSMEG1474 ribosomal protein L15 (rplO)	2	19.7	1659200
										>MSMEG5852 phosphoribosylamine--glycine ligase (purD) [6.3.4.13]	2	8.3	1652900
										>MSMEG2201 ZbpA protein	2	32	1628700
										>MSMEG0006 DNA gyrase, A subunit (gyrA) [5.99.1.3]	7	10.9	1609500
										>MSMEG1670 succinate dehydrogenase, flavoprotein subunit (sdhA) [1.3.99.1]	4	8.4	1597700
										>MSMEG0919 heparin-binding hemagglutinin	2	15.9	1582000
										>MSMEG4624 ribosomal protein L27 (rpmA)	2	35.2	1564600
										>MSMEG5664 binding protein [5.2.1.8]	2	21.7	1515400
										>MSMEG3100 OpcA protein (opcA)	2	12.2	1513000
										>MSMEG4920 acetyl-CoA acetyltransferase [2.3.1.9]	3	17.1	1508300
										>MSMEG5489 ribosomal protein L32 (rpmF)	2	43.9	1499600
										>MSMEG5270 cystathionine beta-synthase [4.2.1.22]	4	19.7	1493100
										>MSMEG4753 antioxidant, AhpC/TSA family [1.11.1.15]	3	38.4	1489700
										>MSMEG3895 proteasome beta subunit	3	15.5	1481500
										>MSMEG3247 branched-chain amino acid ABC transporter substrate-binding protein	2	11.4	1458700
										>MSMEG5119 1-pyrroline-5-carboxylate dehydrogenase (pruA) [1.5.1.12]	3	9.8	1451200
										>MSMEG5684 phosphoserine aminotransferase, putative [2.6.1.52]	2	6.2	1405400
										>MSMEG1347 ribosomal protein L1 (rplA)	2	12.3	1397800
										>MSMEG3058 lipoprotein, nlpa family	3	16.5	1347600
										>MSMEG1046 ABC-type molybdenum transport system, ATPase component	3	15.2	1333200
										>MSMEG6746 oxidoreductase, aldo/keto reductase family	4	16	1289500
										>MSMEG6907 MmcI protein	3	12.1	1281700
										>MSMEG5427 ribose-phosphate pyrophosphokinase [2.7.6.1]	3	16.3	1253400
										>MSMEG6392 polyketide synthase	5	3.7	1252500
										>MSMEG4690 aminopeptidase N (pepN) [3.4.11.2]	4	7	1247000
										>MSMEG0317 conserved hypothetical protein	3	14.7	1241400
										>MSMEG0935 2,3-bisphosphoglycerate-dependent phosphoglycerate mutase [5.4.2.1]	2	18.2	1241100
										>MSMEG1467 50S ribosomal protein L5	2	8	1222400
										>MSMEG1469 ribosomal protein S8 (rpsH)	4	42.4	1214900
										>MSMEG3106 quinone oxidoreductase [1.6.5.5]	2	10.3	1174200
										>MSMEG1652 O-acetylhomoserine sulfhydrylase	2	13.3	1171200
										>MSMEG6512 acyl-CoA dehydrogenase domain protein	2	9.8	1132700
										>MSMEG2613 malate:quinone-oxidoreductase (mqo) [1.1.99.16]	3	9.6	1126000
										>MSMEG5183 3-Hydroxyacyl-CoA dehydrogenase	2	9.1	1123000
										>MSMEG3894 proteasome alpha subunit	2	11.1	1110800
										>MSMEG1346 ribosomal protein L11 (rplK)	2	19.7	1100800
										>MSMEG6934 thioredoxin (trx)	2	24.5	1067700
										>MSMEG0373 3-ketoacyl-CoA thiolase [2.3.1.16]	2	7.9	1060900
										>MSMEG1445 30S ribosomal protein S17	2	17.3	1056400
										>MSMEG1684 conserved hypothetical protein	2	9.4	1021200
										>MSMEG4276 branched-chain amino acid aminotransferase (ilvE) [2.6.1.42]	3	11.7	1015400
										>MSMEG6412 conserved hypothetical protein	3	17.3	1010700
										>MSMEG3858 conserved hypothetical protein	3	23.7	968070
										>MSMEG4956 threonine synthase (thrC) [4.2.3.1]	3	15.3	955220
										>MSMEG3086 triosephosphate isomerase (tpiA) [5.3.1.1]	2	16.9	911030
										>MSMEG6282 KanY protein	2	24.1	906550
										>MSMEG4700 ABC-transporter protein, ATP binding component	4	9	898370
										>MSMEG5265 putative cystathionine gamma-synthase [2.5.1.48]	2	13	892380
										>MSMEG1436 ribosomal protein L3 (rplC)	2	13.4	866570
										>MSMEG4323 pyruvate dehydrogenase E1 component [1.2.4.1]	2	2.2	864380
										>MSMEG3246 response regulator	2	11.5	864230
										>MSMEG2033 oxidoreductase, zinc-binding dehydrogenase family	2	11.5	858760
										>MSMEG5515 bifunctional purine biosynthesis protein PurH (purH) [2.1.2.3 3.5.4.10]	2	4.2	857830
										>MSMEG4939 ATP synthase delta chain [3.6.3.14]	2	6.5	819580
										>MSMEG1602 inosine-5-monophosphate dehydrogenase (guaB) [1.1.1.205]	2	5.6	791980
										>MSMEG2624 conserved hypothetical protein	2	24.9	788330
										>MSMEG0900 eptc-inducible aldehyde dehydrogenase [1.2.1.3]	5	13.4	772790
										>MSMEG1971 propane monooxygenase hydroxylase large subunit	3	7.4	771590
										>MSMEG6192 conserved hypothetical protein	2	83	725240
										>MSMEG3099 6-phosphogluconolactonase (pgl) [3.1.1.31]	2	9.8	719290
										>MSMEG3839 DNA polymerase I [2.7.7.7]	2	2.9	715030
										>MSMEG0114 extracellular solute-binding protein, family 3	3	13.5	694840
										>MSMEG2782 conserved hypothetical protein	2	9.9	683580
										>MSMEG0255 phosphoenolpyruvate carboxykinase [4.1.1.32]	2	4.3	678630
										>MSMEG3942 conserved hypothetical protein	2	4.1	673080
										>MSMEG1647 tetrahydrofolate dehydrogenase/cyclohydrolase FolD	2	14.7	672910
										>MSMEG4976 isochorismatase hydrolase	2	16.7	662290
										>MSMEG5847 adenylosuccinate lyase (purB) [4.3.2.2]	2	5.3	624340
										>MSMEG0023 conserved hypothetical protein	2	21.3	621000
										>MSMEG3770 argininosuccinate synthase (argG) [6.3.4.5]	2	8	604040
										>MSMEG1704 ABC transporter	2	10.7	582570
										>MSMEG6471 glycine/D-amino acid oxidase	2	9.8	577630
										>MSMEG2731 ATPase involved in DNA repair	2	9.3	569930
										>MSMEG2089 cell division ATP-binding protein FtsE (ftsE)	2	10	569110
										>MSMEG2424 signal recognition particle-docking protein FtsY (ftsY)	2	6.3	566300
										>MSMEG0690 iron-sulfur cluster-binding protein	2	4.1	566050
										>MSMEG3141 conserved domain protein	2	27.7	546220
										>MSMEG2365 glutamyl-tRNA(Gln) amidotransferase subunit A [6.3.5.-]	3	12.6	544990
										>MSMEG6941 R3H domain-containing protein	3	23.5	544780
										>MSMEG2080 putative acyl-CoA dehydrogenase	2	6	541900
										>MSMEG6257 asparate kinase, monofunctional class [2.7.2.4]	2	6.6	538680
										>MSMEG4535 glycoside hydrolase	2	4.6	528280
										>MSMEG1165 conserved hypothetical protein	3	31.3	518530
										>MSMEG2628 translation initiation factor IF-2 (infB)	2	2.1	504550
										>MSMEG0913 methoxy mycolic acid synthase 1 [2.1.1.-]	2	7.6	490860
										>MSMEG1030 monooxygenase ;>MSMEG2310 monooxygenase	2	3.8	456480
										>MSMEG3155 band 7 protein	2	7.8	438170
										>MSMEG1959 putative membrane protein	2	2.6	434900
										>MSMEG1934 ATP-binding protein	2	25.3	434540
										>MSMEG2625 transcription termination factor NusA (nusA)	2	8.2	426930
										>MSMEG5541 glucose-6-phosphate isomerase (pgi) [5.3.1.9]	2	4	410490
										>MSMEG5258 steroid delta-isomerase [5.3.3.1]	2	21	399760
										>MSMEG5048 conserved hypothetical protein	2	11.5	399160
										>MSMEG2931 threonyl-tRNA synthetase (thrS) [6.1.1.3]	2	3.4	398210
										>MSMEG6404 UDP-galactopyranose mutase (glf) [5.4.99.9]	2	7.8	375300
										>MSMEG6284 cyclopropane-fatty-acyl-phospholipid synthase	2	8	361780
										>MSMEG5639 enoyl-CoA hydratase	2	12.3	360330
										>MSMEG3081 conserved hypothetical protein	2	8.9	356810
										>MSMEG4580 conserved domain protein	2	24.1	351850
										>MSMEG4915 alpha-glucan phosphorylase family protein	2	3.7	343480
										>MSMEG3220 tryptophan synthase, beta subunit (trpB) [4.2.1.20]	2	8.2	313880
										>MSMEG1345 transcription antitermination protein NusG	3	12.5	311880
										>MSMEG4723 conserved hypothetical protein	2	4.8	272640
